# Supplementary material for: Analysis of RNA Expression Specificity and Commonality in Commonly Used Tool Cells and Multiple Tissues of Pigs
Source: Biomolecules. 2026 Mar 17;16(3):448. doi: 10.3390/biom16030448 (PMC13024099; doi:10.3390/biom16030448)
Supplement: Supplementary file 1 [file biomolecules-16-00448-s001.zip]

Archive with 4 entries (4 files):
- Figure S1.pdf
- Table S1. Gene Significance_and_Module Membership.xls
- Table S2. Name of ubiquitously expressed genes.xls
- Table S3. Ubiquitously expressed genes GO Enrichment Results.csv
