# Supplementary material for: Analysis of RNA Expression Specificity and Commonality in Commonly Used Tool Cells and Multiple Tissues of Pigs
Source: Biomolecules. 2026 Mar 17;16(3):448. doi: 10.3390/biom16030448 (PMC13024099; doi:10.3390/biom16030448)
Supplement: Supplementary file 1 [file biomolecules-16-00448-s001.zip › Table S1. Gene Significance_and_Module Membership.xls]

probes	moduleColor	GS.SKMC	p.GS.SKMC	GS.OGC	p.GS.OGC	GS.PK15C	p.GS.PK15C	GS.IPEC-J2	p.GS.IPEC-J2	GS.PAC	p.GS.PAC	GS.PNGCs	p.GS.PNGCs	MMgreenyellow	p.MMgreenyellow	MMindianred4	p.MMindianred4	MMblueviolet	p.MMblueviolet	MMlightslateblue	p.MMlightslateblue	MMcoral1	p.MMcoral1	MMmagenta3	p.MMmagenta3	MMdarkolivegreen1	p.MMdarkolivegreen1	MMfirebrick3	p.MMfirebrick3	MMgrey	p.MMgrey
31	blueviolet	-0.039371184	0.781691411421717	0.382377188290906	0.00514988163586485	0.614790447294426	1.24181309299961e-06	-0.288752427	0.0378887657820467	-0.15933012	0.25921788398081	-0.421728964	0.00184657872233416	-0.398376387	0.0034441460476202	-0.202077422	0.150818330662522	0.855842953828855	6.29964695768487e-16	0.498225627275193	0.000170818250244713	0.127124852519985	0.369144390469203	0.0974739714330508	0.491800546799699	0.646880532106307	2.20348660718393e-07	0.156308364001385	0.268478085677573	0.0506204095736156	0.72155294274384
42	blueviolet	0.180868815520186	0.199432046157665	0.150749134666782	0.286083514549684	0.330338714123478	0.0167674221286898	0.0222650008652846	0.875503659996662	0.116660406203715	0.410156719726174	-0.673872693	4.36424435098571e-08	-0.616737916	1.12424545748279e-06	0.0345149011431391	0.808073152450523	0.616065160679397	1.16363264116197e-06	0.145406105717135	0.303701357594486	0.284779161287675	0.040733280114004	0.26892156797809	0.0538853222335535	0.457386338751092	0.000652049558911768	0.184035206228016	0.191544422310437	0.36907371484043	0.00709152490920189
46	blueviolet	-0.088460493	0.53288016322777	0.488452390248721	0.000239024527356249	0.233662976524701	0.0954795792465172	0.0877696744522113	0.536096592823555	-0.207112042	0.140689723766292	-0.444144954	0.00097249454849778	-0.441094509	0.00106390640536728	-0.260923671	0.0617179171007593	0.48056858054586	0.000311166612068548	0.447749306619771	0.000873613119355117	-0.005461741	0.969346422230614	0.235118608310972	0.0933741326006914	0.254095420943563	0.0691056877662932	0.11960231524422	0.39836976087629	0.249626881072941	0.0743101925521268
49	blueviolet	-0.104072006	0.462809845974881	0.661590947736841	9.30440710407572e-08	0.21296595683896	0.129560738332956	-0.080919447	0.56849446115272	-0.230033713	0.10088952566256	-0.390800011	0.00417710863907278	-0.411019101	0.00247114771116567	-0.26662756	0.0560447837024677	0.754994287720527	1.00587276722223e-10	0.486546231097496	0.00025491356398219	-0.042546469	0.764570467442124	0.0790076103112936	0.577695598156205	0.234370237782897	0.0944520292342355	-0.150716097	0.286190348906219	0.336472115338338	0.0147308223241408
64	blueviolet	0.417213398280906	0.00209033971008464	0.331970955679885	0.0162033296932109	-0.075448401	0.595003651790082	0.202468874596532	0.150012007418264	-0.132038651	0.350772144697435	-0.599280816	2.67877173509829e-06	-0.624063771	7.68647315628726e-07	-0.184618598	0.190115791227112	0.604980849477753	2.0289972423401e-06	0.119725560817571	0.397880327636244	0.381368180354563	0.00527878333649967	0.202349546497848	0.150257463985224	0.122833293442598	0.385655400639639	-0.060752521	0.668768602949058	0.419851918407921	0.00194464948270911
70	blueviolet	-0.203194973	0.148524818793935	0.523943818618247	6.71137995869486e-05	0.00858269961323076	0.951847174799373	-0.234387715	0.094426746061439	0.238345149900614	0.0888360552785371	-0.305501685	0.0276370734474863	-0.188944463	0.179759359369968	0.231490550261974	0.0986901330487624	0.617937512539576	1.05708137965252e-06	0.312193424803283	0.0242480993215438	-0.188432748	0.180962782982975	-0.189157624	0.179259765444378	-0.00300188	0.983149384180221	-0.10310594	0.466995940261156	0.270176906690509	0.0527324255223958
91	blueviolet	-0.114513436	0.418884099886219	0.825788857252796	4.92902992915065e-14	-0.174647649	0.215593459327902	-0.206085425	0.142712748563385	-0.144610066	0.306384736171922	-0.155875427	0.269822642889736	-0.176527606	0.210616187245568	-0.146899541	0.298708095671661	0.768913414231796	2.79150140640146e-11	0.456510455954863	0.000669855116930169	-0.190203067	0.176824004348324	-0.302048113	0.0295356113002244	-0.173688215	0.218165016255699	-0.37542105	0.00609747612335923	0.18640430447027	0.185790222477853
109	blueviolet	-0.165763607	0.240224039640044	0.623881561930449	7.76043025642816e-07	0.324005951161103	0.0191168974910404	-0.226712609	0.106044839289041	-0.160023716	0.257123002317433	-0.338769836	0.0140242969538833	-0.326632063	0.0181107762869719	-0.191791055	0.173170062048373	0.91069536182306	7.7775869209245e-21	0.48345675356361	0.000282715174491078	-0.073120157	0.606448323868447	-0.010193893	0.942821484317503	0.346668931933816	0.0118121622485192	-0.176357374	0.211063536649269	0.16424698028962	0.244613507431076
115	blueviolet	0.122167262028166	0.388256464459593	0.652290525817241	1.61349356959256e-07	0.144665408554515	0.306197690071229	-0.165822436	0.240054865178857	-0.234290876	0.0945669004535977	-0.415842757	0.00216978682878851	-0.433918408	0.00131002549893336	-0.259010397	0.0637209347907804	0.577360609037887	7.42976490537824e-06	0.612858793217581	1.36966421873988e-06	0.15411717322574	0.275329152825277	-0.034634907	0.807418534733618	0.172086775852165	0.222504796938521	0.0120152983719349	0.932626839278799	0.184401774774135	0.190645865181053
116	blueviolet	0.0318768515718118	0.822495592496642	0.772242202781122	2.02745710505247e-11	-0.117684182	0.406032280002996	0.0752114382851708	0.596164080898142	-0.264478367	0.0581308076079963	-0.414756348	0.00223465341327573	-0.464231444	0.000526940230860732	-0.299088219	0.031248164351382	0.639168415641719	3.40014430338643e-07	0.474246014455104	0.000382721367621168	0.00862184184544211	0.95162782966863	0.00690329924192316	0.961261313962747	-0.038979561	0.783810321943077	-0.284585923	0.0408759781468804	0.378030996618759	0.00572545523399754
128	blueviolet	-0.129903384	0.358685540478639	0.671007826201316	5.22370557897432e-08	0.275113514023662	0.0483910082677032	-0.185626002	0.187666772505517	-0.158837438	0.260712886197907	-0.402407162	0.00310249384299012	-0.401874389	0.0031458620016264	-0.211047963	0.133131531755087	0.784935864523553	5.69052815796598e-12	0.647408626680258	2.13804360773365e-07	-0.07473677	0.59849157657622	-0.00939278	0.947308392698621	0.291827367763723	0.0358015937358629	0.0832777040657715	0.557239334926711	0.194469596940836	0.167131301157253
132	blueviolet	0.254675679892597	0.0684517071626534	0.563362670869277	1.37263646146631e-05	-0.000736888	0.995863307921001	-0.03732681	0.792769647965446	-0.226419547	0.106509304899139	-0.43809972	0.0011610711317332	-0.474492605	0.000379672642586196	-0.26983265	0.0530465813995412	0.76775568621684	3.11603721233466e-11	0.388996485665392	0.00437059341981452	0.196197006740508	0.163319129326916	-0.005847497	0.967182538393267	0.124343716946377	0.379795093799019	-0.073475506	0.604695416643622	0.226867438581686	0.105800083796265
135	blueviolet	0.117200937409305	0.407976105501888	0.574794322	8.33234018334984e-06	0.272104191461078	0.0510013917110168	-0.273099759	0.0501254405936839	-0.219549551	0.117851207390951	-0.371755735	0.00665549192052413	-0.39187755	0.00406513909094384	-0.247758914	0.0765758002429686	0.913594452615712	3.52922066421207e-21	0.484195023381246	0.000275832189359609	0.175662385178489	0.212896792886609	-0.082566368	0.56062318327847	0.336846136062833	0.0146137839417654	-0.05818521	0.682005937046631	0.100782056201285	0.477148517846656
148	blueviolet	-0.129227624	0.361212430714253	0.721729678591668	1.56792333792853e-09	-0.0021096	0.988157637269541	-0.328492026	0.0174256942840454	-0.015002049	0.915933519085879	-0.209825897	0.135444906121557	-0.1587478	0.260985507058869	-0.006721542	0.962280519942727	0.836790252894516	1.10739040212154e-14	0.431991877174883	0.00138423648214858	-0.146273638	0.300794278005187	-0.302547715	0.0292544163040774	-0.013801815	0.922637862471769	-0.293743868	0.0345495012064771	0.159436203674566	0.258896737609869
156	blueviolet	-0.079555559	0.575051537399521	0.520478448113905	7.64527585730033e-05	0.349109165145316	0.0111925331878989	-0.321515253	0.0201145153725737	-0.113495623	0.423058215224221	-0.293741889	0.0345507747637585	-0.269985193	0.0529071898753385	-0.143103671	0.311504216580465	0.901458656120461	8.14828819858652e-20	0.418363790999342	0.00202566648674037	-0.003670591	0.979396409978911	-0.087212254	0.538698816699451	0.365340452754191	0.00773975672454575	-0.165296261	0.241570870111426	0.0396505918600339	0.78018060552042
196	blueviolet	5.50666899644548e-05	0.999690868901323	0.226733122279859	0.10601238663079	0.547503609978561	2.66265021478832e-05	-0.1748226	0.215126831013415	-0.052498465	0.711662538555215	-0.458943659	0.000621441834655218	-0.408074512	0.00267285085051793	-0.109112042	0.441303157074872	0.787235489966759	4.47936009884075e-12	0.28450718497114	0.0409342406513184	0.151001264703488	0.285269049421334	0.181245880075369	0.198480878765608	0.61525990291508	1.2124679907652e-06	0.0906078943674312	0.522942767837283	0.0991674929587345	0.484270573318154
205	blueviolet	-0.260226623	0.0624417263501038	0.534733025938215	4.43255849736066e-05	0.176153201415466	0.211600955287598	0.0788259671456403	0.578573318971345	-0.067633145	0.633789486759625	-0.421490183	0.00185880484481396	-0.362355698	0.00829445939371051	-0.080210881	0.571896661474389	0.536035056986314	4.21207370195017e-05	0.382133305675285	0.00518078249079072	-0.186494446	0.185573757402715	0.185960156267794	0.186859444100654	0.176142567574006	0.211628971701759	-0.040880592	0.773539433152665	0.48505665617578	0.000267991779967343
207	blueviolet	-0.021748324	0.878370633174029	0.279410106935373	0.0448535653206797	0.292650097217625	0.0352595653806846	-0.493110795	0.000203911909237594	-0.139523438	0.323889741176267	0.0946596838721027	0.504447294087781	0.155753956878222	0.270200689644044	-0.067076218	0.636592713418463	0.607359132454162	1.80402729257788e-06	0.237112573060043	0.0905488687286733	0.0468208462040672	0.741699720363031	-0.274253653	0.0491255244511397	0.23920398067203	0.0876576457698603	-0.320438073	0.0205594158708884	-0.142934896	0.312081188341807
211	blueviolet	0.195428728726205	0.165006695442295	0.578777411916836	6.97115970897856e-06	0.122156768389936	0.388297528172808	-0.067859418	0.632652016808009	-0.305462322	0.0276581234019118	-0.413224432	0.00232904608769712	-0.458723814	0.000625682638094966	-0.34461964	0.0123550866519703	0.828313860787158	3.53178880925897e-14	0.47592716116367	0.000362368617297406	0.175127173872413	0.214316161610368	0.0276433860925115	0.845760395545662	0.237477947214438	0.0900384732211698	-0.056505037	0.690721055867309	0.15440651920443	0.274417902856083
213	blueviolet	0.00541571797107578	0.969604598693468	0.533250057150886	4.69657705338447e-05	0.000385213742574332	0.997837505594223	0.0281101580513078	0.843188488629474	0.0374886428137244	0.791891183831375	-0.519986714	7.78704039366016e-05	-0.497208596	0.000176979673839788	-0.026295806	0.853194398533055	0.724010192099928	1.31544719533086e-09	0.234764932618231	0.0938823417255203	-0.003646294	0.979532764273449	0.065196881946963	0.646089240443795	0.0809996947145069	0.568109742449675	-0.128777294	0.362902359641472	0.413286427822916	0.00232515840231596
225	blueviolet	0.610164947724067	1.56853145001945e-06	0.157379651536506	0.265170237833913	0.0654966426401335	0.644570706586318	-0.055338582	0.69679504341779	-0.203148153	0.148620384298503	-0.421441412	0.00186131083820264	-0.465919173	0.000499634387548033	-0.235476365	0.0928622394968601	0.603036229362923	2.2320644868116e-06	0.118906506778644	0.401139547380429	0.584927242230486	5.26848932678854e-06	0.0340277721791165	0.810731722759744	0.260933689657326	0.0617075628473919	0.0175889966967757	0.901503477831462	0.088314848109167	0.533557492332554
237	blueviolet	-0.199989159	0.155173973624415	0.727720306521922	9.84915780056484e-10	-0.0497525	0.726139030244207	-0.195662609	0.164491621877753	0.037381830635605	0.79247095604627	-0.286805089	0.0392617157185541	-0.250671408	0.0730666611206025	0.0071319218013063	0.959979398290918	0.682906087665874	2.4435367104723e-08	0.537083049867023	4.04198187630441e-05	-0.221904847	0.11386370002119	-0.207478645	0.139972510562465	-0.047310782	0.739091898228348	-0.101177394	0.475413143277204	0.259272608654346	0.063443384798315
273	blueviolet	0.0711724267828596	0.616095169705795	0.185805053577541	0.187233867233357	0.172141944078208	0.222354305834484	0.288588391121731	0.0380028693617151	-0.288282091	0.0382166897693494	-0.360771691	0.00860260677966392	-0.404762972	0.00291699820517309	-0.363962958	0.00799161946433457	0.398987756447541	0.00339027986548185	0.169156017363019	0.230601337972384	0.0480130952855912	0.735358711862351	0.379899720961391	0.00547142633351191	0.296831498570042	0.0326086857554997	0.206098167221151	0.142687507115054	0.247469862651651	0.0769312104508029
293	blueviolet	0.114533822931257	0.418800732976076	0.192609383407695	0.171308609921919	0.488595041830834	0.000237872452036756	-0.226268013	0.106750078086239	-0.103345144	0.465957541713389	-0.374233838	0.00627357048862865	-0.329511041	0.0170597901952471	-0.13259306	0.348735170221402	0.78851750453023	3.9148683171336e-12	0.229838531721552	0.101187044347981	0.245789586880068	0.0790231179720596	0.108274938470537	0.444836277480085	0.566453689566066	1.2015244061285e-05	-0.032240294	0.820505049304255	-0.004420508	0.975188212858957
301	blueviolet	0.00175681662707608	0.990137899001525	0.664986361349047	7.57386005754452e-08	0.287971441396562	0.0384345590105792	-0.369404613	0.00703641808559283	-0.330982199	0.0165430734355141	-0.188509181	0.180782664395765	-0.200302153	0.154515304565379	-0.313404636	0.0236736553836865	0.870929866278743	4.78367002294939e-17	0.588357064102986	4.49543524633487e-06	0.0628579197215727	0.657986742856551	-0.163516483	0.246747092864568	0.289233460375337	0.0375557873478738	-0.267231421	0.0554696778666023	0.0145328324718739	0.918553831701331
367	blueviolet	0.115782354120742	0.413713242782492	0.445466075502419	0.000935141588335052	0.0647515478524825	0.648347864086542	0.056530947336853	0.690586349817714	-0.045305846	0.749781835886039	-0.534799764	4.42100401550109e-05	-0.549870098	2.41712997840404e-05	-0.130925468	0.354884166735923	0.71127407461608	3.43211555946552e-09	0.241931084524675	0.0839966634017042	0.106112903666528	0.454033452621088	0.13236833416784	0.349559963520515	0.187163244392467	0.183973348832281	0.0226092683751949	0.873594241525485	0.333256288342976	0.015770581790753
368	blueviolet	0.225119646136116	0.10858834927344	0.666271994972017	7.00129698806904e-08	0.0799074054302732	0.573356671931315	-0.412222707	0.00239266782161453	-0.18124501	0.198483070416656	-0.276812167	0.0469662564977053	-0.266428989	0.0562349479517884	-0.144094713	0.308130044856013	0.833764544838982	1.68783407445964e-14	0.523834478777964	6.73917116248138e-05	0.249966939904336	0.0739035179062885	-0.295204373	0.0336198601732713	0.126229716749364	0.372552594205026	-0.304374059	0.0282454134595861	0.163680130112635	0.246268028535606
369	blueviolet	-0.20893608	0.137148180280769	0.79105826170558	2.98940068767527e-12	0.266506633437276	0.056160528848929	-0.255101861	0.0679745288348533	-0.239972492	0.0866135612800656	-0.302676526	0.0291822795270813	-0.308153341	0.0262495940845084	-0.254018742	0.0691924799824628	0.836438217740972	1.1635533334505e-14	0.670885993847514	5.26356254431901e-08	-0.13667368	0.333967415867071	-0.08055569	0.570239877931224	0.241470132347352	0.0846068917862299	-0.164145597	0.244908867685296	0.198329046932123	0.158702119810013
376	blueviolet	0.148068342905275	0.294837523918311	0.546554892142164	2.76737753683577e-05	0.326089478242126	0.0183148838962261	-0.251676516	0.0718857001689055	-0.408550994	0.00263925439875103	-0.266738684	0.0559385910933111	-0.313884425	0.0234492920094877	-0.418842628	0.00199927591498457	0.710687503117289	3.58268151166915e-09	0.620039685825564	9.48324666229651e-07	0.159514782430085	0.258659028521548	-0.031683293	0.823556150101465	0.375312511549045	0.00611339394337095	0.0258338489013196	0.855745757716596	0.0360888959117732	0.799497692724827
388	blueviolet	0.134926303656934	0.340242607595515	0.245452687940209	0.0794478990046389	0.310799117668969	0.0249238400914156	-0.621230882	8.91425480182002e-07	0.0949576628873937	0.503100422811849	-0.106110301	0.454044587250367	-0.025715188	0.856401351585321	0.13587768752995	0.336816960847052	0.545376227860231	2.9027724654666e-05	0.329488198649002	0.0170679203190196	0.240069050069453	0.0864830710839937	-0.369229632	0.00706551228911108	0.258125948477323	0.0646642986627329	-0.074670002	0.598819289233036	-0.118277378	0.403653527822792
400	blueviolet	-0.015367247	0.91389469661754	0.661001502171309	9.64024279305816e-08	0.038685929979354	0.785400061577777	-0.359861958	0.0087840298859046	0.0570499160524197	0.6878903218041	-0.31562448	0.0226505446384268	-0.278368798	0.0456908489454168	0.0396588565199058	0.780135929387271	0.812633743188411	2.57766693348174e-13	0.390565391911745	0.00420184493956959	-0.005592037	0.968615507749396	-0.281469153	0.0432348749007844	0.0438167651229972	0.75775173056851	-0.294862873	0.0338353524381475	0.243656664804241	0.0817428839368535
403	blueviolet	0.154191989205822	0.275093339873106	0.11779775840049	0.405576205013118	0.700758395587091	7.29547275669022e-09	-0.145290058	0.304091598128253	-0.330844335	0.0165909230221131	-0.390363621	0.00422322096818925	-0.404430687	0.00294255299344833	-0.370932655	0.00678674983481661	0.733308419216905	6.31263388834895e-10	0.324679616686146	0.0188543886740201	0.319270329084424	0.0210510913733493	0.291754776899664	0.0358497468014275	0.791694420082454	2.79256675666699e-12	0.106703776376003	0.451509642575794	-0.06721245	0.635906540422215
417	blueviolet	-0.225165353	0.108514721898558	0.65826542178366	1.1353394407555e-07	0.142766141945259	0.312658766541783	0.0574214434470208	0.685962604890735	-0.238334184	0.0888511814558328	-0.352778239	0.0103136040411426	-0.365769274	0.00766277129122379	-0.268706472	0.0540848967955563	0.697068695284459	9.43312225454286e-09	0.395803992456375	0.00367915603435087	-0.192805372	0.170864957673366	0.122178161280037	0.388213816214469	0.15602407529642	0.26936048618739	-0.216530621	0.123116508018112	0.394510992864633	0.00380253412121531
425	blueviolet	0.667001826086656	6.69459957602751e-08	0.186061050908306	0.186616169087694	-0.022963767	0.871628825373762	0.076061959413784	0.592003655645831	-0.33191584	0.0162221099982991	-0.415712501	0.00217747475797434	-0.473790118	0.000388416324155224	-0.334857274	0.015245376065496	0.542682078523338	3.23547900266223e-05	0.10338103377687	0.465801851726908	0.650912791608368	1.74779075081407e-07	0.110227376937492	0.436620032575718	0.192182114639909	0.172278698472334	-0.079519355	0.57522606432027	0.162777005097241	0.24891974752788
451	blueviolet	0.137093336492643	0.332471192954281	0.682787016211558	2.46261753811474e-08	-0.099768641	0.481612317816992	-0.250987999	0.0726930308032825	-0.11198134	0.429311872644975	-0.277307936	0.0465569402655666	-0.279691519	0.0446294569819557	-0.119981232	0.396866127512228	0.687126636198925	1.85035328179076e-08	0.507212597398279	0.000124287283733514	0.0593732166512531	0.675868349334525	-0.280901999	0.0436758842121255	-0.050214426	0.723696985183622	-0.132724104	0.348254763948731	0.215924284458135	0.124195167902188
455	blueviolet	0.224135520583314	0.110182945565426	0.26818307210628	0.054573028114805	0.539100582418184	3.73218813694886e-05	-0.13334247	0.345993339216858	-0.387851929	0.0044974286253051	-0.393287715	0.00392259958375644	-0.424132362	0.00172745006376299	-0.429334573	0.00149276050494194	0.780230254984387	9.20334317237937e-12	0.440985433342009	0.00106731317517142	0.317395525119584	0.0218612345919509	0.184987150130408	0.189217200277461	0.644576537293861	2.51155872607228e-07	0.149705811596022	0.289469980806875	-0.026357121	0.852855869017489
456	blueviolet	0.00638287985840054	0.964179728488718	0.251185370009579	0.0724608683612149	0.19009939050662	0.177064484956119	-0.511835213	0.000105166361028653	0.195354862953955	0.165169613956357	-0.098561534	0.486957885990863	-0.015111952	0.915319894114422	0.223046709346231	0.11196799950723	0.411550363814964	0.00243623009601341	0.309424064164204	0.0256056631835226	0.101140294557947	0.475575851521459	-0.331413188	0.0163942442939355	0.13691840104886	0.333094389032589	-0.043837798	0.757638981072497	-0.046988809	0.740805363089565
464	blueviolet	-0.35010393	0.0109480889856682	0.501211352439362	0.000153842382393341	0.285535175113588	0.0401789243573678	-0.00857561	0.95188690527657	0.161144845688282	0.253760979520715	-0.545244116	2.91832267027632e-05	-0.50881002	0.000117347409946395	0.0785976811913423	0.579677284140954	0.493276956989097	0.000202751050552547	0.412640850579633	0.00236592545873006	-0.219285877	0.118304136269478	0.189798526074294	0.177763685690841	0.243942921883655	0.0813736474203848	0.182699413109573	0.194844360401598	0.499709463522505	0.000162179118156873
466	blueviolet	0.0642642200161706	0.650823068808693	0.439147277903241	0.00112621519111914	0.0196829472884159	0.889846234482093	0.126199715535849	0.372667149385725	-0.161863741	0.251620854534408	-0.409626252	0.00256480995302938	-0.448264225	0.000860250263064324	-0.213360729	0.128834811493519	0.5139071303848	9.7503288941907e-05	0.206220531542267	0.142445280935469	0.0965188696378615	0.496073964285991	0.193351303895722	0.169633554783919	0.11489633499748	0.417319911212793	-0.149953104	0.288664949151994	0.423815976941091	0.00174273024056836
499	blueviolet	-0.183186216	0.193637114491088	0.362987791143692	0.00817419323638435	-0.076478682	0.589969938837936	0.255742191758708	0.06726256638429	0.25291446106805	0.0704520545163318	-0.563173974	1.38377878904028e-05	-0.535797253	4.25157480080563e-05	0.170079459811873	0.228028620631047	0.329355226527023	0.0171153127004119	0.0757578117125233	0.593489945620773	-0.144975915	0.305149606528162	0.257359419736331	0.0654908965711578	-0.018006163	0.89917934354482	-0.005569542	0.968741695395645	0.688756524920624	1.65988269039286e-08
519	blueviolet	-0.189270202	0.178996316088883	0.57217391641777	9.35788683930838e-06	0.26455814552582	0.0580522721366214	-0.368546982	0.00718002053150757	-0.204799332	0.145277540454604	-0.058197468	0.681942502203398	-0.028884897	0.838923279387082	-0.187421051	0.183359083080525	0.824982878154033	5.47625697153857e-14	0.421496035075272	0.00185850433185059	-0.157194334	0.265740493124048	-0.206192679	0.142500389557723	0.233530378790941	0.0956731873537686	-0.3428326	0.0128458874873117	-0.075769216	0.593434185547541
525	blueviolet	0.228462587997508	0.103303691991525	0.380093705673924	0.00544563044145953	0.292945044536777	0.0350669100765726	-0.258678304	0.0640738482092511	-0.286272749	0.0396440837013254	-0.260276971	0.0623892183723966	-0.257122769	0.0657477915266717	-0.279506872	0.0447764010757597	0.862608196905145	2.05920795034781e-16	0.296753316803191	0.0326566873299311	0.275329053654293	0.0482082973045399	-0.044055219	0.7564737688851	0.382435551331225	0.00514251080422232	-0.242338379	0.0834603484704996	-0.038378694	0.787064386905024
533	blueviolet	0.122266196586351	0.387869439772886	0.118746419713302	0.401778384580094	0.363450195888076	0.00808717409246847	-0.354127188	0.0100057813592853	-0.169774044	0.228877306254666	-0.035223063	0.804212102195524	0.0215172809672656	0.879653162565973	-0.118585483	0.402421209426554	0.52937690134429	5.45576029678796e-05	0.139268498977204	0.324783381070985	0.240793339776551	0.0855091536810626	-0.081029601	0.567966399791089	0.344782492426714	0.0123111716414655	-0.134355242	0.342309188310973	-0.173549723	0.218537972000287
555	blueviolet	0.0107961731234997	0.939449358137025	0.36324172194649	0.00812630641102478	0.453362931598086	0.000737514381982755	-0.339451706	0.0138202913320335	0.137201266673922	0.33208706322237	-0.525881499	6.23598746331253e-05	-0.469072554	0.000452017807118614	0.06955877436332	0.624136462404046	0.65455613799471	1.4134616224339e-07	0.523756168080483	6.75914042228833e-05	0.147959332393498	0.295197135816284	-0.033156973	0.815489482529883	0.473576786973418	0.000391107469438523	0.382890817681428	0.00508533048455157	0.181893508213153	0.196854713197267
566	blueviolet	0.0461259388675072	0.74540349382772	0.325627523953815	0.0184901958065184	0.0110014657012866	0.938300176235658	-0.155896022	0.269758578695704	0.258789902187884	0.0639550795568761	-0.41563845	0.00218185613797956	-0.333442345	0.0157087638931069	0.201150381223897	0.15274064036993	0.56802873459684	1.12213279789028e-05	0.206528450786045	0.141837094131355	0.014218710019825	0.920308513402403	-0.116947859	0.40899624208609	0.071339661263098	0.615264320135696	0.113268544890576	0.423992687427229	0.236525717358355	0.0913733743207831
568	blueviolet	0.164313779538225	0.244419033423204	0.557096233043305	1.79067923577161e-05	0.074582458317023	0.599249093469188	0.00962760101747186	0.945993023309554	-0.221942959	0.113800034556895	-0.474893421	0.000374764056038194	-0.508516487	0.000118595454391959	-0.261080054	0.0615564584057038	0.727424447283477	1.00808142990569e-09	0.348112944658769	0.0114420299115951	0.198886969701256	0.157509889304773	0.10696396719979	0.450400727858152	0.191218255242027	0.174481704689397	-0.201505911	0.15200128867029	0.394138682602231	0.0038387291795933
574	blueviolet	0.0384797448351623	0.786516882046924	0.763179797565888	4.78342483048192e-11	-0.178823092	0.204648800220895	-0.224176436	0.110116294876262	-0.145381406	0.303784390727771	-0.197760645	0.159923540235319	-0.221630292	0.114323144158514	-0.144456854	0.306902941666113	0.75506384860298	9.9966132797785e-11	0.40474255681818	0.00291856255717814	-0.04766538	0.737206260563247	-0.302382183	0.029347335479184	-0.155301797	0.271611028522158	-0.354360487	0.00995335660945664	0.188640805594377	0.180472786913797
586	blueviolet	-0.067055384	0.636697677449631	0.157047507197525	0.266192885010244	0.614513974746195	1.25940339675595e-06	-0.055484351	0.696034950364104	-0.236069647	0.0920181635040371	-0.348088027	0.0114483313014349	-0.33671926	0.0146533966962022	-0.291806948	0.0358151336578521	0.735469157541971	5.29930670547252e-10	0.245507296606994	0.0793789233716143	0.0970069805368756	0.493887610059763	0.322270839878086	0.0198073239732564	0.69018128642719	1.50864510296933e-08	0.0699903535117582	0.621981471017146	0.00550872416074697	0.969082858139535
595	blueviolet	0.0603097829809284	0.671044434969783	0.399602651140786	0.00333685441653403	0.411669220679355	0.00242847833278579	0.0656946475775044	0.643568436641135	-0.338778558	0.0140216711984394	-0.495257948	0.000189367215432711	-0.536265781	4.17407138816166e-05	-0.410044538	0.00253635704603598	0.800301674084212	1.08505067247217e-12	0.370914913810266	0.00678960375306608	0.156942268242946	0.266517456091921	0.326267791638228	0.0182475922509419	0.522836639193454	6.99771487072099e-05	0.110563382170189	0.43521465844602	0.170631115224993	0.226501200072591
601	blueviolet	-0.16287642	0.248626905648807	0.241549029914403	0.0845021978446173	0.593556146212693	3.52201658841376e-06	-0.188606977	0.180552392576665	-0.215404418	0.125125677838326	-0.228866599	0.102678683782387	-0.202976729	0.148970672343841	-0.231589372	0.098542296674887	0.65490650485599	1.38468663808734e-07	0.307459364102015	0.0266069541570845	0.00810999421639636	0.954496394592962	0.183954947717276	0.191741559721263	0.571903473331697	9.47012932564652e-06	-0.030737874	0.828740797971178	0.0438259900936438	0.757702278560315
624	blueviolet	-0.166551448	0.237965218003735	0.398177016769554	0.00346187460626948	0.325803783036043	0.0184231381361749	-0.147612426	0.296343432683359	0.0897682214572181	0.526817456175046	-0.441747094	0.00104372698658084	-0.376982487	0.0058724543766221	0.0566558242237689	0.689937268521377	0.667988276094018	6.30006265210651e-08	0.310013165431994	0.0253116648447991	-0.026495796	0.852090324646031	0.104729517599502	0.459972402871071	0.333164479583008	0.0158011618461965	-0.024512229	0.863052969932069	0.379127143509673	0.00557522684098997
649	blueviolet	0.242923611332423	0.0826944424907892	0.420114185991065	0.00193067385692677	0.478430959686505	0.000333871005618319	-0.423195574	0.00177304343368604	-0.299825546	0.0308140167997672	-0.304463074	0.028196987842319	-0.306269469	0.0272291641618185	-0.293244674	0.0348720892333437	0.695861262377482	1.02521710069909e-08	0.58603866937371	5.00542160788141e-06	0.383305481695878	0.0050337353142884	-0.090312015	0.52430648881265	0.489910621937422	0.000227483223172386	0.0711939447676654	0.615988237897686	-0.088032251	0.534872927221773
668	blueviolet	-0.261195024	0.0614379737420046	0.189727327687884	0.177929440035953	0.399369284789906	0.00335704242155767	-0.310818335	0.0249144201172036	-0.285206089	0.0404194635503259	0.228767556355564	0.102831632915219	0.286245859124005	0.0396634787879481	-0.222531949	0.112819585937167	0.394345627430599	0.00381857325127026	0.20290200842007	0.149123547270569	-0.161736146	0.251999804169729	-0.080709982	0.569499238445549	0.290362081044509	0.0367840077434385	-0.240269713	0.0862123833908042	-0.273180803	0.0500546751244145
670	blueviolet	0.149505955551337	0.290121657841437	0.629668667899291	5.70810247772502e-07	0.263460680187146	0.0591401720297142	-0.315243093	0.0228236250064795	-0.323262805	0.0194100675992063	-0.30487524	0.0279736658441482	-0.331851606	0.0162440208656596	-0.336155518	0.0148305169228743	0.866954426051815	9.72572122584132e-17	0.633954582628281	4.52820521981493e-07	0.156841616249019	0.266828127287344	-0.141690637	0.316355829222017	0.315063464071755	0.0229055286191686	-0.043640346	0.758697640653731	0.0184993210120481	0.896432929189451
694	blueviolet	-0.152831467	0.279402480817592	0.501863701237518	0.000150344634124557	0.474820451873577	0.000375653365040359	-0.366812055	0.00747833330873647	-0.192081534	0.172507638642598	-0.218653625	0.119395583839331	-0.200653496	0.15377838994789	-0.206172125	0.142541067366403	0.869912172530349	5.74922073862078e-17	0.43728982124199	0.00118867835916655	-0.027026242	0.849163292124638	-0.059472671	0.675355479828958	0.449705646023848	0.000823814751873417	-0.183796996	0.192129955136355	0.0174462866077181	0.90229873831205
708	blueviolet	-0.194599222	0.166843004233651	0.392135267795916	0.00403875362751652	0.432884059493273	0.00134941435460983	-0.198187771	0.159005060990291	0.117519494718705	0.406694122844895	-0.486508981	0.000255233411048445	-0.422908974	0.00178720486293758	0.0430074966813708	0.762093670762726	0.781298321247715	8.2604611664161e-12	0.355342092105203	0.00973536938975045	-0.069883017	0.622517140273847	0.0803042018915729	0.571448042069947	0.44669528689019	0.000901549711641586	0.121974967910745	0.38900935705023	0.233429104550292	0.0958212646751393
756	blueviolet	-0.106765888	0.451244792263185	0.408207131374607	0.00266346209246592	0.457170106700059	0.000656405156394322	-0.325224978	0.018644120926241	-0.270075418	0.0528248830169645	-0.125576841	0.375050281915918	-0.11176668	0.43020256456606	-0.257447915	0.0653950368160369	0.750825131565945	1.45268846071232e-10	0.414285533120692	0.00226329542689355	0.0342368543317187	0.809590368259018	-0.01755135	0.901713256565502	0.437417699517023	0.00118428062632449	-0.189808839	0.177739685194274	-0.04582335	0.747018046282778
813	blueviolet	-0.073983592	0.602192903445193	0.746612349492753	2.09090100703714e-10	-0.083324101	0.557018960877471	-0.084074799	0.553459025751501	-0.201826888	0.151336066864339	-0.255190087	0.0678760783203337	-0.282222766	0.0426545294620203	-0.226681928	0.106093391708886	0.687200838282775	1.84125301937294e-08	0.544404079396156	3.019008269962e-05	-0.129957786	0.358482581043199	-0.129084431	0.361749264084747	-0.044161597	0.755903854369952	-0.16167546	0.252180175547938	0.232307609628519	0.097472965607243
834	blueviolet	0.427142931648087	0.00158791814904051	0.424560676570693	0.00170695442882419	-0.043763697	0.75803622893668	-0.418746597	0.00200454390228276	-0.076703108	0.588875973694497	-0.205120866	0.144633134858565	-0.175315028	0.213817225554805	-0.03956844	0.780624732774266	0.771545858416783	2.16868904182336e-11	0.252362106188827	0.0710888928640669	0.384713849986473	0.00486190628809609	-0.385190387	0.00480494229627034	0.0473683904304339	0.738785451085826	-0.304218683	0.0283301069788488	-0.00490946	0.972444787950461
851	blueviolet	-0.200849431	0.153368560454579	0.768824887259226	2.81513976893772e-11	0.240063498295965	0.086490569684868	-0.234131684	0.094797648802138	-0.216195192	0.123712349828929	-0.307303857	0.0266875880890756	-0.308822818	0.0259086703734014	-0.227544911	0.104734238949311	0.818826806317361	1.20284052645648e-13	0.626282004013526	6.83730336162789e-07	-0.13705658	0.332602076009397	-0.077597808	0.584523807083377	0.219335784491163	0.118218304934278	-0.174722859	0.215392773590071	0.239015900747617	0.0879146606503495
856	blueviolet	-0.10970677	0.438802519768182	0.765075310759943	4.00997942021854e-11	0.0528432952946874	0.709851601201156	-0.115451793	0.415056742079803	-0.184657962	0.190019671205341	-0.347761546	0.0115311698879408	-0.351777972	0.0105471032717333	-0.198722774	0.157860075166697	0.851124308717418	1.32938754416503e-15	0.489522890991318	0.000230501414492692	-0.072876195	0.607653042464923	-0.053639815	0.705674626300623	0.0979799490191174	0.489544436326601	-0.247442389	0.0769650587665716	0.289648933779715	0.0372701367955587
895	blueviolet	0.265367743228881	0.0572601112137193	0.503747228418401	0.000140648817746405	0.0829790883957491	0.55865868465987	-0.392172043	0.0040350008524525	0.0415085276064267	0.770155156531836	-0.388801687	0.00439195567280888	-0.351295516	0.0106613465002422	0.0627638559595632	0.658466999717843	0.723409458825088	1.37794696449555e-09	0.411310025787463	0.00245197187853232	0.342559949127838	0.0129222208614081	-0.256066093	0.0669047041133108	0.148372580734673	0.293835388083444	-0.168370017	0.232806844166315	0.284667943400879	0.0408153596841685
902	blueviolet	0.260186655915564	0.062483433381386	0.403946251284492	0.00298016404931646	-0.15926244	0.259422912642553	-0.341433403	0.0132417554193142	0.268409784584687	0.054361156903519	-0.341262051	0.0132909463009099	-0.240186818	0.0863241256362617	0.294687756537932	0.0339462969119567	0.589314440764216	4.29926666397596e-06	0.12933475550197	0.360811110012858	0.251208007195497	0.0724342784799899	-0.340740811	0.0134415451927836	-0.105647907	0.456025014955518	-0.291021385	0.0363392513677984	0.331753836665588	0.0162774194806473
912	blueviolet	0.181715493424977	0.197300754682043	0.382388350242684	0.00514847124640247	0.294556092156726	0.0340299111122084	-0.069185925	0.626000716705386	-0.203660283	0.147577531677971	-0.472500684	0.000404941604000336	-0.472016946	0.000411303566127354	-0.246987803	0.0775268370287554	0.843862299520337	3.99579115548873e-15	0.285850045422494	0.0399498794106109	0.239290766263952	0.087539249887143	0.139123688065682	0.325291681190505	0.412101317225774	0.00240048134394097	-0.10042573	0.478715521815283	0.16791840613156	0.234080600443355
933	blueviolet	-0.111454029	0.431501714184233	0.515311067626298	9.26049333897421e-05	0.44728991634711	0.000885692083436172	-0.257136757	0.0657325844706998	-0.28868661	0.0379345142446443	-0.249705453	0.0742160718905088	-0.245143904	0.0798388107313038	-0.317831111	0.0216707003476017	0.747141937314673	1.99811712122622e-10	0.59238815099259	3.72187112159897e-06	-0.020771804	0.88379341311028	0.0251937067431394	0.859283634352755	0.453903027533814	0.000725484261079039	0.113842767482998	0.421631907355831	0.00408710973302803	0.977059018243472
941	blueviolet	-0.173596632	0.218411597567193	0.688945683858082	1.63901309525327e-08	0.136354744810644	0.335107346432302	-0.317648441	0.0217504327574794	-0.075869587	0.592943535695885	-0.221763455	0.114100131731918	-0.177587704	0.207845345092616	-0.069288761	0.625486300233997	0.81613823474137	1.68048142269735e-13	0.48788582595443	0.000243650451940776	-0.150228636	0.287769714199108	-0.226628704	0.106177658330349	0.110252559416745	0.436514616645933	-0.203919265	0.147052235610908	0.145917761528166	0.301984629861718
976	blueviolet	0.277573427067265	0.0463389459409761	0.159793427997851	0.257817278471311	-0.006467778	0.963703602258818	0.358385040987459	0.00908562265609469	-0.134159103	0.343020775421892	-0.54311638	3.17957572366486e-05	-0.589412258	4.27967773133889e-06	-0.2199187	0.117219315627299	0.279701989944662	0.0446211358934041	0.0923097353310324	0.515133353246575	0.236412406517838	0.0915332427325657	0.372851945694795	0.0064841160649679	0.161465937110985	0.252803588156678	0.284123989501988	0.0412187614461525	0.456035719450238	0.000679687907304909
978	blueviolet	-0.102135077	0.471223251512011	0.659957530319014	1.02631002898635e-07	0.341022247901465	0.0133600506498712	-0.254077098	0.06912641900961	-0.196327983	0.163032695616513	-0.375314973	0.00611303254794934	-0.377180656	0.00584442131178805	-0.231335219	0.0989228541072608	0.929158740291456	2.96645135330074e-23	0.550049634412124	2.39938287585189e-05	-0.020711493	0.884128505512916	-0.030668438	0.829121868389634	0.361004535824325	0.00855669715914398	-0.11225112	0.428193943815683	0.142806733474742	0.312519775176616
980	blueviolet	0.330310334933888	0.0167773757597421	0.234052033149222	0.0949132666894443	0.338992819640235	0.0139573017427244	0.00830763971021208	0.953388653566549	-0.316471882	0.0222699339694707	-0.464491443	0.000522647745032591	-0.492423616	0.000208777286947865	-0.352678226	0.0103367482988605	0.733521048466818	6.20533178261786e-10	0.2188647771795	0.119030227109336	0.425560179035344	0.00165996730573188	0.252743521653398	0.070648652642483	0.493114866078303	0.000203883394750786	-0.020922682	0.882955210191116	0.1151405310707	0.416324086452847
988	blueviolet	-0.101787547	0.472741417790903	0.541202530570345	3.43278985146325e-05	0.225428430442835	0.108091686881653	-0.284948353	0.0406086754478395	-0.152830848	0.279404451883619	-0.186231121	0.186206612283982	-0.149987624	0.288552692969349	-0.146708638	0.299343396027197	0.860142124089471	3.11637103615219e-16	0.335428816029472	0.0150615326829046	-0.010679608	0.940101915949091	-0.100700629	0.477506368739709	0.245201061433583	0.0797663364413314	-0.32736837	0.0178368853958989	0.0754060124189251	0.595211159401108
995	blueviolet	-0.259387172	0.0633224247489413	0.700020885722883	7.68236349893344e-09	0.192387003535666	0.17181301427246	-0.224139254	0.110176862612104	-0.143643129	0.309664620045233	-0.237285355	0.0903072264902966	-0.222350454	0.113121017102364	-0.157297539	0.265422810204693	0.795547065509607	1.83928902204663e-12	0.469556003206261	0.000445092189393124	-0.223455504	0.11129522590852	-0.110836276	0.434075118491315	0.162390095300179	0.250061677229887	-0.256464702	0.0664663891916891	0.191534200658638	0.173757341622862
1010	blueviolet	-0.258178238	0.0646082165303054	0.594392770033942	3.38504210202879e-06	0.415407328903345	0.0021955813865987	-0.251328625	0.0722927305999578	-0.194558514	0.166933503401458	-0.268599384	0.0541844807492459	-0.249240625	0.0747742622053989	-0.207336702	0.140249879672801	0.769587689545032	2.6175312404586e-11	0.526446582602842	6.10328630845528e-05	-0.136327173	0.335206006769454	0.00572421815977961	0.967874042478123	0.368749037899867	0.00714596041490983	-0.134525267	0.341693082971652	0.162911333803028	0.248524116455124
1035	blueviolet	0.0899026557773129	0.526196152072095	0.41518261741306	0.00220899946955386	0.432805442913476	0.00135245100064822	-0.436657993	0.00121062229653658	-0.293448568	0.0347400296354453	-0.13877257	0.326526221644715	-0.135288193	0.338937010836958	-0.294020074	0.0343720765325409	0.821712499799366	8.3492999954209e-14	0.510810749992611	0.000109155412705887	0.123124020684751	0.384523262570292	-0.18019411	0.201142079054023	0.439195534697287	0.00112463235373209	-0.039051806	0.783419314912581	-0.224996528	0.108786864752511
1039	blueviolet	-0.185076738	0.188999230027557	0.674163628109845	4.28482244898564e-08	0.368530204627944	0.00718285492684966	-0.252788342	0.070597062341006	-0.249938565	0.0739373841948419	-0.301162614	0.0300395405699329	-0.299843943	0.0308032485718209	-0.263091348	0.0595099529291068	0.870374110699001	5.2899169286128e-17	0.573629339124489	8.77469804723385e-06	-0.10372149	0.464326328967778	-0.03023114	0.831522707607783	0.35771320968544	0.00922575266992767	-0.141138483	0.318264629941953	0.134047693237826	0.343425374567767
1053	blueviolet	0.326260844369667	0.0182502100665127	0.129484548005991	0.360250433915358	0.607335707923409	1.80612508136833e-06	-0.388029447	0.00447754740480733	-0.279443951	0.0448265645894337	-0.27904083	0.0451490421499863	-0.278790065	0.0453505971173772	-0.278730579	0.0453985174148782	0.752463053345124	1.2584433052361e-10	0.361081284378562	0.00854161136286615	0.468947981871971	0.000453818071668002	0.0222304268334267	0.875695457732491	0.699173213356093	8.1508945068325e-09	0.0728190868280069	0.607935199683451	-0.195696548	0.164416976613339
1065	blueviolet	0.0315568610046685	0.824249070698856	0.682491203734261	2.51062856824876e-08	-0.105427657	0.456969998425017	-0.227088077	0.105452049051998	-0.169288135	0.230232036715619	-0.162185024	0.250668362826749	-0.16320837	0.247650787031999	-0.157148922	0.265880356790527	0.830551575518689	2.61651925791968e-14	0.336832230858409	0.0146181208845515	-0.024854361	0.861160215357489	-0.269546054	0.053309273450975	-0.066182575	0.641101307134368	-0.397937126	0.0034833130408908	0.124363835515866	0.379717395641518
1089	blueviolet	0.587222706830634	4.73861283890291e-06	0.184252014580181	0.191012603061859	0.245232726007503	0.0797262091734574	-0.25146848	0.0721288808556136	-0.242248061	0.0835790447032967	-0.369757305	0.00697809243698315	-0.392859161	0.00396544499767943	-0.251485157	0.0721093624358552	0.657147543238819	1.21322643922579e-07	0.302668956809391	0.0291865144599138	0.584548499677272	5.36102655368249e-06	-0.054083065	0.703353918448994	0.395465628331978	0.00371109703919119	0.0740079260927431	0.602073164061289	-0.050240344	0.723560047982572
1115	blueviolet	-0.138964856	0.32584977210457	0.680062729619091	2.93939774552452e-08	0.173987251851431	0.217361230155516	-0.165038468	0.24231599542636	-0.13615458	0.335824010768951	-0.35554386	0.00969107703900877	-0.360404705	0.00867539833180293	-0.179016805	0.204150734028712	0.873219711526117	3.14489832027161e-17	0.474674321797764	0.000377440075626758	-0.091624803	0.518269294778838	-0.035835871	0.800874673029609	0.218687177387893	0.119337471259434	-0.215002703	0.125848309877721	0.230167730845224	0.100685629963125
1161	blueviolet	0.1455194682722	0.303320457997849	0.285340287472094	0.0403212309820738	0.15967137937921	0.258185743600059	-0.105557097	0.456414507257972	0.17563764143727	0.2129622673009	-0.554357144	2.00797381824125e-05	-0.465816805	0.000501253435406699	0.129659756107316	0.359595300107827	0.693081672449905	1.23992183758483e-08	0.165183743720566	0.241895898040271	0.19288272917514	0.170690078035414	0.0341326161802506	0.810159342950801	0.25968089212627	0.0630131471881897	-0.017047102	0.904523722383386	0.331329908686808	0.0164229129511722
1175	blueviolet	0.437961831504549	0.00116573040037306	0.369045369425485	0.00709626289414398	0.0916287618830988	0.518251142980598	-0.133849615	0.344145452906677	-0.226143631	0.106948022623327	-0.403355694	0.0030265888937704	-0.425375904	0.00166854241557145	-0.236569692	0.0913113901762523	0.764918800790629	4.06905580995239e-11	0.276936987758604	0.0468629268784668	0.442622017372795	0.0010172111533127	-0.036589224	0.796776649885886	0.247685870866325	0.076665489708693	-0.083056024	0.558292840567624	0.117340071142547	0.407415897254984
1196	blueviolet	0.19865786842468	0.157998659235847	0.409282774347588	0.0025883853491266	0.442936836665865	0.00100781897837934	-0.154747822	0.273345594367689	-0.324210378	0.0190369126137595	-0.450373669	0.000807404312423037	-0.489490828	0.000230752624965433	-0.383351396	0.005028050647159	0.760113846085964	6.34078624801257e-11	0.530388999650129	5.24719676670448e-05	0.245013543906169	0.0800042963387568	0.121245136347389	0.391874710710913	0.528016043574511	5.74819639010208e-05	0.192240365371325	0.172146209555473	0.0657792325980637	0.643140471974431
1219	blueviolet	-0.083064144	0.558254231559558	0.551727891243306	2.23920270912577e-05	-0.305910456	0.0274192697334327	0.191027797009605	0.174919420001262	0.0968570095819804	0.494558829797083	-0.406014839	0.00282247597745154	-0.401120749	0.00320812367196021	0.0117783759783214	0.933952353735212	0.521237218390629	7.43116071256403e-05	0.142914174477426	0.312152071901259	-0.182004314	0.196577434215931	0.0179259548365304	0.899626140190865	-0.227316732	0.105092297877261	-0.162423305	0.249963523197332	0.463432068443454	0.000540337825130242
1221	blueviolet	0.0435732739546313	0.759057352960556	0.542377496965952	3.27522309082604e-05	0.358817616631259	0.00899637453961843	-0.285450037	0.0402410410133346	-0.212849868	0.12977479237493	-0.357347874	0.00930273608800264	-0.357550607	0.00925994782928062	-0.238364712	0.0888090764688486	0.93429416661964	4.80566354107646e-24	0.447567233895061	0.000878382619654758	0.127978807278947	0.365910568926968	-0.044881734	0.752049183192181	0.401994143125336	0.00313606754640235	-0.135196335	0.339268113089903	0.0817655585275171	0.564444168751718
1223	blueviolet	-0.004133535	0.976798501001253	0.528722269232897	5.59468575471609e-05	0.444070661417139	0.000974634289288518	-0.303439258	0.0287581703314454	-0.208374297	0.138231754240279	-0.370351003	0.00688086155755278	-0.366089568	0.00760570446413992	-0.236275031	0.091727356475073	0.746361214246411	2.13631088316562e-10	0.542396114361817	3.27278091559815e-05	0.127324430409942	0.368387074774592	-0.002185737	0.987730269295303	0.431377721548075	0.00140867171479421	-0.043373699	0.760127990631678	0.128134588221302	0.365322499982177
1224	blueviolet	-0.106713192	0.451469489003899	0.102800472815353	0.468323794967539	0.0254629093341354	0.857795493205732	-0.484462771	0.000273373794963841	0.221894798401802	0.113880490552894	0.206844610253255	0.141214646157316	0.346957734049416	0.0117373232819053	0.28716118169612	0.0390076415727256	0.416847698220056	0.00211127988215254	-0.040837886	0.773769749924869	-0.110531904	0.435346213044228	-0.426497188	0.00161696924354411	-0.028729586	0.839777958591435	-0.334540246	0.0153481751951579	-0.264533471	0.0580765536557188
1258	blueviolet	-0.23297866	0.0964820346196776	0.536156858263497	4.19197250255259e-05	0.347076813342534	0.0117065845005726	0.0354785299709216	0.802820374138531	-0.360968106	0.00856386597791657	-0.287429585	0.038817030571508	-0.314158259	0.0233220434201232	-0.41810605	0.00203999949343435	0.532370174687725	4.85997910528322e-05	0.558721393497911	1.67223626710005e-05	-0.136528051	0.334487617642267	0.198761836188691	0.157776714159978	0.312202101462457	0.0242439429408167	0.016977670513372	0.904910794011577	0.0587244912610899	0.679217294274212
1320	blueviolet	0.476201575465585	0.000359141170518967	0.22614929423735	0.106939004365649	-0.300261692	0.0305595798044109	0.157499830118589	0.264800864555342	-0.22789639	0.104184534064771	-0.234421583	0.0943777679408881	-0.285706578	0.0400541076959471	-0.248781202	0.0753292247056558	0.276726813362539	0.0470370214769	0.0414753036698325	0.770334112103975	0.293646034801287	0.0346125271878038	0.00102219209983883	0.994261708241499	-0.133381694	0.345850200623762	-0.099478561	0.482894080990399	0.206799689638222	0.141302960621962
1345	blueviolet	-0.060620929	0.669444725522651	0.504559024936576	0.000136648787271281	0.463650323131291	0.00053664966460263	-0.333794449	0.0155923420395729	-0.2844965	0.0409421522908307	-0.227984602	0.10404692310123	-0.231755873	0.0982936011236065	-0.294145232	0.0342919283927174	0.883339021440725	4.44823083203526e-18	0.454800829851384	0.000705877069667755	0.0556173742758295	0.695341578361391	-0.023297492	0.8697792787616	0.467627082858289	0.000473310116861206	-0.184197715	0.191145696793945	-0.013932404	0.921908143260637
1346	blueviolet	0.0115218622558986	0.935387676299867	0.115364291676175	0.415412791943468	0.583254865120142	5.68859038298889e-06	-0.29835843	0.0316828723207628	-0.314865892	0.0229958993908098	-0.056375731	0.691393438194719	-0.057872032	0.683627327637466	-0.329706508	0.0169903552336869	0.581554902673712	6.14729336495011e-06	0.348864151869801	0.0112534566692402	0.103984152415124	0.463189684981017	0.0351113362229967	0.804820956600376	0.58600825100674	5.01245618107809e-06	0.181841439248091	0.196985105283965	-0.267329931	0.0553763121501927
1382	blueviolet	-0.294305172	0.0341897322306478	0.472603475763073	0.000403601257318473	0.165555578239441	0.240822915944656	0.270614813809447	0.0523349880255534	-0.131276032	0.353586036469464	-0.448433097	0.000855907976342383	-0.439181092	0.00112510587667892	-0.186511177	0.185533598580749	0.537261907315617	4.01359196194714e-05	0.223370910689856	0.111434190271589	-0.222431858	0.11298574376484	0.374209990464141	0.00627715275479883	0.193102283375564	0.170194442636249	-0.076678417	0.588996285744731	0.561768969951831	1.46940872552265e-05
1400	blueviolet	-0.255056339	0.0680253716957631	0.425327440143383	0.0016708042259571	0.144252688903921	0.307594361694943	-0.060365646	0.67075711583713	0.277852761345461	0.0461104848369998	-0.489638017	0.000229601466166682	-0.38806442	0.00447363974361428	0.225549786579089	0.107896970208299	0.639757944107849	3.29064653893063e-07	0.16908764546209	0.230792614743221	-0.167450166	0.235406307168668	0.071735675171638	0.613298763212928	0.154352249747166	0.274588663664254	-0.12805611	0.365618679786857	0.514541781199125	9.52603490251254e-05
1424	blueviolet	0.529770833080829	5.37369428201893e-05	0.398728735437565	0.00341301008852443	-0.395554219	0.00370271067398924	-0.438868546	0.00113539681952049	-0.147101419	0.298037224114672	0.121713663672481	0.390033825947302	0.100551859068445	0.478160537904958	-0.070916054	0.617369801930373	0.479320111728019	0.000324250560998593	0.180065492111735	0.201469233648844	0.32700680758929	0.0179709362061585	-0.627422167	6.435723072834e-07	-0.318795036	0.0212540369079003	-0.477105814	0.00034868973680273	-0.185510513	0.187946375819463
1436	blueviolet	0.10129675680439	0.474889848243432	0.663515404155186	8.28275320892671e-08	0.183817509137197	0.192079483387638	-0.448728894	0.000848349437329081	-0.330385841	0.0167509039370989	-0.102846402	0.468124014526536	-0.10464246	0.460347548573704	-0.295022237	0.0337346487754897	0.681795145246688	2.62709430445484e-08	0.657799070787115	1.1672440254358e-07	0.148414490741457	0.293697513570016	-0.293371778	0.0347897165810941	0.162151701124951	0.250767040077742	-0.180517969	0.200319973085468	-0.147740796	0.295918917045627
1447	blueviolet	-0.368385706	0.00720730761968419	0.538177269369529	3.87114667464466e-05	0.0842184391487782	0.552779094193853	-0.108816785	0.442547550812772	-0.089660212	0.527316898573941	-0.075430226	0.595092620989514	-0.021027536	0.882372765320847	-0.089790055	0.526716525953662	0.685374256815652	2.07797196001823e-08	0.251952797541973	0.0715637507947126	-0.36209534	0.00834444121831246	-0.061871281	0.66303095487066	0.0619122110079858	0.662821401816639	-0.279384508	0.0448739974901232	0.105761253010936	0.455539120510302
1462	blueviolet	0.0643508572921149	0.650382752297631	0.38942891407559	0.00432349794571335	-0.047134282	0.74003103318622	-0.056404683	0.691242864797073	0.00394610919400089	0.97785025478011	-0.294816762	0.033864536240998	-0.235965081	0.0921664970495106	0.00731905813123342	0.958930175695083	0.448242018740294	0.000860822729189473	0.178466025285836	0.205569121456455	0.110955819278508	0.433576461915577	-0.001952628	0.989038753946126	0.000633792230017893	0.99644205483084	-0.173036834	0.219923037790215	0.325978582865939	0.0183568395544317
1472	blueviolet	-0.20125627	0.152520159345059	0.593291134824424	3.56646759811055e-06	0.368492438003654	0.00718923898797592	-0.31432631	0.0232442393661494	-0.158936674	0.260411298754007	-0.246062545	0.0786802718646147	-0.221160063	0.115113317997771	-0.163981051	0.245388756717791	0.803296059966757	7.72556240849892e-13	0.496024919953506	0.000184405314585609	-0.099543035	0.482609036415431	-0.06363014	0.654049244190815	0.329240073561252	0.017156444573088	-0.173231368	0.21939697809794	0.146458144117199	0.300178329738475
1475	blueviolet	0.0862278688831906	0.543309194673157	0.256591855409987	0.0663270533026096	0.66505174166164	7.54371302796328e-08	-0.309442755	0.0255962917176532	-0.308368099	0.0261398240990022	-0.299892774	0.0307746829306415	-0.313777042	0.0234993516813478	-0.336790807	0.0146310473621546	0.822621319977386	7.43232089110012e-14	0.434079638383457	0.00130397926675032	0.256183271370664	0.066775614849818	0.11333894019307	0.423702871345892	0.722897133902923	1.43345314798739e-09	0.0967673395991793	0.494960388380996	-0.126372738	0.372006778362895
1481	blueviolet	-0.025735091	0.856291382921897	0.421835044658656	0.00184117016514934	0.382714845182601	0.00510736579627528	-0.1258286	0.374085948124086	-0.037216094	0.79337078571447	-0.52306061	6.9389041247107e-05	-0.490046635	0.000226433011970192	-0.095764672	0.499461997476842	0.808046286212794	4.45311021349351e-13	0.375050952041866	0.00615190240917189	0.0692519131330161	0.625670603827226	0.137504705190756	0.331008598543153	0.44666327758236	0.000902410528330371	0.107369733754362	0.448674369095042	0.231420086861664	0.0987956504448815
1489	blueviolet	0.089402230530447	0.528510764502809	0.169358611433999	0.230035203765237	0.405618711443458	0.00285208806396656	-0.041361156	0.770949039482501	-0.081987022	0.563386262341638	-0.449417673	0.000830981046516712	-0.427141126	0.00158799873516491	-0.150529614	0.286793881070712	0.708443908928411	4.21802490640754e-09	0.185309614274721	0.188433472084634	0.198246565256618	0.158878936116502	0.236342970879322	0.0916313159936906	0.516383506032577	8.90160848256915e-05	0.138216314351946	0.328488063479892	0.0839375892283903	0.554108888567877
1510	blueviolet	-0.18207316	0.196405295916177	0.466303348797331	0.000493600315734673	0.239549019122304	0.0871876723039478	-0.457376665	0.000652243866594721	-0.484134676	0.000276389048924329	0.379004403250905	0.00559187532818676	0.35487708115433	0.00983811570497056	-0.41312386	0.00233536511875065	0.587297613963962	4.72218557441392e-06	0.465562163862644	0.000505301431387205	-0.196488268	0.162682666812428	-0.337981367	0.0142634026467413	0.154519232689773	0.27406347057317	-0.34353788	0.0126502241445968	-0.468782612	0.00045621795219596
1542	blueviolet	0.420647829714116	0.0019025129300824	0.501271675956164	0.000153515853836025	0.136307329450357	0.335277024283094	-0.215592785	0.124787911965346	-0.281812656	0.0429695515456668	-0.418334617	0.00202728436856491	-0.467040264	0.000482209945752505	-0.303689233	0.028620299116421	0.735320149281012	5.36393031381762e-10	0.50571574586748	0.000131128466910362	0.396849040587839	0.00358202979017394	-0.098270473	0.488251460587902	0.254164094676294	0.0690280304315832	0.0359912824683804	0.80002884147457	0.111540546850564	0.431141990087895
1590	blueviolet	0.0812060693103788	0.567120907303601	0.209344814176009	0.136363808489704	0.655541338304014	1.33394233829057e-07	-0.340563157	0.0134932067424614	-0.207518228	0.139895233532661	-0.310091717	0.0252726774729024	-0.294279701	0.0342059899417271	-0.245830244	0.0789719768994237	0.809045863877544	3.95795897727919e-13	0.390025321308115	0.00425927565710157	0.218695567900285	0.119322942291103	0.0641388294314928	0.65146055046728	0.705229457008962	5.3155245843898e-09	0.12657642471566	0.371230276786775	-0.137467031	0.33114237890271
1591	blueviolet	0.19162661348106	0.173545880567287	0.0342227044540297	0.809667598392354	0.628599968246443	6.04408926603178e-07	-0.330182979	0.0168221061796267	-0.329219779	0.0171637022744702	-0.120828367	0.393516520393082	-0.114323412	0.4196616104275	-0.314960817	0.0229524428117328	0.544291507807872	3.03274138209108e-05	0.24842066177299	0.075767020334496	0.356776150111073	0.00942432458268049	0.0695000962929999	0.624429699349925	0.617008640969227	1.10874920179116e-06	0.0221600798179642	0.876085726174992	-0.244504804	0.0806527047569343
1592	blueviolet	-0.145050832	0.304897075878441	0.728531652432224	9.23940142573116e-10	0.00270818460260522	0.984797797290394	-0.174988832	0.214684115985482	-0.232718424	0.0968653896907989	-0.150119991	0.288122497971559	-0.173637148	0.218302487899506	-0.243187167	0.0823513303902466	0.830631397433297	2.58846377393431e-14	0.422255735111112	0.00181985981164958	-0.188755526	0.180203017135188	-0.17682191	0.209844362993249	0.0143500910092481	0.919574575583638	-0.333210274	0.015785902169078	0.102053746165954	0.471578306457833
1706	blueviolet	-0.195882396	0.164008658326439	0.774561294632232	1.61736244252857e-11	0.248525656385989	0.0756393206813221	-0.191016169	0.174946169130152	-0.243176416	0.0823653048449499	-0.337716432	0.0143445235330457	-0.354196538	0.00999017294062643	-0.268756317	0.0540385953353492	0.75599686522096	9.19779515125813e-11	0.70767420242847	4.45944585975463e-09	-0.119039866	0.400607822318999	-0.025996337	0.854848176411631	0.233362678951942	0.0959184848894386	-0.124490269	0.379229324229243	0.194763965992963	0.166477125400091
1725	blueviolet	0.294373548511458	0.0341461187781297	0.333000735514596	0.015855827931624	0.180777141701298	0.199663785857092	-0.164768637	0.243097595785257	-0.07807415	0.582212635399345	-0.445140885	0.000944214368580161	-0.426887003	0.00159937581934338	-0.118910813	0.401122369433726	0.705306301382054	5.28640747874455e-09	0.334203842101065	0.0154579036235297	0.281853115085499	0.0429383889581573	-0.030625678	0.82935655973814	0.290569707089262	0.0366434641456861	0.111669906307465	0.430604451418438	0.118161675727859	0.40411686546957
1739	blueviolet	-0.257694764	0.0651282396935045	0.275803474409788	0.047808114342418	0.0243141274333197	0.864149267130017	-0.107936141	0.446270655487707	0.227717660832276	0.104463783886772	-0.169152163	0.230612117476085	-0.086465071	0.542196517517843	0.183122457593644	0.193794927817138	0.556283851423769	1.85274632368956e-05	-0.026679342	0.851077281385249	-0.249975226	0.0738936310139451	-0.082650933	0.560220401582458	0.0153952066534061	0.913738628400661	-0.284041877	0.0412799407001659	0.165335356560587	0.241458004190323
1788	blueviolet	-0.150196318	0.287874627134723	0.622247025572797	8.45421909095392e-07	0.376316611279654	0.00596751180808635	-0.184376387	0.190708000866951	-0.290397254	0.036760167731396	-0.314920796	0.0229707557532646	-0.32796134	0.0176188783173647	-0.311829936	0.024422760349434	0.793764949041977	2.2336459021179e-12	0.533635247701889	4.62664533345109e-05	-0.042683498	0.763834054142091	0.0629284926213152	0.657626511995454	0.366516262400166	0.00753025419182988	-0.131987088	0.350961967360558	0.196135268175131	0.163454273554486
1819	blueviolet	-0.00076305	0.99571644248512	0.45975440115776	0.000606025809097109	0.123968112991889	0.381247420385912	-0.454602883	0.000710158551371061	-0.097802419	0.490335409989184	-0.003278893	0.981594670255717	0.0269636937041673	0.849508335583606	-0.077996694	0.582588162559992	0.808228508070677	4.35866421192307e-13	0.28347162601195	0.0417068731481418	-0.007406364	0.958440696989577	-0.34936284	0.0111297554391054	0.127942918184416	0.366046130443873	-0.36360665	0.0080579138636889	-0.153317083	0.277859326063396
1841	blueviolet	0.350447711702642	0.0108646876406024	0.385037616388938	0.00482313999809079	0.011275468423102	0.936766564846058	-0.071370368	0.615111815474926	-0.151595304	0.283356117935774	-0.404918331	0.00290511762148538	-0.419083417	0.00198612098669268	-0.176914747	0.209601306827672	0.767271553869715	3.26208562183202e-11	0.187550946256033	0.183050143920058	0.334751489648132	0.015279611995973	-0.023466751	0.868841492776823	0.160821756875624	0.254726793625679	-0.184342335	0.190791362848655	0.196400393880802	0.162874497553111
1847	blueviolet	0.0868437033730338	0.540422696585435	0.366062363616783	0.00761053706042028	-0.051207156	0.718458019493789	0.156157341723105	0.268946602037998	0.135625827589753	0.337721732459446	-0.597474656	2.92202111947076e-06	-0.573100234	8.982701629684e-06	0.0798040566859511	0.573854270183552	0.318218544177877	0.0215024087154308	0.200471199780122	0.154160418810331	0.119372764777342	0.399282289267299	0.191262377119528	0.174380416042412	0.0187642317974231	0.894958124900106	0.111937747853732	0.429492665560038	0.590527377618077	4.06214370160979e-06
1955	blueviolet	0.271187254324689	0.0518191158784917	0.0994341648981533	0.48309040849481	0.616246108349883	1.15291427989747e-06	-0.233590532	0.09558531933234	-0.411471359	0.00244139486476984	-0.239299624	0.0875271727119133	-0.275734135	0.0478664341781818	-0.43264384	0.00135871225648703	0.588895114813026	4.38418822275405e-06	0.374863636706446	0.00617961013720063	0.355673960621876	0.00966260967825656	0.1371592711198	0.332236494758753	0.677331234336948	3.50356100349012e-08	0.244351402490241	0.0808490314543622	-0.157307652	0.265391696469209
1984	blueviolet	-0.132603992	0.34869507614743	0.470959790602512	0.00042552295342745	0.414474672	0.0022517502244024	-0.366375716	0.00755503411734192	-0.30486237	0.0279806166557422	-0.054974576	0.698694392927257	-0.053281863	0.707550680437688	-0.291440154	0.0360590711823	0.846673058157854	2.62747886697216e-15	0.444364897383676	0.000966184487065449	-0.048384608	0.733386359115495	-0.094294923	0.506098526276484	0.423560555798917	0.00175515385676563	-0.174238076	0.216688628968034	-0.163267003	0.247478643667142
1995	blueviolet	0.0126377930361342	0.929145028264845	0.487394590125932	0.000247727052963353	0.322752797209001	0.019613461320923	-0.433169365	0.00133844528882717	-0.256614267	0.066302518410134	-0.083985303	0.553882862978505	-0.077563013	0.584692791112815	-0.235910433	0.0922440927263887	0.834290861750125	1.56948108268279e-14	0.373002961892139	0.00646081120704831	0.0754156285428592	0.595164082182998	-0.198128525	0.159132230647595	0.310952529524093	0.0248487245652098	-0.317120677	0.0219821846187872	-0.095545882	0.500447079740355
2024	blueviolet	0.191054729140308	0.174857475792448	0.397932743526587	0.00348370577216872	0.380151033738067	0.0054380274157541	-0.495062518	0.000190650837834626	-0.315789624	0.0225759433289961	-0.083109868	0.558036866809456	-0.071346628	0.615229720317345	-0.26762751	0.0550950457100821	0.667171642203087	6.6250687509254e-08	0.481426723160331	0.000302453114397174	0.268590763948563	0.0541925029732631	-0.235254712	0.0931791313418185	0.353734446029077	0.010094573468207	-0.203718169	0.147460000095768	-0.190078923	0.177111988831832
2069	blueviolet	0.0917479044774239	0.517704974971217	0.52978009137655	5.37177924896002e-05	0.171198001921687	0.224938995192973	-0.296358095	0.0329002419718687	-0.125983776	0.373492306365044	-0.290626285	0.0366052432452362	-0.276991031	0.0468182459548861	-0.133776777	0.344410476896792	0.875252031140324	2.15259961504909e-17	0.376421349828373	0.0059524713035335	0.135798239277169	0.33710220425186	-0.144462604	0.306883485175577	0.242913216523867	0.0827079980538748	-0.268895213	0.0539097437006964	0.0706544449671077	0.618671616610428
2090	blueviolet	0.21201922762736	0.131314175757122	0.285400630939818	0.0402771240637929	0.184929931862722	0.189356508578377	-0.13992536	0.322484035744555	0.199517406824076	0.156170635776578	-0.617047119	1.10656294953453e-06	-0.551660097	2.24547723388535e-05	0.135420585310721	0.338460155169881	0.69176908218633	1.35541134315683e-08	0.203189496638818	0.148535994781249	0.257964871487626	0.0648373021024149	0.0405432634344288	0.775359201949696	0.303791536095048	0.0285640339645391	0.0327980628237409	0.817452382564121	0.342708216426139	0.0128806627655962
2100	blueviolet	0.158028888415385	0.263178874060001	0.428762548313875	0.00151709262387812	0.0971808478994625	0.493110030104365	-0.031444724	0.82486375614672	-0.022312419	0.875240621065203	-0.521953049	7.23421493417804e-05	-0.484922085	0.000269202812303168	-0.06403266	0.652000504990025	0.777228454450274	1.24305895317851e-11	0.210150123122569	0.134828230980945	0.170238278114847	0.227588157922003	0.0634871200813891	0.65477779131987	0.207545625564994	0.139841766136019	-0.149935361	0.288722662028519	0.332264832419457	0.0161035048524639
2114	blueviolet	0.311638685650248	0.0245150819731189	0.0833632340571036	0.556833116377718	-0.006987884	0.960787022491403	-0.545544511	2.88307516122911e-05	-0.164125824	0.244966500560443	0.335507431194827	0.0150363938933535	0.375939778678166	0.00602190007161503	-0.051608258	0.716344890080684	0.300067918278916	0.0306724058816181	0.0607267011349595	0.668901246834181	0.304929673675726	0.0279442828766609	-0.50716903	0.000124481703306383	-0.035793081	0.801107601559129	-0.383103368	0.00505882597488543	-0.381006593	0.00532565930904917
2250	blueviolet	-0.071111981	0.616395592749674	0.623599425735915	7.87625842946207e-07	0.295288057907034	0.033567227333483	-0.388350266	0.00444181293250264	-0.169244804	0.230353112905997	-0.232292341	0.0974956036471367	-0.204799111	0.145277984576751	-0.152978332	0.278935188455588	0.820652459997863	9.5548440625075e-14	0.522430400526026	7.10555330298364e-05	0.0172544790950427	0.903367746740192	-0.162013294	0.251177177305276	0.273373595497078	0.0498866609987179	-0.227772418	0.104378168859066	0.114770906291858	0.417831934711286
2260	blueviolet	0.0434126649040829	0.759918918626143	0.452319094065365	0.000761275050627204	0.35392401796751	0.0100516300460497	-0.358459329	0.00907024134986071	-0.160774597	0.254867977309585	-0.257117094	0.0657539617172991	-0.231730578	0.0983313517685337	-0.166792098	0.237278158095714	0.893522219545795	5.13248975499723e-19	0.39492239869884	0.0037628882327704	0.121387905621064	0.39131321706844	-0.115458825	0.41502813554569	0.398488652091333	0.00343419843605827	-0.151576885	0.28341530541492	-0.002622425	0.98527914825079
2299	blueviolet	-0.003524822	0.98021446670071	0.306154498495015	0.0272899232822606	0.513434493549779	9.92049298212944e-05	-0.2204303	0.116347850894564	-0.272259274	0.0508641310185351	-0.256788264	0.066112285594416	-0.232607082	0.0970297688189025	-0.281093518	0.0435265518134368	0.669501839499054	5.73689030150445e-08	0.370552919006485	0.00684806344318567	0.150403789261436	0.287201566702763	0.108834047082591	0.442474743927313	0.506359695861417	0.000128144291764351	-0.066566533	0.639162582934057	0.0145204176232233	0.918623173551917
2307	blueviolet	0.0609747364083354	0.66762744793726	0.250219174560332	0.0736030128134294	0.499515390972339	0.00016328592434453	0.0422652449904145	0.766082446050259	-0.199706855	0.155769828373792	-0.546901643	2.72866803920407e-05	-0.552276205	2.18904594607065e-05	-0.268227323	0.0545316219156434	0.579765268154022	6.66707942069442e-06	0.315806799914031	0.022568196231938	0.202046499237684	0.150882163259363	0.359343369016057	0.00888892497846849	0.550025096450128	2.4018013368133e-05	0.116718033027754	0.409923921897877	0.306438595224265	0.0271399908781842
2337	blueviolet	0.165832994489135	0.240024511571667	0.56609557220727	1.22028593562498e-05	0.0827747573458982	0.559630870654242	-0.41598618	0.00216134968179811	-0.077611149	0.584459020458983	-0.238200371	0.0890359204391239	-0.21328692	0.128970300777868	-0.069484473	0.624507782386136	0.870591526122518	5.08606496275318e-17	0.394644798536648	0.00378959950313334	0.155607623118355	0.270656587790982	-0.328247809	0.0175143711014507	0.128336125043077	0.36456255335377	-0.236080197	0.0920032088310872	0.0436266136454642	0.758771283440145
2363	blueviolet	-0.172207497	0.222175579570608	0.20209724396085	0.150777424925436	0.382531480246052	0.00513041575225324	-0.130388906	0.356876681116361	0.253194094460566	0.0701313853578979	-0.480331857	0.000313610034309207	-0.378555339	0.00565315749226666	0.164618998038693	0.24353178385637	0.589018210782188	4.35909883820461e-06	0.239578768197706	0.0871472438868982	-0.075605229	0.594236199998407	0.100577288899474	0.478048684386496	0.410701364832194	0.00249224257147119	0.18348048045365	0.192909940928463	0.256979717928452	0.0659034705450861
2393	blueviolet	0.0127053181775107	0.928767416527288	0.120121491698968	0.396310385029005	0.516423146070359	8.88859059157917e-05	-0.129576799	0.359905400498571	-0.222180081	0.11340453514909	-0.238891031	0.0880856233296428	-0.201491097	0.152032044006553	-0.245706055	0.0791282716892921	0.696356211491678	9.90864671071968e-09	0.191148789427935	0.174641260597481	0.141214701673362	0.318000706715577	0.209268851403751	0.136509328383558	0.590900618201803	3.99165770264448e-06	0.0143085291508762	0.919806746766188	-0.150794865	0.285935677353094
2394	blueviolet	-0.26680122	0.0558789027713798	0.609311091999823	1.63697607569949e-06	0.421970355963801	0.00183429176136855	-0.235858738	0.0923175412755034	-0.259203294	0.0635166592810243	-0.236301375	0.0916901064436113	-0.234925977	0.0936506647625262	-0.275076571	0.0484223812703264	0.787562887147183	4.32827480446582e-12	0.525367532535318	6.35897778265218e-05	-0.153236793	0.278114074553303	0.0273489382844927	0.847383620697729	0.374422369616885	0.00624531342411036	-0.144109019	0.308081507358498	0.125414911143432	0.375671320370134
2401	blueviolet	-0.101667484	0.473266514262471	0.321563950039175	0.0200945962184039	0.663725737187047	8.1777088573554e-08	-0.362699045	0.00822894283968293	-0.354440008	0.00993554160905716	-0.122729117	0.386061558515435	-0.140239822	0.321386912102762	-0.376457196	0.00594733142476686	0.809742755453058	3.64420982022391e-13	0.460218959923999	0.000597348643871983	0.0385037986120774	0.786386570597941	0.0200669781993161	0.88771072393836	0.645399150528562	2.39721208501116e-07	0.0405471746347789	0.775338095505942	-0.252692736	0.0707071458079941
2411	blueviolet	0.00219468752613204	0.987680028684288	0.770434830309525	2.41350179554839e-11	0.046252656321556	0.74472767653352	-0.298269541	0.0317361622364402	-0.220023135	0.117041017658838	-0.235651206	0.0926128654887253	-0.249511819	0.0744481950240074	-0.214344141	0.127039789244066	0.89719858730254	2.2294130411715e-19	0.535113623094818	4.36703573055165e-05	-0.008003903	0.955091039555597	-0.250553924	0.0732056987881741	0.0700528500101177	0.621669668823898	-0.299219139	0.0311707074366997	0.121985608234467	0.388967674295773
2462	blueviolet	0.540618345179979	3.51370084962673e-05	0.250124103329201	0.0737161639701133	-0.134884053	0.340395241493675	0.044681700364931	0.753119305312783	-0.127875179	0.366302081618382	-0.433929232	0.0013096188392104	-0.472277173	0.000407869990285192	-0.16665101	0.237680801787093	0.524422443730441	6.59095919510489e-05	0.134553010726519	0.341592615331156	0.455225926777958	0.000696760913645674	-0.00123147	0.993086909510174	0.0560941038916739	0.692858695004355	-0.023839767	0.866775405297206	0.237620335394398	0.0898401784911885
2474	blueviolet	0.224528064584528	0.109544762724169	0.148759701082787	0.292563450003428	0.580290404149538	6.51048386209566e-06	0.0297608018994944	0.834106638254343	-0.345025097	0.0122459991740926	-0.511497743	0.00010646542842535	-0.550991502	2.30823196001992e-05	-0.413471062	0.0023136143425787	0.704371363354122	5.65109822360168e-09	0.30862772483797	0.0260076339659963	0.370181788353674	0.00690845319459556	0.394120522577895	0.00384050238622087	0.718174896088083	2.05448010628954e-09	0.267399149549977	0.0553107847942913	0.0588575686894275	0.678529799213677
2484	blueviolet	0.106738641579962	0.4513609627385	0.577121458624652	7.50987882420015e-06	0.0465225912263775	0.743288678895244	-0.476972273	0.000350215679204639	-0.022319969	0.875198742771806	-0.166673821	0.237615668476133	-0.116130257	0.412301962611299	0.0125176350336399	0.929817009855314	0.845053314851646	3.34885068464386e-15	0.377096133435166	0.00585636359365794	0.145285354325753	0.304107422547399	-0.379059358	0.00558441593069292	0.0814162154505692	0.566114823446766	-0.360195723	0.00871708773756621	0.0466703469537616	0.742501374724176
2510	blueviolet	0.409170871796941	0.0025961074220615	0.476592139818609	0.00035459257796308	0.00385145364642786	0.978381434350479	-0.26928859	0.0535461608394787	-0.25829677	0.0644812325321006	-0.247970076	0.0763169827078089	-0.282155981	0.0427057008417089	-0.25578776	0.067212127905913	0.767627113229956	3.15420767566127e-11	0.383667449003787	0.00498907263921502	0.341740270661408	0.0131540511513697	-0.234378732	0.0944397407316539	0.118816526843345	0.401498544983216	-0.170036312	0.228148388278922	-0.003139021	0.982379683561126
2523	blueviolet	0.434453128395066	0.0012900689345434	0.285655602588107	0.0400911950542648	0.200281533485207	0.154558633533854	-0.5144097	9.57232118644187e-05	-0.124060028	0.380891712653115	-0.172281031	0.221975210397011	-0.133099372	0.346881287444069	-0.050274008	0.72338219428753	0.648296586324329	2.03209061074262e-07	0.33279191992343	0.0159257750337812	0.52442642438597	6.58996603614885e-05	-0.312298963	0.0241975840209573	0.259580022208205	0.0631192229523376	-0.214615195	0.126548369695207	-0.021946849	0.877268857257667
2551	blueviolet	-0.222541768	0.11280329608218	0.627185327431256	6.51728330147453e-07	0.224214322902245	0.110054603874722	-0.187174483	0.183946540164575	0.0406510284112527	0.774777716780545	-0.428778953	0.00151638990518181	-0.396959413	0.00357190507049364	0.00547146348608656	0.969291879312791	0.724344982135558	1.28178723443087e-09	0.510004112062729	0.00011239312566183	-0.127081981	0.369307193421115	-0.007096764	0.960176523538393	0.217302920510344	0.12175289485016	-0.038022234	0.788996551652902	0.351464033002277	0.0106213217704064
2573	blueviolet	0.291034717997375	0.0363303034137688	0.358857759847354	0.00898813088882332	0.272139724876451	0.0509699151336667	-0.028749661	0.839667470895722	-0.40414887	0.00296438151349351	-0.372336204	0.00656425895778151	-0.400449749	0.00326447152468877	-0.395607012	0.00369772102259538	0.544203020579544	3.04357669615343e-05	0.394786677142585	0.0037759268496027	0.346308483612591	0.0119061425653398	0.134717755800741	0.340996408255798	0.350240330359112	0.0109149325913487	-0.037487491	0.791897432872998	0.164339984430373	0.244342771339045
2611	blueviolet	-0.0814769	0.565824448923286	0.333423596514463	0.0157149838362202	0.517804459155432	8.44570411694773e-05	-0.333069721	0.0158327774017783	-0.188725566	0.180273442218817	-0.198637815	0.158041495060667	-0.162567263	0.249538342761249	-0.178413943	0.205703602805311	0.718475292346749	2.00840781612872e-09	0.372246042774593	0.0065783578215413	0.0638072634257781	0.653147411076143	0.0138579944325639	0.922323927079452	0.492939454613379	0.00020511527880511	-0.111473097	0.431422419958213	0.0156539334555967	0.912294576810254
2634	blueviolet	-0.045824664	0.747011035006324	0.765673305217096	3.7916582900276e-11	0.0797138530421885	0.574288740150376	-0.235204565	0.0932509422560377	-0.213648027	0.12830844225505	-0.286166901	0.0397204755366828	-0.305769239	0.0274943506894682	-0.232806854	0.0967349903459298	0.881876330390511	5.96650023219841e-18	0.495538270421148	0.000187539747395259	-0.036556557	0.796954238974103	-0.158616723	0.26138449907665	0.103203917181932	0.466570465680326	-0.328328834	0.0174849082108071	0.191966280528852	0.172770249078186
2686	blueviolet	0.234467690171249	0.0943111210269777	0.403216710080994	0.00303760715885093	0.39842710661424	0.00343964873464102	-0.295927787	0.0331671310753293	-0.248116325	0.0761381342132663	-0.37577572	0.0060457135875127	-0.372903136	0.0064762082239535	-0.256039189	0.0669343713219799	0.709804286162774	3.82118761516406e-09	0.443470732705343	0.000992068708475525	0.339739940994013	0.0137348226683693	-0.003799933	0.978670559280695	0.434496333135892	0.00128846840690513	-0.057759322	0.684211198926809	0.102415559206656	0.469999883241743
2691	blueviolet	0.277296798688461	0.0465661036801397	0.130789915599906	0.355386894280718	0.59181649732166	3.82347964021961e-06	-0.240534488	0.085856226811698	-0.29199072	0.0356934295896698	-0.350911898	0.0107529450753681	-0.370760269	0.00681452436590525	-0.328880629	0.0172853768241466	0.626873355670017	6.62618992343976e-07	0.41309362573916	0.00233726770107038	0.378112702858629	0.00571413647453996	0.128395639222539	0.364338323103177	0.670273509005961	5.46829695022951e-08	0.31639394891913	0.0223047108541345	-0.085490996	0.546772764984895
2719	blueviolet	-0.032635035	0.818344359110726	0.619954907293137	9.52500693615988e-07	0.3023556148594	0.0293622720112865	-0.265881012	0.0567624275823486	-0.214870939	0.126086021748734	-0.333398777	0.0157232211532157	-0.335469697	0.0150484558254665	-0.236832693	0.0909413608205608	0.916813038020893	1.42006309555002e-21	0.526400250263643	6.11406841862052e-05	0.0379371870137104	0.78945772550991	-0.068089846	0.631494528072708	0.339002958113584	0.0139542621735444	-0.087810279	0.535907276068481	0.109321465128328	0.44042169933691
2741	blueviolet	0.11192514649663	0.429544936362166	0.386381112784351	0.00466515773642772	0.46897133239406	0.000453480125475313	-0.160564522	0.255497519236947	-0.225117975	0.108591042332764	-0.471041708	0.000424405425458846	-0.481718126	0.000299544995907566	-0.283791609	0.0414668655731066	0.859580429940684	3.42103337010587e-16	0.443760930018826	0.000983600692614043	0.210072242953976	0.134976165790496	0.138485175293973	0.327538901886218	0.566777193272099	1.18480596248264e-05	0.122389868166103	0.387385966412717	0.0738283645985984	0.6029569767919
2756	blueviolet	-0.126810437	0.370339371068393	0.532955075472074	4.750786545766e-05	0.314577362908082	0.0231284141173004	-0.387334576	0.00455581261922448	-0.228983793	0.102497929752362	-0.076223598	0.591214445534056	-0.051873503	0.714948647332864	-0.192217524	0.172198153027366	0.702923717993899	6.26287615930698e-09	0.453981152645758	0.00072375880488139	-0.064146715	0.651420454474264	-0.184719923	0.189868440970262	0.259311560985914	0.0634022366574597	-0.291392968	0.0360905514647635	0.014097272070457	0.920986964654611
2773	blueviolet	0.144420426766355	0.307026232856097	0.543122806570984	3.17875516606755e-05	0.252035308757854	0.071467823469266	-0.304463275	0.0281968785674501	-0.361621935	0.00843599202034665	-0.192357538	0.171879930107548	-0.225372388	0.108181698365815	-0.364689678	0.00785787238892592	0.851939351876983	1.17066603476459e-15	0.537834712239999	3.92390052919284e-05	0.141298922061247	0.317709238312879	-0.14990815	0.288811182498226	0.304652983508849	0.0280939055974377	-0.137265016	0.331860308084462	-0.101002993	0.47617827916458
2784	blueviolet	-0.06127406	0.666091490511613	0.296021384056325	0.0331089271753862	0.614092231618651	1.28668424385187e-06	-0.358202379	0.00912353851681292	-0.190743805	0.175573572766715	-0.24000478	0.0865699092989397	-0.19731391	0.160888341543974	-0.191549492	0.173722338662733	0.660885394798706	9.7077207508635e-08	0.449475657642705	0.000829533600350608	0.110446169404314	0.435704624367783	0.0309785079132197	0.827420472250675	0.572046254810475	9.41071610657746e-06	-0.00028568	0.998396265032875	-0.054986926	0.698629922300432
2793	blueviolet	-0.049087811	0.729657743632632	0.819997777731627	1.03802408502509e-13	-0.008237449	0.953782039925144	-0.209513018	0.13604199852598	-0.258391494	0.0643798985424485	-0.237789211	0.0896054386398319	-0.265008434	0.0576105993591398	-0.259259775	0.0634569464626031	0.874580143876207	2.44179974967756e-17	0.53327520793576	4.69198143176247e-05	-0.062576729	0.65942281040747	-0.195012162	0.165927012936624	0.0265840188351	0.851603369808422	-0.34681586	0.0117740369178519	0.178230670204769	0.206177328803984
2824	blueviolet	0.416310588000838	0.0021423731832674	0.373371431943201	0.00640425512516398	0.247369758115681	0.0770545997692202	-0.486878441	0.000252077118080875	-0.229450073	0.101781196734764	-0.20405255	0.14678243166481	-0.180972156	0.199171043930096	-0.172708072	0.220814072686881	0.662160766938881	8.99020972870591e-08	0.436259621449518	0.00122464385195286	0.505766127079649	0.000130892723270685	-0.271610686	0.0514401874218554	0.292381272897089	0.0354359195906198	-0.171109859	0.225181403887365	-0.046634672	0.742691443969059
2835	blueviolet	0.392188924261602	0.00403327921107191	0.200393959950638	0.154322496698148	0.3797761331706	0.00548791661798791	-0.469340018	0.000448174315930274	-0.234576338	0.0941542182718418	-0.162163435	0.250732289434672	-0.150578587	0.286635304021465	-0.205668548	0.143540387374409	0.786754545242916	4.71040818197276e-12	0.285192624465329	0.0404293299681288	0.460129272381903	0.000599015071133948	-0.187559202	0.183030521664349	0.469933229888199	0.000439755091175708	-0.138569988	0.327239843906603	-0.226984903	0.105614684994036
2837	blueviolet	0.135576725215716	0.337898302070256	0.296515679562892	0.032802950734887	0.624476470612796	7.52138704615231e-07	-0.325569852	0.0185121818800736	-0.34045673	0.0135242369655268	-0.293461941	0.0347313820575204	-0.311347263	0.0246563233109367	-0.358046204	0.00915606507725479	0.84405690124938	3.88251558204588e-15	0.432438353793468	0.00136671122486374	0.279449742956673	0.0448219447846322	0.0695487804908472	0.624186401561435	0.673557059197415	4.45197138192226e-08	0.000826892883232233	0.995358048329784	-0.134837046	0.340565105638864
2840	blueviolet	0.256815644287181	0.0660823900161624	0.462777120733842	0.000551543224074256	-0.067737565	0.633264466221038	-0.373463663	0.00639016648099492	-0.149806633	0.289141591335175	-0.063179914	0.656343789714405	-0.046268195	0.744644815224814	-0.130646347	0.355919827324532	0.628592303378436	6.04656437343784e-07	0.337516264318158	0.0144060747361042	0.128247294707272	0.364897392942659	-0.383331738	0.005030483880424	-0.022196926	0.875881309251328	-0.206122901	0.142638519997589	-0.091284716	0.519829923791835
2911	blueviolet	-0.050827607	0.720459524556738	0.831345374389126	2.34993834327375e-14	-0.129720836	0.359367083337067	-0.178280819	0.206047627198698	-0.19054038	0.176043231234533	-0.231123607	0.0992405790727586	-0.24878048	0.0753301000589498	-0.185537424	0.187881197194325	0.768997827891525	2.76913667275002e-11	0.574596722606921	8.40588608059147e-06	-0.107889573	0.44646801097778	-0.247066036	0.0774299261305008	-0.103274009	0.466266213885927	-0.291441979	0.0360578540412387	0.226260757672367	0.106761617242629
2916	blueviolet	-0.125704284	0.374561940797633	0.799975750113859	1.12552898981312e-12	-0.053476352	0.706531135347785	-0.136953245	0.332970201966165	-0.182195935	0.196098581432125	-0.257375303	0.0654736827898751	-0.273037348	0.0501799906680849	-0.190044827	0.177191141764558	0.781987052950685	7.70186277996177e-12	0.451365385264889	0.000783584051131558	-0.16585946	0.23994843938605	-0.164000487	0.245332038948209	-0.049806102	0.725855514197782	-0.297445117	0.0322339709635162	0.301870556564866	0.0296360879291232
2947	blueviolet	0.10584539971273	0.455178580523297	0.765779991604153	3.75391176545556e-11	-0.024340979	0.86400065704916	-0.240527431	0.0858657044218055	-0.277746394	0.0461973715599771	-0.249826233	0.0740715744647426	-0.281667637	0.0430814021517732	-0.273088856	0.0501349669700122	0.872389837940581	3.66459757483309e-17	0.476414858226542	0.000356650723825552	0.0923882240078886	0.514774606375566	-0.215030233	0.125798686833087	0.0313887283631322	0.825170742286977	-0.365404943	0.00772813614267374	0.160978621805697	0.254257565837086
2987	blueviolet	-0.179382239	0.203213473955732	0.615813900325102	1.17867005761868e-06	0.482051645232006	0.000296247730381767	-0.257854695	0.0649558498032533	-0.228870103	0.102673275287946	-0.367095436	0.0074288831886771	-0.361552786	0.0084494371785366	-0.253733199	0.0695164464113691	0.731078771132215	7.54856067783682e-10	0.65467249124062	1.40384417987261e-07	-0.045302111	0.749801797550346	0.0371969060091208	0.793474982437225	0.431368043327765	0.00140905984522729	-0.009607154	0.946107556084101	0.139825604033064	0.322832565807938
3006	blueviolet	0.48693093056823	0.000251631590038062	0.264395512341472	0.058212462572973	0.0266654335429744	0.851154039911251	0.191392695266499	0.174081498990649	-0.317723652	0.0217175744453076	-0.505048996	0.000134285057373908	-0.571445041	9.66324450930688e-06	-0.364697158	0.0078565060439373	0.602887328455033	2.24836808452114e-06	0.14349927200272	0.310154503488911	0.491436966119057	0.00021594790029081	0.227475292236173	0.104843384820422	0.228450748478274	0.103322051952098	-0.111020052	0.433308658093136	0.248295621840901	0.0759193225528845
3011	blueviolet	-0.142832292	0.31243227877838	0.855744476755131	6.40032299283303e-16	-0.05634046	0.691576881837231	-0.258420858	0.0643485107808193	-0.069866835	0.622597914280709	-0.281486556	0.0432214009899476	-0.275645349	0.0479411943801135	-0.084915538	0.549484977791034	0.809380978229714	3.80401097604661e-13	0.512419749631997	0.000102950482008738	-0.166959129	0.236802081020574	-0.260287918	0.0623778059537803	-0.069877451	0.622544919126821	-0.316314125	0.0223403792337563	0.276562967553825	0.0471731061145174
3013	blueviolet	-0.002766851	0.984468517520114	0.51004810868132	0.00011221429147975	0.378370387893795	0.00567856742501013	-0.085683095	0.545868810124259	-0.38161586	0.00524688320450666	-0.339103689	0.0139240933605865	-0.387373702	0.00455137409089319	-0.426709728	0.00160735544456993	0.859627422309863	3.39449391229609e-16	0.439898272670283	0.00110180714781323	0.0709142560503183	0.61737874290558	0.154363661447101	0.274552750497027	0.447321131986864	0.00088486658884234	-0.056143216	0.692603091981092	0.0565835285220384	0.690313018005633
3023	blueviolet	-0.060902633	0.667997641303728	0.464499231511243	0.00052251964474958	0.0775105452434322	0.584947648723205	-0.477075026	0.000349041002651352	0.230333690831045	0.100433579631821	-0.196415173	0.16284222249971	-0.100766883	0.477215189310121	0.234464979981871	0.0943150375298425	0.703023697129091	6.21869552385601e-09	0.283534517637782	0.0416596106738526	-0.033106812	0.815763747360588	-0.380886961	0.00534124830222716	0.0623024753615197	0.660824624469644	-0.298167247	0.0317975803133796	0.128361696249482	0.364466199044453
3056	blueviolet	0.059095985243197	0.677298757520655	0.352108476313699	0.0104694521143088	0.633709082233129	4.58910547417477e-07	-0.345788187	0.012042933646309	-0.256021294	0.0669541100905044	-0.348642163	0.0113089013640571	-0.343810999	0.0125751437008981	-0.280238317	0.0441966212773848	0.865347421260087	1.28734199739688e-16	0.497022404771655	0.000178129359781699	0.215897241029133	0.12424344355782	0.0591564715682012	0.676986574717769	0.678961584823262	3.15569275342382e-08	0.0687041618587518	0.628412973094649	-0.055685568	0.694986218915929
3124	blueviolet	-0.169267082	0.230290856670007	0.847351930652314	2.37148763088049e-15	-0.053988608	0.703848238600319	-0.138926596	0.325984300241569	-0.191015444	0.174947836536364	-0.25478298	0.0683313162659999	-0.279324344	0.0449220473998873	-0.207503453	0.139924075262713	0.80370187803109	7.37468444452732e-13	0.510483260022847	0.000110459478579874	-0.203598499	0.147703054071846	-0.168259421	0.233118334629866	-0.052648719	0.710873254974945	-0.303350561	0.0288072233449435	0.265928156921658	0.0567168899473752
3161	blueviolet	-0.027840677	0.844673131744408	0.388529545944604	0.00442195312906809	0.269497624796053	0.0533537671788969	-0.229560516	0.101612000016004	0.141673309988849	0.316415618909898	-0.463474391	0.000539620862196971	-0.380643005	0.00537316168859927	0.0929294949271946	0.512304060382363	0.768912844661348	2.79165288937589e-11	0.303497395810746	0.028726055696089	0.0444837829256704	0.754178559149096	-0.025883588	0.855470980015871	0.319984812109888	0.0207490949281005	0.0283303056736878	0.841976039154841	0.208444756532113	0.138095501498838
3241	blueviolet	0.228674960455731	0.102974785471298	0.227973926875793	0.104063568546077	-0.13322973	0.346404963045184	-0.258997908	0.063734178387825	0.302475557758982	0.0292948904902936	-0.293574658	0.0346585695146547	-0.183448441	0.1929890209468	0.289151970635183	0.0376120253386224	0.474286322350694	0.000382221508436725	0.0840302841439918	0.553669820240142	0.144174105908367	0.307860754566704	-0.293942556	0.0344217949851156	-0.06579079	0.643082004677693	-0.01381093	0.922586926016278	0.154746833245724	0.273348695988254
3249	blueviolet	0.190891437307577	0.17523329262937	0.21559106791362	0.12479098854094	0.647657916553134	2.10778722004312e-07	-0.260387251	0.0622743306577245	-0.324159058	0.0190569656859868	-0.359120404	0.00893435650497099	-0.385945999	0.004715818277381	-0.368083	0.007258767886542	0.792432812667336	2.5795312322654e-12	0.423319113774736	0.00176697003762767	0.315175714079475	0.0228543180081279	0.141646261322043	0.316508967450174	0.729776273081767	8.37286767714201e-10	0.162032707916267	0.251119621613761	-0.125421928	0.375644395460372
3276	blueviolet	0.2124532828482	0.130508060550893	0.445981838154237	0.000920912329394071	0.139751852754742	0.323090394336737	-0.521730781	7.29484891524895e-05	-0.316278778	0.0223561890131929	0.0897676802775288	0.526819958034627	0.0893069654180797	0.528951962257654	-0.243729425	0.0816489070086672	0.749440169610322	1.63874489544026e-10	0.305354447266999	0.0277158790757359	0.207079362458894	0.140753789559883	-0.390842169	0.00417267744560083	0.143227916695716	0.311079911687497	-0.489944938	0.000227217840551385	-0.222682179	0.112570545728744
3328	blueviolet	0.444156797694871	0.000972153806648549	0.61777668552398	1.06586344483169e-06	-0.29231205	0.0354814490274258	-0.356889919	0.00940002032450088	-0.212071442	0.131217006747332	-0.104631316	0.460395585066002	-0.125966504	0.37355835549664	-0.148737699	0.292635643518293	0.655073270283608	1.37118416761359e-07	0.381004094576733	0.00532598445038553	0.319208418208139	0.0210774336626623	-0.474734827	0.000376699351161134	-0.198201463	0.158975683912677	-0.448757945	0.000847610344265379	-0.009642911	0.945907267149895
3407	blueviolet	0.266842800559923	0.0558392430772666	0.457370374980746	0.000652370226804175	0.221832865141633	0.113984018966654	-0.015314427	0.914189546192402	-0.336070933	0.014857249457937	-0.468464556	0.000460865947551975	-0.51007975	0.000112085838556849	-0.373212974	0.00642852346901224	0.840298367406112	6.72013572432475e-15	0.337044402562267	0.0145520654326187	0.30852730643927	0.0260586959770603	0.152448932190002	0.280622040801301	0.365457387630541	0.00771869729691876	-0.076204198	0.591309144115572	0.200977364748335	0.153101399353912
3463	blueviolet	0.0149963843276892	0.915965145165538	0.0787542040807745	0.578920253805565	0.635192967446337	4.23235084269306e-07	-0.147710419	0.296019336375192	-0.352672134	0.0103381594082885	-0.173458777	0.218783128473241	-0.163970033	0.24542091217271	-0.364396712	0.00791155479355119	0.536109065240245	4.19984937844373e-05	0.247855865425571	0.0764568828512824	0.186886287490385	0.184634889085536	0.246411163820751	0.0782441015249639	0.635147904408499	4.24279197279098e-07	0.0127877329729733	0.928306560468936	-0.120956193	0.393012539223221
3506	blueviolet	-0.240745847	0.0855727501839354	0.684684895534762	2.17452962352378e-08	0.332281329454579	0.016097916665286	-0.352433934	0.0103934690286833	-0.207070373	0.140771415732607	-0.185936378	0.186916811122122	-0.150820078	0.285854190120538	-0.198494386	0.158348117672799	0.687664734206242	1.78530737874508e-08	0.679297592155605	3.08815560266743e-08	-0.14474674	0.305922941497963	-0.148349175	0.29391240648104	0.253753988830112	0.069492818077981	-0.105148228	0.458170419873584	0.018085256108852	0.898738793705962
3511	blueviolet	-0.073998798	0.602118079971326	0.479029540875489	0.000327366452881946	0.417979328391968	0.00204707953186307	-0.346523748	0.011849939224598	0.0160376853683908	0.910153231486382	-0.415291991	0.00220245940699744	-0.34408639	0.0124998262914222	-0.011929732	0.933105539713417	0.861345316107939	2.54849406098102e-16	0.463472879030012	0.000539646455538639	0.0358683218059755	0.800698040898921	-0.061773103	0.663533708909609	0.441212167102466	0.00106024248753237	-0.051568059	0.716556572914699	0.123824246981427	0.381804573277054
3531	blueviolet	0.510511636078022	0.000110345923983494	0.487568737724134	0.000246274819739281	-0.23582695	0.0923627293581942	-0.286696651	0.0393393575721891	-0.227632075	0.104597708328755	-0.140870311	0.319194335271847	-0.180706237	0.19984315568668	-0.193692289	0.168867709231598	0.649405454701022	1.90667792812463e-07	0.304898562173475	0.0279610734010383	0.374540222978598	0.00622770603220389	-0.389121542	0.00435692748709935	-0.118708073	0.401931496370737	-0.30618777	0.0272723285240885	0.00566664362543721	0.968197000487045
3596	blueviolet	0.152767712700357	0.279605492082258	0.206550814827119	0.141792997240725	0.650980207328424	1.74098282086575e-07	-0.296778613	0.0326411499129597	-0.232422978	0.0973020442443485	-0.3750099	0.00615796558227579	-0.371034562	0.00677037719320555	-0.26504666	0.0575732297554162	0.790928384087575	3.03117315027179e-12	0.387493434611368	0.00453781483549525	0.305337701151192	0.0277248539363185	0.120596723042331	0.394430797413348	0.713152154821066	2.9891727544764e-09	0.0676914331731566	0.633496393227709	-0.097401848	0.492122577588264
3627	blueviolet	0.0150141941132888	0.915865704203244	0.645655939819393	2.3625274316571e-07	0.165154858765043	0.2419793860498	-0.134219192	0.342802675958695	-0.394394919	0.00381378617025216	-0.231071819	0.0993184562722586	-0.291343081	0.0361238587842377	-0.422740673	0.00179556776961602	0.73707321852961	4.64866969142236e-10	0.595337168321181	3.23637765691264e-06	0.00367057928128357	0.979396474660108	-0.02644973	0.852344616689905	0.219388395242356	0.118127876693163	-0.048008426	0.735383513624383	0.0371035616582078	0.793981910742802
3671	blueviolet	-0.141720748	0.316251946132524	0.337973814155109	0.0142657097410183	0.686537766345842	1.92408790951454e-08	-0.29493496	0.0337897687678964	-0.232617689	0.0970141005413892	-0.296177183	0.0330122306571894	-0.277798134	0.0461550910280197	-0.265681058	0.0569558938097888	0.82783693237359	3.76285724717663e-14	0.457111374149782	0.000657592735801835	0.0281203096746387	0.843132571239933	0.124017646962212	0.3810557011965	0.685320378837057	2.08537083474973e-08	0.0290632219626177	0.837942180431915	-0.069368087	0.6250896112494
3683	blueviolet	0.173004952025217	0.220009337298635	0.388274126385831	0.00445027101439013	0.406888659471774	0.00275811493781089	-0.194176469	0.167784578127938	-0.347765332	0.0115302061559855	-0.325506963	0.018536182493095	-0.351670702	0.0105724125651347	-0.384405926	0.00489902888452417	0.843031599026493	4.51571997798758e-15	0.439523346393144	0.00111393269522035	0.219538133625386	0.117870791789209	0.0598067468675143	0.673633773265054	0.489103118229734	0.000233810053873763	0.0375465016642653	0.791577174885561	-0.062359393	0.660533602462348
3704	blueviolet	0.145395783158958	0.303736056818676	0.614526880382736	1.25857714750107e-06	0.141558429611994	0.316812207155798	-0.42762386	0.00156658543224936	-0.17215646	0.222314720860912	-0.219173293	0.118497930971689	-0.204661155	0.145555122240516	-0.148680345	0.292823893382786	0.885677105763994	2.75901993113427e-18	0.442410400545919	0.00102356848900332	0.171962332925211	0.222844519187596	-0.280510337	0.0439825780467042	0.179424196714854	0.203106055526975	-0.357950005	0.00917615014123836	0.0476581340339221	0.737244777107465
3705	blueviolet	-0.22406976	0.110290135157091	0.604826140058169	2.04450046531828e-06	0.327614290550144	0.0177461956887008	-0.297102275	0.0324428889360832	-0.273980441	0.0493608000127322	-0.115801664	0.413634838155953	-0.104094505	0.462712593841957	-0.257209359	0.0656537012977379	0.764439363111154	4.25519896909346e-11	0.470835472420429	0.000427224016035168	-0.136762643	0.333649881051744	-0.085594937	0.546283564499597	0.290622308597095	0.0366079283020537	-0.287024964	0.0391046731644427	0.0511336512212584	0.718845491622126
3721	blueviolet	-0.02452536	0.862980316396382	0.309273970809514	0.0256810252397142	0.460032973112106	0.000600809014794741	-0.539814735	3.62787202986506e-05	-0.074888779	0.597745780389748	-0.088246789	0.533874150128305	-0.016819953	0.905790134834733	-0.046727142	0.742198817544416	0.776126719729205	1.38644152840968e-11	0.35972508821834	0.00881160988444267	0.0722151566082669	0.610922531740306	-0.232639774	0.0969814820500068	0.441231291380381	0.00105964802259746	-0.148877058	0.292178566304597	-0.200837221	0.153394074625375
3728	blueviolet	-0.095163883	0.502169383389698	0.721401478580604	1.6078182721234e-09	0.0311629456142884	0.826408808422942	-0.294595627	0.0340047864918048	-0.023243503	0.870078449166473	-0.2869038	0.0391911491282981	-0.245409188	0.0795028777030198	-0.01143332	0.935883161409955	0.729198085338464	8.76540347480164e-10	0.512686014294468	0.000101955346230715	-0.083732998	0.555078558830557	-0.246145769	0.0785759740188309	0.0349928048044318	0.805467016901239	-0.274461687	0.0489469896844684	0.232920042139448	0.0965682821329141
3738	blueviolet	0.340131538222582	0.0136194298866733	0.377792598457217	0.00575859261897683	0.286349145493221	0.0395890220149626	-0.282196439	0.0426746954321888	-0.101772031	0.472809259345041	-0.481883759	0.000297903358599948	-0.477400545	0.00034534322363914	-0.125226115	0.37639617626496	0.818202495708963	1.30059805488017e-13	0.395742981509063	0.00368489739557036	0.426524337585384	0.00161573833919725	-0.054638627	0.700448961651893	0.403031930143455	0.00305231096245919	0.062551921510704	0.659549563868809	0.127819549143137	0.366512355898934
3751	blueviolet	-0.124639219	0.378654814519798	0.582008867823197	6.02155469840209e-06	0.414808164515613	0.00223152088614082	-0.305953945	0.0273961821766448	-0.192924603	0.170595467994976	-0.311160583	0.0247471584755265	-0.294122386	0.0343065469697952	-0.213861149	0.127919022739012	0.908503425032112	1.38883801048066e-20	0.520248014079293	7.71141174937567e-05	-0.02982666	0.833744721584242	-0.043544179	0.759213405926659	0.421543997754039	0.0018560431213333	-0.148732948	0.292651235620395	0.0522976690234261	0.712717779051781
3758	blueviolet	-0.174885133	0.214960216041874	0.661151373530454	9.5537924526053e-08	0.226600236261664	0.106222750933277	-0.19159996	0.173606849959076	-0.219768969	0.117475306894304	-0.258237819	0.0645443627773877	-0.252480415	0.0709521050502876	-0.21787302	0.120753663975814	0.629909386409435	5.63487030919628e-07	0.567183082984046	1.16413419663352e-05	-0.113926666	0.421287603510754	-0.039140004	0.782942040675781	0.201766798891398	0.151460436554205	-0.121815442	0.389634605359304	0.22318812293801	0.11173491695081
3795	blueviolet	0.171938425012735	0.222909827651725	0.30170611303906	0.0297293983250223	0.332888270494272	0.015893467801202	-0.306318822	0.0272031169468341	-0.144222502	0.307696675184164	-0.269265454	0.0535674892502527	-0.242687814	0.0830023687387598	-0.150828456	0.285827116715647	0.808756999969239	4.09539516961286e-13	0.285616328117043	0.0401197884909592	0.230824874698096	0.0996904551248541	-0.073562113	0.604268522615805	0.409662244360911	0.00256235056662213	-0.073322044	0.605452158599319	-0.04999634	0.724849595918902
3812	blueviolet	0.0996227645009576	0.482256670347222	0.473487770650486	0.000392235386484431	-0.032941172	0.816669576801341	-0.454572146	0.000710825485361477	-0.000145188	0.999184951385674	-0.044507096	0.754053763548664	0.0259138948636378	0.855303563532957	0.0611101363226359	0.666932485459381	0.730243928498293	8.06758063180426e-10	0.220294659511399	0.116578420018404	0.0996808539608315	0.482000028415303	-0.414807677	0.00223155035408915	-0.014150039	0.920692160873628	-0.492359525	0.00020923641081014	0.0263760665031289	0.852751275878521
3822	blueviolet	0.0622322457385593	0.66118378032581	0.76920100417051	2.71600090161529e-11	-0.184561479	0.190255329680273	-0.279969626	0.0444088814721552	-0.160949902	0.254343432016971	-0.151937388	0.282258366138679	-0.147478487	0.296786782287934	-0.11753073	0.406648951645892	0.703241999538892	6.12324639543837e-09	0.429973289961979	0.00146600390225733	-0.020007647	0.888040601939347	-0.363114517	0.00815026443133552	-0.16897133	0.231118270185836	-0.439519387	0.00111406136693694	0.187344530582075	0.183541250585107
3827	blueviolet	0.409555536163915	0.00256964806754721	0.0709419321339653	0.617241088626451	0.1268743064849	0.370096437103916	-0.344881133	0.0122846372203659	-0.046793941	0.741843016766536	-0.128269938	0.364812023734099	-0.09469957	0.50426690160546	-0.033808625	0.811928437802925	0.6156257286729	1.19005016343606e-06	0.0421232470674956	0.766846215739329	0.410787726475811	0.00248649317199988	-0.213653959	0.128297591333793	0.234850445102465	0.0937592691153095	-0.159701709	0.258094146543822	-0.185221976	0.188646242197066
3832	blueviolet	-0.225753579	0.107570589239542	0.329669420068505	0.0170035112476495	0.429816671646763	0.00147252487943465	-0.329616465	0.01702231105053	0.037764226007329	0.790395845368502	-0.217140621	0.122038504596643	-0.122437016	0.387201744646922	0.0204736752110892	0.885450033995809	0.762056660993128	5.30628558014417e-11	0.290699920410599	0.0365555483085907	-0.113074958	0.424790261039003	-0.054873659	0.699221292815537	0.411710233890379	0.00242580856189657	-0.137010318	0.332766850751014	-0.006870201	0.961446907271917
3840	blueviolet	-0.179048869	0.204068373749586	0.55890514047542	1.65931004269665e-05	0.224457601919183	0.109659109079808	-0.195245583	0.165410857051995	-0.248673115	0.0754602622242325	-0.136460323	0.33472972424909	-0.118085791	0.404420919289469	-0.248969614	0.0751012391052573	0.841185016017687	5.91189638090019e-15	0.33145310934009	0.0163805163630413	-0.167653391	0.23483029366161	-0.052174349	0.713366125067415	0.222016594633615	0.113677103871288	-0.306002354	0.0273705019773149	0.00684954795447778	0.961562718465338
3864	blueviolet	-0.157086303	0.266073298793048	0.757577536073939	7.98066431906065e-11	0.07667088270731	0.589032998107832	-0.128868877	0.362558291412905	-0.23064869	0.0999565191234784	-0.272475131	0.050673578797966	-0.300369187	0.0304971394283122	-0.264427062	0.0581813587475509	0.807384810397901	4.81256418438828e-13	0.565834128520469	1.23415348021627e-05	-0.157228273	0.265635994561195	-0.090405056	0.523877466063885	0.0895237169006581	0.527948392953368	-0.149235129	0.291006276784179	0.168026557499544	0.2337751273397
3868	blueviolet	0.0085614463968133	0.95196627499654	0.0463611609237745	0.744149144522778	0.694546831691586	1.12196949560056e-08	-0.37986025	0.0054766882417688	-0.227875004	0.104217918027168	-0.095273593	0.501674428540512	-0.055578837	0.695542426711259	-0.219573449	0.117810221418319	0.530361624301797	5.25274029539701e-05	0.286515690961138	0.0394692054879039	0.183976797173924	0.191687877000177	0.0493235237252896	0.72840929591817	0.6462682675321	2.28170619300733e-07	0.0223408332235152	0.875083008576364	-0.246768836	0.0777985894499044
3880	blueviolet	0.119719904006496	0.397902784286643	0.0407119391910127	0.774449104642343	0.641832768331687	2.93094304592413e-07	-0.36116461	0.00852525884871711	-0.304528105	0.0281616535615254	-0.077543504	0.584787547643213	-0.064044506	0.651940251008984	-0.286993854	0.0391268621397793	0.530413814472318	5.24217638943239e-05	0.261617108154962	0.0610045533565858	0.287842756281281	0.0385251094873013	0.0389357803267509	0.784047298557374	0.611657881607398	1.45522375807127e-06	-0.004202646	0.976410695043272	-0.268230451	0.054528695279155
3894	blueviolet	-0.007330705	0.95886487523415	0.73281360436618	6.56916571688497e-10	-0.233114078	0.0962830151730026	-0.038630055	0.785702670913485	-0.122319991	0.38765909634096	-0.277838986	0.0461217293761477	-0.302987335	0.0290088319465332	-0.142255162	0.314411812945388	0.691350239730335	1.39434455714109e-08	0.31415584835279	0.0233231609880179	-0.092256141	0.515378386539166	-0.153705992	0.276627545491544	-0.189795006	0.177771877824767	-0.328943741	0.0172626793187235	0.309904685952747	0.0253655891150125
3902	blueviolet	0.534857234400712	4.41107637401851e-05	0.490322843870292	0.000224313854965528	-0.270559873	0.052384717594988	-0.191086187	0.174785142264734	-0.325913512	0.0183814962903999	-0.129547947	0.360013290131445	-0.189098368	0.179398545424392	-0.285844425	0.0399539580986226	0.589161436394902	4.33007443448429e-06	0.29976161049479	0.0308514628273784	0.354096116453683	0.0100127815339249	-0.325828256	0.0184138436112638	-0.140218439	0.321461437724246	-0.33602173	0.0148728186500312	0.00891642315487395	0.94997717088004
3919	blueviolet	-0.118070257	0.404483175048488	0.644530251797743	2.51814189726547e-07	-0.040886562	0.773507236544882	-0.233319977	0.0959810231011525	-0.155924469	0.269670108643096	-0.077890232	0.583104497925178	-0.056949203	0.688413222102705	-0.142348598	0.314090789449544	0.78965561791143	3.4709356350557e-12	0.317903552693699	0.0216391493249661	-0.169172032	0.230556552390961	-0.249656027	0.0742752672586466	-0.032149244	0.821003619118571	-0.354689233	0.00987988653880285	0.0596589473937065	0.674395274237513
3920	blueviolet	-0.039663589	0.780110348131719	0.575752136041001	7.98421668443673e-06	0.360317658117367	0.0086927420742576	-0.012963955	0.92732122111207	-0.468788118	0.000456137866190067	-0.338953824	0.0139689980039861	-0.382083332	0.00518713433086049	-0.502125255	0.000148962736059455	0.640125211890698	3.22410771567958e-07	0.593549853467939	3.52306609287089e-06	0.0431583671273381	0.761283655406668	0.193155052407228	0.170075474556385	0.377059621842538	0.0058615289307564	-0.025198664	0.859256224437173	0.097478703362517	0.491779422501188
3928	blueviolet	0.232286339402053	0.0975045035292853	0.634582927188675	4.37575719664132e-07	-0.069731581	0.623273214754741	-0.355206706	0.00976518751357061	-0.050569502	0.721821673735112	-0.295497392	0.0334358681104765	-0.272386644	0.0507516223097496	-0.026789009	0.850472114733366	0.845238464363996	3.25771867824688e-15	0.361021939629807	0.00855327422133615	0.204929616559785	0.145016173145217	-0.335440313	0.0150578540324045	0.00211160311049527	0.988146392640479	-0.365684431	0.00767794991416504	0.190393926400782	0.176381917944255
3946	blueviolet	0.083760571782518	0.554947826508015	0.234747772812084	0.0939070538547729	0.458845285475963	0.000623336241438567	-0.471410953	0.000419401006469597	0.053756957088642	0.705061049854908	-0.282454734	0.0424771857891727	-0.210175088	0.134780834585798	0.0523958599975511	0.712201689610661	0.579450630251185	6.76256966436e-06	0.352295285059967	0.0104257803863829	0.242493237710182	0.0832571419984696	-0.14530437	0.304043453954005	0.430153132964545	0.00145854776633704	0.00967613657755249	0.945721164922329	0.0241788940082775	0.864897795585275
3981	blueviolet	-0.052651165	0.710860409659899	0.301349878516782	0.0299323770894905	0.579518679715122	6.74181035976413e-06	-0.130559274	0.356243284625742	-0.311662075	0.0245037755626518	-0.317329193	0.0218903731399449	-0.320869435	0.0203802648110188	-0.338709892	0.0140423538589538	0.718234718058363	2.04522632995704e-09	0.374406364073561	0.00624770801332401	0.113757218874538	0.421983145538512	0.239188291464989	0.0876790628851753	0.605821512960688	1.94665070249974e-06	-0.024029067	0.865727235848749	0.0798354131975541	0.573703275490889
3991	blueviolet	-0.162917752	0.248505225132792	0.719400047337059	1.87261992023043e-09	0.105927158440164	0.454828421470564	-0.110233805	0.436593124393853	-0.190664075	0.175757539653942	-0.313048998	0.0238411251932131	-0.319060059	0.0211406721115251	-0.222363082	0.113100023098492	0.865965834421407	1.15616295836874e-16	0.435227134039662	0.0012616635913929	-0.15695265	0.266485426740932	-0.040296514	0.776691086581708	0.127637136811273	0.367202370187308	-0.250317577	0.073486042023324	0.230588102982854	0.100048140406489
4005	blueviolet	-0.297168837	0.0324022402232706	0.402714162974374	0.00307774437870214	-0.004707803	0.973576214709872	-0.441090869	0.00106401992140742	0.188058004453057	0.181847755218868	0.111708958200423	0.430442249805357	0.21957015760592	0.117815865304208	0.232268431319275	0.0975310624437878	0.554718374165904	1.97798680372015e-05	0.127696322798689	0.36697840035462	-0.285854357	0.0399467505518716	-0.413037701	0.00234079062221275	-0.085276534	0.547782802849104	-0.469657318	0.000443653035211338	-0.013687313	0.923277737251254
4007	blueviolet	-0.138050175	0.32907544993938	0.626865845330711	6.62883254119422e-07	0.213554971272363	0.128478755046713	-0.183528751	0.192790843085505	-0.177525144	0.208008149014388	-0.290816225	0.0364771704235244	-0.287182155	0.0389927193134793	-0.204664922	0.145547550120752	0.89310430860649	5.63190630616009e-19	0.409867639178618	0.00254835583498428	-0.087691209	0.536462523930996	-0.033784484	0.812060297188048	0.249629131924209	0.0743074949535409	-0.286315659	0.0396131488689665	0.162162195913088	0.250735959696127
4008	blueviolet	0.586114959452178	4.987818989942e-06	0.246556743299282	0.0780625271036532	-0.002577841	0.98552939139425	-0.276688465	0.0470688431800688	-0.102838455	0.468158579223179	-0.312592093	0.0240577424716498	-0.317463625	0.0218313532527627	-0.10718842	0.449445327744379	0.621310538701165	8.87736511322137e-07	0.234736543807356	0.093923227673336	0.513606110370717	9.85839386201987e-05	-0.226362756	0.10659949126155	0.142914539803905	0.312150822089251	-0.061157462	0.666689644552382	-0.0152449	0.914577674665652
4034	blueviolet	0.217871602263337	0.12075614171229	0.185749949318652	0.187367020005459	0.428977005909196	0.00150792909702357	-0.324373691	0.0189732183057186	-0.172039194	0.222634651529284	-0.245893834	0.078892040857394	-0.223417411	0.111357785711856	-0.181565348	0.197677522850241	0.642651292944997	2.7994351007427e-07	0.379013566280683	0.00559063095474644	0.284107029980914	0.0412313912440023	-0.053495683	0.706429827989657	0.491180708679678	0.000217846590300695	0.186776776971425	0.184896936647479	-0.074121483	0.601514523678876
4058	blueviolet	-0.119058904	0.400531945733681	0.24743038507279	0.0769798520389815	0.408374263172092	0.00265167165162669	-0.486784263	0.000252878296220442	-0.111333835	0.432001741621898	0.0657420979710423	0.64332834345871	0.150367731085772	0.287318469312191	-0.063841968	0.652970769270604	0.551912543859773	2.22219452188968e-05	0.305829255484032	0.0274624207781447	-0.014619302	0.918070883122197	-0.218346256	0.119928946972473	0.32452380611717	0.0189148304445089	-0.204313387	0.146255493524499	-0.223585343	0.111082190754016
4082	blueviolet	-0.4754582	0.000367945069649812	0.553834916950944	2.05206788646849e-05	0.255263099727095	0.0677946895165456	-0.149244176	0.29097669683186	-0.07562721	0.594128672116961	-0.130420894	0.356757703887327	-0.064778908	0.64820901193896	-0.07527641	0.595845810447121	0.535719655000584	4.26453793971756e-05	0.392185100379702	0.004033669134649	-0.381587232	0.00525056164633598	0.00419500022551964	0.976453596294841	0.143640792323112	0.309672574052869	-0.146509576	0.300006776060666	0.176931325874494	0.209557922291604
4123	blueviolet	-0.170134911	0.227874766018164	0.23677452874834	0.0910230940062448	0.620666378673771	9.17980595751553e-07	-0.281580712	0.0431485592717647	-0.241375334	0.0847328203602984	-0.135687655	0.337499485149464	-0.093424172	0.510051438076611	-0.241144703	0.0850397997146325	0.611329164331284	1.47949679426847e-06	0.345725791583452	0.012059428231991	-0.004031798	0.977369400848512	0.0981423874461447	0.4888212847316	0.554700034967101	1.97949919236684e-05	-0.033693298	0.812558386757243	-0.099260431	0.483859101159605
4125	blueviolet	0.116970663983329	0.408904255846009	0.116796959390364	0.409605202937966	0.669462420760352	5.75093776225281e-08	-0.193143679	0.17010111104607	-0.180320481	0.200821006943741	-0.426670914	0.00160910731952543	-0.400427533	0.0032663520170939	-0.226271881	0.106743927151022	0.755872277677571	9.30085287941914e-11	0.297758070210655	0.032044242943838	0.291833790935726	0.035797335508809	0.232655745731944	0.0969578978723774	0.752874416884815	1.21367278186056e-10	0.147861879437959	0.295518861866732	-0.022735471	0.87289445930368
4145	blueviolet	0.0640400710627542	0.651962808813138	0.166050878811261	0.239398709873724	0.697985052845545	8.85307674075935e-09	-0.304116624	0.0283858537849065	-0.2642686	0.0583377154007535	-0.278115762	0.0458962236539791	-0.263241162	0.0593597329465032	-0.273343141	0.0499131708744311	0.601292739022698	2.43004988626427e-06	0.395120384601729	0.00374393909006021	0.252869414863711	0.0705038200677206	0.125478348333907	0.375427950381868	0.676472307336953	3.70101577950934e-08	0.0761403782272267	0.591620712326158	-0.084445111	0.551706935393204
4179	blueviolet	-0.006535194	0.96332552825332	0.639622459758411	3.31551521524112e-07	0.254711283213062	0.0684117416200712	-0.247700496	0.0766475245515978	-0.065582338	0.644136855143836	-0.479604985	0.000321221908479626	-0.45126152	0.000786048825309451	-0.089527649	0.527930193672102	0.717329729739239	2.18951301081512e-09	0.587887188415107	4.59472402202123e-06	0.112357591239628	0.427753192647056	-0.050744827	0.720896305884341	0.264597208115467	0.0580138492102421	-0.036625965	0.796576927053188	0.334637697250567	0.0153165129793426
4184	blueviolet	0.341798731257746	0.0131373994347815	0.585445542770281	5.14425446937825e-06	-0.059594869	0.674725521175251	-0.290930644	0.036400199064144	-0.282226025	0.0426520341183287	-0.194847794	0.166291177444771	-0.238076055	0.0892078175905215	-0.258715136	0.0640346307873527	0.733453420853456	6.23927133976964e-10	0.488162748779688	0.000241379338881765	0.270252428027702	0.0526637095788573	-0.2988884	0.0313666930281314	0.0318631889015457	0.822570443435497	-0.212391504	0.130622566907912	0.0100954179492999	0.943372935798989
4195	blueviolet	0.138580416217814	0.327203086658994	-0.024415094	0.863590486715753	0.277603260616244	0.0463145017813147	-0.297806189	0.0320151531304657	0.227551444529663	0.104723999864653	-0.258818459	0.0639247156224233	-0.127905221	0.366188552677618	0.227466370977863	0.104857377647095	0.484055794247195	0.000277118476303672	0.012317823888004	0.930934557507203	0.223608742542881	0.11104383133269	-0.055549903	0.695693236525107	0.328640662004976	0.0173719107211514	0.0297827946675036	0.833985775930025	-0.060717995	0.668945974114083
4207	blueviolet	0.133056371824629	0.347038498136933	0.200119893805114	0.154898602418723	0.700073179779545	7.65430627829534e-09	-0.303701934	0.0286133085946315	-0.286330866	0.0396021912436569	-0.341975424	0.0130871806886495	-0.35376484	0.0100876778005745	-0.322953038	0.0195333902781903	0.783115586453789	6.86328304623042e-12	0.431341684316499	0.001410117418301	0.307800393025577	0.0264308372468561	0.131601769814817	0.352382449334087	0.757485592736424	8.04706542360808e-11	0.204092543433465	0.14670154678778	-0.140856081	0.319243714996055
4238	blueviolet	0.129841061936552	0.358918130373999	0.560478837596716	1.55232384292589e-05	0.369968296863547	0.00694340186727231	-0.462002095	0.000565073780707823	-0.295904354	0.0331817162872877	-0.214709183	0.126378304231814	-0.205999676	0.142882698424603	-0.263332461	0.0592683370004457	0.748608040851148	1.76114753918796e-10	0.637855178892239	3.65642927255932e-07	0.213743723426798	0.128133473657404	-0.206674577	0.141549150142486	0.355470011797705	0.00970726807144201	-0.16350318	0.246786065097564	-0.063354877	0.655451728664983
4277	blueviolet	-0.081609824	0.565188651846103	0.571171530573959	9.78019032074249e-06	0.373701424530178	0.00635397194539467	-0.205802227	0.143274603142415	-0.32962772	0.0170183139666884	-0.266486967	0.0561793712016619	-0.273744314	0.0495648765112187	-0.324376378	0.018972171830651	0.622362757435083	8.4032532349961e-07	0.60979128846898	1.59814900995208e-06	0.0284517278804468	0.84130746906187	0.0168747175325565	0.90548478629871	0.347483080493525	0.0116022323177024	-0.082899053	0.559039391285803	0.106478548268504	0.452470756574587
4284	blueviolet	0.546801397916056	2.73980728209176e-05	0.180288435990089	0.20090238994522	0.0895709665029543	0.527729750112676	-0.431764072	0.00139325553582053	0.0373702926844545	0.792533590246924	-0.291594681	0.0359561357503049	-0.250453352	0.0733248885184749	0.0430905903683621	0.761647513876459	0.571917834154902	9.46413793370917e-06	0.244104618554719	0.0811656593075467	0.460018315002905	0.000601082502965736	-0.327520768	0.0177806385402812	0.188612039267074	0.180540477447081	0.00743940929242921	0.958255435745158	-0.065031955	0.646925341295944
4324	blueviolet	-0.103660436	0.464590747550373	0.520749805428526	7.56806137799054e-05	-0.000711218	0.996007408944679	-0.097600833	0.491234375490359	0.0224513337817879	0.874470109684079	-0.299252217	0.0311511629738236	-0.271012279	0.0519763603641722	-0.005325199	0.970112399091379	0.649404844253942	1.90674493060093e-07	0.215203254962333	0.125487150742437	-0.066607998	0.638953359111669	-0.031931195	0.822197889416886	0.0382859325441052	0.787567072326777	-0.289388914	0.0374486974196354	0.350517510007131	0.0108478215924895
4345	blueviolet	-0.037416128	0.792284777197232	0.70111176506738	7.11667210061288e-09	0.00966921652677154	0.945759925280583	-0.186565985	0.185402090867815	-0.194004081	0.168169636662933	-0.238584999	0.0885057178930506	-0.259367957	0.0633426990517061	-0.219961767	0.117145762929165	0.816022140799032	1.70471353794164e-13	0.502645841942277	0.000146246693307308	-0.068873096	0.62756665761285	-0.167693737	0.234716054413123	0.0506702521113479	0.721289864525026	-0.204478648	0.145922363971207	0.102593718825446	0.469223696342992
4354	blueviolet	0.174679650030996	0.215508053716004	0.729027092248509	8.88478176765995e-10	0.103272535525529	0.466272609036235	-0.248667025	0.0754676502047918	-0.261794605	0.0608230249549327	-0.386845451	0.00461162206138719	-0.425100218	0.00168144510926885	-0.27591046	0.0477182449251249	0.793127145598379	2.39335808210937e-12	0.586748628031329	4.84381538090548e-06	0.220029707763043	0.117029802880248	-0.125794734	0.374215581173469	0.160317500324284	0.256239123191807	-0.179060761	0.204037835708544	0.241441196436999	0.0846453140813853
4369	blueviolet	0.398137641448006	0.00346538547292917	0.352841370869686	0.0102990175417573	0.186125390463555	0.186461153439272	-0.283357504	0.0417927470171267	-0.18164439	0.19747911366222	-0.345914547	0.0120095886764936	-0.339377376	0.0138424056293979	-0.165815428	0.240075013374423	0.782902181488962	7.01490310450033e-12	0.301446851870554	0.0298770085981018	0.521429094274185	7.37789361060278e-05	-0.089979706	0.52584022082672	0.314951915095955	0.022956515107195	-0.172503687	0.221369273222087	0.0941648145369382	0.506688180212415
4378	blueviolet	0.0791897833887814	0.576815927622119	0.510577493665414	0.000110082787913892	0.368065804954697	0.00726170055256712	0.00225967864358701	0.987315227672312	-0.402464595	0.00309785040213859	-0.453124097	0.000742891226160636	-0.50673096	0.000126452110693178	-0.441745874	0.0010437643841483	0.75977632308478	6.53894117713624e-11	0.497641019952461	0.000174335609122666	0.202383700425359	0.150187179426104	0.250393146666001	0.0733963125981453	0.448279526487912	0.00085985598881426	-0.026413408	0.852545126193191	0.246166186765605	0.0785504020922671
4396	blueviolet	0.0612381018847597	0.666275935615983	0.584156773056844	5.45832067323115e-06	0.359349044029174	0.00888777124852356	-0.377785342	0.00575960387141018	-0.313117665	0.023808712816765	-0.234034546	0.0949386654823012	-0.216933345	0.122404001893505	-0.288957361	0.0377466108863192	0.68707716303013	1.85644423704143e-08	0.670823573828838	5.2840934424122e-08	0.161477434805682	0.25276935104483	-0.139874778	0.322660731335084	0.339120365202032	0.0139191041373736	-0.056339805	0.6915802886966	-0.040496055	0.775613970771109
4403	blueviolet	0.632812193412387	4.81816038366067e-07	0.30112958218628	0.0300584766622953	0.198788604724334	0.15771960714525	-0.435349002	0.00125724252814614	-0.359045028	0.00894976063246377	-0.194660244	0.166707413216452	-0.225508937	0.107962483640207	-0.299535374	0.0309842707829254	0.563802759968406	1.34697114243592e-05	0.455270905195901	0.000695802587750187	0.641737590708357	2.94660428620528e-07	-0.25675663	0.0661468392922906	0.288416571164736	0.038122690932735	-0.138407509	0.327812909736913	-0.145094919	0.304748531999639
4430	blueviolet	0.38365820054846	0.00499020945530789	0.251188387140593	0.07245732395935	0.508172942963388	0.000120071532125032	-0.28986997	0.0371188999483066	-0.354847035	0.00984478666290744	-0.362300842	0.00830496861263518	-0.396028457	0.00365810090603197	-0.37294876	0.00646916716674408	0.690647634675357	1.46202731803892e-08	0.497154198655116	0.000177314863724436	0.453329387507056	0.000738267434177132	0.0309785654629289	0.827420156539929	0.598466343310565	2.78603278500031e-06	0.203212265059692	0.148489535303549	-0.075319665	0.595633958751251
4432	blueviolet	-0.055786343	0.694461200301901	0.718412831126953	2.0179065718813e-09	-0.304925344	0.0279466191624916	-0.325305592	0.018613209426128	0.218684133383837	0.119342742573518	-0.216050514	0.123970020856068	-0.118355549	0.403340662432914	0.260682096568886	0.0619679996393595	0.55909368581941	1.64614224029672e-05	0.349452005224853	0.0111077615039584	-0.131141797	0.354082759091553	-0.458314071	0.000633656258120353	-0.326021054	0.0183407614609807	-0.359451125	0.00886704032230346	0.305965430204707	0.0273900878277811
4442	blueviolet	-0.144286928	0.307478340098208	0.730303247643351	8.02961706188622e-10	0.319880987718168	0.0207927505358054	-0.304681137	0.0280786509085627	-0.303692092	0.0286187254009995	-0.243646079	0.0817565635940441	-0.256574404	0.0663461624378345	-0.313392005	0.0236795863807999	0.778896500176659	1.05244545295471e-11	0.658428084634146	1.12440478711148e-07	-0.059859748	0.673360776341572	-0.089726247	0.527011521281063	0.275806384271608	0.0478056681970231	-0.16238816	0.250067396983413	0.0641906383188291	0.651197125782097
4444	blueviolet	-0.004648686	0.973907908489215	0.576677960019818	7.66057045648734e-06	0.339093617092299	0.0139271072933266	-0.364009788	0.00798294151536327	-0.13989901	0.322576072449186	-0.328227995	0.0175215825874294	-0.319230555	0.0210680115133316	-0.174521558	0.215930205463887	0.876931384685875	1.56579875157008e-17	0.592701504263657	3.66724414860802e-06	0.0438989376743758	0.757311264651259	-0.153524571	0.27720170401496	0.352064234208177	0.0104798180111227	-0.024095914	0.865357154890269	0.00494533688988444	0.972243503069945
4488	blueviolet	0.0966632168470088	0.495426880989582	0.0819202224974141	0.563705258659937	0.827652655347494	3.85593461811667e-14	-0.204024004	0.146840185285966	-0.321236658	0.0202287931186732	-0.380571157	0.00538259229401849	-0.397397645	0.00353195342418587	-0.370391865	0.00687421321982435	0.664760245438574	7.67899639396563e-08	0.422181954366509	0.00182358126058291	0.302949481574503	0.0290299099630393	0.289416922418451	0.0374294297359913	0.874633164255257	2.41769350303637e-17	0.347403381921568	0.0116226400585943	-0.156974027	0.266419478581557
4507	blueviolet	0.104671675483686	0.460221636770749	0.21832992966946	0.119957327272302	0.502333539393458	0.000147870584626531	0.0645236173554578	0.649505087352941	-0.269964817	0.0529257921230435	-0.512041972	0.000104377634962168	-0.522016824	7.21690276719498e-05	-0.334255484	0.0154410157576385	0.748963029258032	1.70790840784579e-10	0.259877623555546	0.0628066736200321	0.238458369756675	0.0886800008234532	0.378178286884754	0.00570506528268029	0.633501715575129	4.64114147875576e-07	0.0954981917377653	0.500661931697935	0.183436958183698	0.193017368436048
4523	blueviolet	-0.267636062	0.0550869796710977	0.618632313473243	1.01991106553182e-06	0.357311756829005	0.00931037672455362	-0.127021361	0.369537466165514	-0.2995405	0.0309812563163518	-0.249787505	0.0741178825492406	-0.265751689	0.0568874939718346	-0.333870255	0.0155673733803356	0.842698563779836	4.74175256171775e-15	0.504306391226354	0.000137882334456743	-0.194062997	0.168037963724837	0.0720443805145118	0.611768416312781	0.355810254307687	0.009632864706835	-0.089899204	0.526212101955707	0.101705123609497	0.473101862414758
4539	blueviolet	-0.15195447	0.282203623966516	0.793002401986027	2.42583722565722e-12	0.000266592410040219	0.998503415407571	-0.19438547	0.167318599049677	-0.13919573	0.325038743100186	-0.264562486	0.058048001331013	-0.257303185	0.0655518687273839	-0.145531202	0.303281049063525	0.832647229167937	1.96786335816555e-14	0.486921425986878	0.00025171221120237	-0.169766001	0.228899685871765	-0.184062032	0.191478562169614	0.00356253370068933	0.980002826087361	-0.280320502	0.0441318632219425	0.2488653416641	0.0752273450151048
4558	blueviolet	-0.134560141	0.341566798643355	0.714015544278825	2.804164611415e-09	0.0469710485381498	0.740899918456674	-0.446235917	0.000913974354841261	-0.275926686	0.0477046270683212	0.0988053857353557	0.485875513034185	0.0979290152988597	0.489771300577772	-0.216023512	0.124018156894756	0.567893222875364	1.12876760749327e-05	0.640522406011842	3.15356463239301e-07	-0.127851202	0.366392703443752	-0.40161023	0.00316756282588562	-0.024848445	0.861192936712905	-0.366962839	0.00745198589318018	-0.124954546	0.377440291324665
4583	blueviolet	-0.200164304	0.154805140879119	0.744935544590277	2.41229771009282e-10	0.0167011010607119	0.906452856046745	-0.199230312	0.156779475798845	-0.020455867	0.885549003224195	-0.303185207	0.0288988576897929	-0.276619653	0.0471259887359809	-0.04497557	0.751547348302462	0.797704100665631	1.45017515398336e-12	0.423993200124338	0.00173415627160733	-0.204814332	0.145247431067188	-0.175437925	0.213491252104073	0.00647077974476593	0.963686768673566	-0.278373451	0.0456870800099853	0.294475693564357	0.0340810525709975
4598	blueviolet	0.233518428606064	0.0956906509719934	-0.036795349	0.795656331417411	0.547588281299608	2.65348330194653e-05	-0.356674093	0.00944617295231031	-0.118460008	0.402922802388732	-0.18786137	0.18231335888676	-0.148350899	0.293906731996888	-0.103592994	0.464882929895564	0.440786499651478	0.00107355171016817	0.195601552479509	0.16462597330906	0.39046585750905	0.00421237788463569	0.0239429876602041	0.86620383821988	0.551377850484768	2.27177461202911e-05	0.0659129347208274	0.642464229555543	-0.171659898	0.223671650545191
4619	blueviolet	-0.248401853	0.0757899149900932	0.248459345466187	0.0757199514793534	0.399314771070943	0.00336177378743737	-0.438989489	0.00113140465676306	0.326836046153102	0.0180345435120087	-0.265656407	0.0569797815725967	-0.120415771	0.395145862913561	0.287313982086956	0.0388990334388667	0.568820062056399	1.08410350999131e-05	0.313720601334696	0.0235256989121142	-0.155122416	0.272171890613123	-0.191612409	0.173578372354754	0.324455012539577	0.0189415689609289	0.168861959855915	0.231424767192499	0.00206813776302267	0.988390371033613
4630	blueviolet	-0.042048717	0.767247181037044	0.162122180960452	0.250854478214449	0.564750301381998	1.29321068482094e-05	-0.46139418	0.000575895771623013	-0.109466709	0.439810946468715	-0.077987261	0.582633902164988	-0.017037253	0.904578628631688	-0.086643776	0.541358966662862	0.538567903092842	3.81178559992695e-05	0.33823528243189	0.0141860241643118	0.112384970108804	0.427639896287105	-0.100734348	0.477358166319142	0.488532660287117	0.00023837563190803	-0.031273331	0.825803462670835	-0.209330859	0.136390532769763
4635	blueviolet	0.13551172	0.338132147368464	0.435296110346888	0.00125915958917752	0.132054369324868	0.350714293593429	-0.241586259	0.0844528311572595	0.101723842452286	0.473019990361252	-0.463022316	0.000547323874189306	-0.404359282	0.00294807026868828	0.0697693060224299	0.623084829874854	0.799129115186353	1.23748720582274e-12	0.25656128425182	0.0663605321485474	0.172919877102522	0.220239735739101	-0.105725144	0.455693883727456	0.201535448182692	0.151939983780228	-0.123248937	0.384037423582368	0.242712564137239	0.0829700052380344
4653	blueviolet	0.0636713079920789	0.653839589853184	0.303094151955237	0.0289494213683347	0.506444477216411	0.000127756055961146	-0.144892463	0.305431062111041	-0.120716704	0.39395708925931	-0.503034369	0.000144249179196875	-0.474571721	0.000378699157802862	-0.172017926	0.222692707928909	0.800511772531139	1.05969459686299e-12	0.364852879178904	0.00782810532429598	0.202383709605321	0.150187160538145	0.17956872496223	0.202736349184906	0.591670922814878	3.84976321204224e-06	0.061119647531432	0.666883678011793	0.154270258838634	0.274846784451546
4700	blueviolet	0.408956480151147	0.00261095902488889	0.517713402228752	8.47426519887323e-05	-0.025735355	0.856289922682422	-0.324102017	0.019079275139728	-0.201508044	0.151996862214064	-0.259458671	0.0632470262945607	-0.285149823	0.0404607081753668	-0.198559968	0.158207860567907	0.713751446808488	2.85957672699314e-09	0.447549222814139	0.000878855699839578	0.328254007767428	0.0175121156323065	-0.305806936	0.027474291737615	0.0717577712088657	0.613189171968891	-0.114128139	0.420461456253792	0.0187936542249034	0.894794346770595
4714	blueviolet	-0.362969557	0.00817764123350406	0.471133431853157	0.000423157256238183	0.317222959185831	0.0219371082837789	-0.510198399	0.000111605362494249	0.053229358452731	0.707826008497736	0.0104462276771071	0.941408555038622	0.0741881842754858	0.601186492171413	0.0476919988996861	0.737064771757002	0.596338040204983	3.08546162391751e-06	0.519186140979732	8.02300294397384e-05	-0.286745615	0.0393042836775898	-0.329282257	0.0171413671019648	0.209642425329313	0.135794800848913	-0.010453414	0.941368319595079	-0.20151202	0.151988609377122
4730	blueviolet	0.568066435855405	1.12029332630565e-05	0.225525659408445	0.107935660944278	0.0765839117777047	0.589456880840504	-0.210124866	0.134876193207013	-0.2694698	0.0533793445176269	-0.258833998	0.063908198887102	-0.288799881	0.0378558095290303	-0.255573641	0.0674493925557683	0.686159905870362	1.97284730022191e-08	0.177714461186042	0.207515757244811	0.547852683124997	2.62504480628803e-05	-0.103498397	0.465292917910913	0.245361411456427	0.0795632948495003	-0.128592473	0.363597310809308	-0.067458445	0.63466827210019
4747	blueviolet	-0.071444243	0.614744985155824	0.459682422156801	0.000607380379889736	0.428410138445749	0.00153225871526782	-0.37775519	0.00576380758493879	-0.15623788	0.268696680035128	-0.226861767	0.105809042502109	-0.205066137	0.144742670030651	-0.175442536	0.213479029522054	0.883716109840687	4.12128809823082e-18	0.424004620648836	0.00173360504410962	0.0179527187412628	0.899477050257303	-0.097131566	0.493330366428821	0.432788062971298	0.00135312314289666	-0.140165498	0.321646006626526	-0.073678983	0.603692671681887
4774	blueviolet	0.433558633573881	0.00132360779301335	0.504079658056206	0.000138998062998972	-0.199778543	0.155618358591218	-0.073290195	0.605609264118396	-0.268064734	0.0546838840695528	-0.282842563	0.0421820340986538	-0.344688786	0.0123364243000743	-0.273303858	0.0499473825799027	0.698020271067794	8.83146862913459e-09	0.243995623796427	0.0813058116886706	0.327262908087977	0.0178758979357687	-0.158306975	0.262328986159943	-0.053656601	0.705586693575361	-0.253781206	0.0694618951404215	0.146342343734305	0.300564818599819
4837	blueviolet	0.2033730418543	0.148161772840814	0.456423255978857	0.000671651543658114	0.300680887547706	0.0303166826911913	-0.278310058	0.0457384584496157	-0.318645812	0.0213180943472662	-0.266545317	0.0561234818301737	-0.279338623	0.0449106397209356	-0.313718944	0.0235264729728281	0.868958152119044	6.82110727775036e-17	0.403174701517805	0.0030409444650087	0.239626272566367	0.0870827167860315	-0.064881046	0.647690754770776	0.386088110112291	0.00469921934138657	-0.242321956	0.0834819220705343	-0.03534398	0.803553298591495
4846	blueviolet	0.249983108108589	0.0738842264510348	0.408564415484888	0.00263831346705854	0.365945960015515	0.00763124526963616	-0.364554008	0.00788269289920321	-0.309922681	0.0253566374122327	-0.247187908	0.0772791489295653	-0.225811589	0.107477823569964	-0.278672491	0.0454453513406547	0.724036442329787	1.3127781280566e-09	0.451926740391405	0.000770382769494019	0.318851885993985	0.021229676045083	-0.105305124	0.457496185538316	0.391685385097918	0.00408491171417978	-0.170859105	0.225872016131585	-0.002339298	0.986868323213473
4852	blueviolet	0.179180680927254	0.20373005042001	0.533110881096577	4.72208254902829e-05	0.299684855467811	0.0308964672288172	-0.193661447	0.168936876935125	-0.291256034	0.0361820371421109	-0.413619824	0.00230435017619427	-0.449630967	0.000825667807235556	-0.309503399	0.0255659038940477	0.627946951056889	6.25838722093371e-07	0.623690117824369	7.83885091988845e-07	0.264291485799447	0.0583151132200305	0.0147797546303772	0.91717479901378	0.355879385804762	0.00961780760184247	-0.01669022	0.906513531763993	0.151548868692491	0.283505345017398
4894	blueviolet	-0.180082805	0.201425173214936	0.571199341645025	9.76823947076982e-06	0.440630820366793	0.0010784565756717	-0.319253243	0.0210583584017905	-0.226133334	0.106964422001596	-0.240214656	0.0862865875406849	-0.221332693	0.114822747879311	-0.230753671	0.0997979174161631	0.887657783411515	1.8258867019729e-18	0.52407804004958	6.67740824516996e-05	-0.060472985	0.670205175744896	-0.029669413	0.83460890932456	0.447088359233078	0.000891038921370069	-0.153451215	0.27743408361723	0.0374066649682702	0.792336146345603
4909	blueviolet	-0.22310302	0.111875141987512	0.483219321952136	0.000284961703609634	0.149421392502999	0.290397683334815	0.0732110751328029	0.605999621955611	-0.034962951	0.805629759307129	-0.406928436	0.00275521638046335	-0.39395771	0.00385643225899864	-0.086866098	0.540317869358569	0.519368544699141	7.96867194078027e-05	0.307401637103153	0.0266368630333291	-0.144846864	0.305584924604002	0.219305008961977	0.118271226828656	0.17259361904117	0.221124857863783	-0.016052093	0.910072846832791	0.391519529238012	0.00410204529281619
4914	blueviolet	0.107133829709751	0.449677593799257	0.50917507325184	0.000115812026547345	0.133810276315495	0.344288571843225	-0.22571949	0.107625130978583	-0.141796455	0.31599085083402	-0.301860202	0.0296419564399222	-0.252687851	0.0707127739851966	-0.11814356	0.404189438438085	0.773113159969874	1.86306353408465e-11	0.345295167250448	0.0121737971527634	0.13026058860556	0.357354198426635	-0.104807383	0.459637006858773	0.196495050318381	0.162667867908644	-0.216726632	0.122769330169774	0.152941387488606	0.27905268890636
4930	blueviolet	0.035292493640477	0.803833800535915	0.554810070475258	1.97044081679753e-05	0.231848471845024	0.0981554997440373	-0.126411838	0.371857647080695	-0.196881071	0.161827191937932	-0.410126678	0.00253080267019731	-0.398678234	0.00341745742903814	-0.222309051	0.11318986517609	0.880656111029278	7.60030644255858e-18	0.363855710377786	0.00801152382463354	0.112977705156517	0.425191259941604	0.0422882023478098	0.765958985106846	0.299528603380139	0.030988252635224	-0.244582246	0.0805537358135926	0.26249665414419	0.0601092759802924
4935	blueviolet	0.297184452628252	0.0323927098048347	0.431277673600927	0.00141268860217937	0.308386961806881	0.026130200931133	-0.48397461	0.000277871019356599	-0.347054623	0.0117123073553828	-0.11256923	0.426877853225157	-0.130231605	0.357462110970737	-0.307543657	0.026563331690203	0.86009799816536	3.13933581374501e-16	0.431707199537901	0.00139551535911985	0.331011079751389	0.016533064470187	-0.256407307	0.0665293592149637	0.362757395766815	0.00821785335377071	-0.267491886	0.0552230911891242	-0.221808861	0.114024164085347
4938	blueviolet	-0.1414708	0.317114933445935	0.606423681572239	1.88958977305267e-06	0.272523312357099	0.05063112486458	-0.100210263	0.479664398502016	-0.272254878	0.0508680170148819	-0.310967934	0.0248411924681461	-0.329035649	0.0172296707576903	-0.30883902	0.0259004656886844	0.87737224637412	1.43917852692937e-17	0.453053276409769	0.000744492372375308	-0.082949461	0.558799601623414	0.0651019573964243	0.646570409808189	0.319122759708275	0.0211139261710963	-0.112183473	0.4284741057686	0.149999164938934	0.288515166760351
4962	blueviolet	-0.028293787	0.842177137817018	0.409447345655264	0.00257706574240435	0.498106710936188	0.00017152843871099	-0.343408572	0.0126859050902177	0.0940734021978937	0.507102671489966	-0.531846434	4.9597056707656e-05	-0.464330045	0.000525308632770248	0.0442623083931812	0.755364422321321	0.825044394317112	5.43253178583441e-14	0.447412508257361	0.000882454124464182	0.108204751864047	0.445133219566921	-0.009105014	0.948920528304305	0.520731203041125	7.57333176591981e-05	0.0970097675568826	0.493875140767708	0.215483980670869	0.124982928126775
4974	blueviolet	0.193493453349912	0.169313983872804	0.613516222939348	1.32483436361301e-06	0.0762490962516983	0.591089991190172	-0.219406994	0.118095922263929	-0.28723467	0.0389553764263612	-0.282482637	0.0424558945313901	-0.326444398	0.018181151900093	-0.29307227	0.0349840773995758	0.839367504558832	7.68143039011446e-15	0.455935055932293	0.000681789496941721	0.222304968101897	0.113196656904008	-0.133620348	0.344980077841251	0.1775985026152	0.207817253696296	-0.251656134	0.0719094962542604	0.0895081277101255	0.528020540203822
4976	blueviolet	0.675551172157773	3.92436282515889e-08	0.0929530568266848	0.512196652138665	-0.101839058	0.472516231524239	-0.012165776	0.931785051155308	-0.185587388	0.18776022471905	-0.327087139	0.0179410793899641	-0.363951115	0.00799381515914028	-0.188846908	0.179988339467464	0.417412146385765	0.00207903691432168	0.067333992112211	0.635294607734658	0.603119594322022	2.22298471235093e-06	-0.030023734	0.83266192981607	0.098022416035516	0.489355325623448	-0.006076734	0.965896757377102	0.105490689288235	0.456699449494864
4985	blueviolet	-0.251255468	0.0723785560305141	0.640029042774776	3.24140823027534e-07	0.22109787253671	0.115218133998044	-0.271687797	0.0513714236260922	-0.451568927	0.000778774063333738	0.10252137685993	0.469538785212383	0.0826012099821303	0.560457215500469	-0.412773116	0.00235752180531932	0.680900254417329	2.78429861361326e-08	0.542198012415681	3.29885354837069e-05	-0.247003866	0.0775069311638059	-0.169090033	0.230785933965667	0.16073135499119	0.254997476560994	-0.286160577	0.0397250434925481	-0.11698997	0.408826394237115
4999	blueviolet	-0.17876952	0.204786693513692	0.830465549416485	2.64707935630162e-14	0.112551125640885	0.426952692462473	-0.119994944	0.396811778125187	-0.247406068	0.0770098254833386	-0.34209793	0.0130524593710151	-0.359346202	0.0088883489387742	-0.274846194	0.0486183955381556	0.740802213504514	3.41566280444941e-10	0.638345021367344	3.55879224982339e-07	-0.145029826	0.304967871384714	-0.031721251	0.823348144419589	0.106863129990426	0.450830311217709	-0.207401765	0.140122689502323	0.284331115629951	0.0410647702864493
5002	blueviolet	0.438923327507735	0.00113358699226792	0.147758231866762	0.295861288233049	0.433851618550651	0.00131253749741244	-0.255014526	0.068072097831997	-0.211086821	0.13305846333441	-0.412371971	0.00238309101472665	-0.41287604	0.00235100078546881	-0.226868921	0.105797741875841	0.747910623866245	1.87034765678924e-10	0.262582362936989	0.0600226019901466	0.551614827900955	2.2496760521179e-05	0.0762211001838156	0.59122663733291	0.573540872326897	8.80916292239635e-06	0.0719977032770682	0.611999704475138	-0.048977582	0.730241804852646
5024	blueviolet	0.597433744739701	2.92776152432906e-06	0.159830514716549	0.257705383651999	0.37670877750495	0.00591136655746968	-0.439795371	0.00110512326709169	-0.333719757	0.0156169769123949	-0.217941111	0.120634736682743	-0.241721587	0.0842735760740663	-0.290146944	0.0369301049491826	0.54648997695282	2.77468032834446e-05	0.410052986915945	0.00253578523461429	0.690165296923052	1.51026799957665e-08	-0.153596728	0.276973247666116	0.459848603631629	0.000604257132483351	-0.001121494	0.993704266155265	-0.185282618	0.188498996388024
5032	blueviolet	0.180497803725738	0.200371092325134	0.289250164379537	0.0375442680925123	0.275266703908726	0.0482610927559535	0.0489008320790667	0.730648565560569	-0.326397986	0.0181985924270913	-0.371123952	0.00675604387776932	-0.395887588	0.00367130216466557	-0.363623702	0.0080547302646709	0.748463746187965	1.78323367308386e-10	0.194719635673591	0.166575521014125	0.227171223762189	0.105321121469129	0.214847882330055	0.126127652211915	0.393128389733496	0.00393848060762295	-0.154565049	0.273919484578498	0.0761661719636623	0.591494777652834
5035	blueviolet	-0.053260755	0.707661362648201	0.686206039030425	1.96683257250403e-08	-0.23839659	0.0887651267791787	0.19573357760667	0.164335560964685	-0.265925508	0.0567194479953284	-0.280067799	0.0443312299287018	-0.346977031	0.0117323373727444	-0.306524605	0.0270947350776341	0.626044744690243	6.92375712210574e-07	0.271649008334014	0.0514060044811541	-0.147108545	0.298013559579911	0.0587137083522833	0.67927301150638	-0.158517397	0.261687118127719	-0.263169212	0.0594318399819179	0.358594459102309	0.00904232071006775
5059	blueviolet	0.149138492828237	0.291322352082581	0.552637987510994	2.15652167613552e-05	0.011908816135839	0.933222555377713	-0.510786017	0.000109253404571194	-0.240516204	0.0858807841098694	0.0780661095645426	0.582251610375903	0.0783009908356639	0.58111347527184	-0.192674368	0.171161415096747	0.747023748933868	2.01847971257808e-10	0.450599847901417	0.000801915057791751	0.0757452762832827	0.59355123850093	-0.492246226	0.000210050294766178	0.0168572937949469	0.905581933360066	-0.367253297	0.00740145981437105	-0.24860111	0.0755476553756935
5090	blueviolet	-0.170406548	0.22712212290659	0.300349032122762	0.0305088386353669	0.612823723083255	1.37209489924717e-06	-0.254385413	0.0687782328002459	-0.302521529	0.0292690991620471	-0.152722586	0.279749246915013	-0.131952427	0.35108960067208	-0.313053875	0.0238388219529027	0.643763039209031	2.629642148264e-07	0.397517494914525	0.00352109614340562	-0.007082861	0.960254478520464	0.113300732209626	0.423860158918172	0.553779530316828	2.05679646810568e-05	-0.048931541	0.730485805215671	-0.090362897	0.524071847118055
5093	blueviolet	-0.164635385	0.24348421031378	0.327318278467602	0.017855406345623	0.6303733642165	5.49618689243058e-07	-0.275742083	0.0478597462129354	-0.287811217	0.0385473290228103	-0.189254625	0.179032750567509	-0.174808299	0.215164949330255	-0.302499562	0.02928142071272	0.669578446173387	5.70968243302039e-08	0.436394194087058	0.0012198911005981	-0.003739003	0.979012485743882	0.101917992053697	0.472171269233256	0.573535389550996	8.81130302054043e-06	-0.047928484	0.735808149677579	-0.063078066	0.656863286953054
5098	blueviolet	0.0183540673157936	0.897241729351011	0.65784095469679	1.16434462197271e-07	0.285893000798748	0.0399187159563235	-0.274058937	0.049293109871767	-0.270113863	0.0527898438224178	-0.333462626	0.0157020380508914	-0.352316261	0.010420886517902	-0.289650859	0.0372688174386528	0.911125394134102	6.92921977087874e-21	0.516363750166648	8.90810287538729e-05	0.0816626192381983	0.564936213581982	-0.067454286	0.634689201217757	0.316788955922536	0.0221289129655882	-0.221931197	0.113819679921196	0.125153937323366	0.376673511795453
5113	blueviolet	-0.016562659	0.907224895814704	0.648693160725923	1.98637669858247e-07	0.0931565945735983	0.511269288200709	0.0308749706095471	0.827988509121907	-0.229816833	0.101220161903001	-0.444090185	0.000974071553314167	-0.470771611	0.000428100229887056	-0.279329775	0.0449177080541285	0.849861071399008	1.61655235932322e-15	0.375803968468044	0.00604160742082609	-0.002373614	0.986675703198659	0.0893631140279541	0.528691901309451	0.173151087553784	0.219613967074156	-0.180766162	0.199691554262253	0.350433319521065	0.0108681681728848
5164	blueviolet	-0.234449563	0.0943373191351849	0.646848585368628	2.2075050783229e-07	0.0939098036704734	0.507844907780588	-0.104084389	0.462756319173478	-0.222377732	0.113075673488946	-0.163432412	0.246993449012556	-0.149955791	0.288656212189993	-0.204367374	0.146146605238659	0.636385118152034	3.96469622463479e-07	0.39032037532227	0.00422781488897507	-0.213654304	0.128296960768582	-0.050126525	0.724161479099715	0.0714095519740338	0.614917232705146	-0.303739941	0.0285923989464705	0.22359543571105	0.111065644465062
5229	blueviolet	0.461448647929874	0.000574918561941608	0.489170333146572	0.000233277379699002	0.167512487973221	0.235229560401991	-0.39706911	0.00356186723085536	-0.424321623	0.00171836668631327	-0.174721889	0.215395360378235	-0.218482776	0.119691826505418	-0.373139187	0.00643985157822724	0.591411936645779	3.89693860265404e-06	0.605367498071542	1.99072881566185e-06	0.464657774746503	0.000519918258753398	-0.24514086	0.0798426713225288	0.240039377631416	0.0865231545970205	-0.201005844	0.153041974241895	-0.143692698	0.309495935068033
5240	blueviolet	-0.201668735	0.151663568775517	0.740611452296838	3.47038312086323e-10	0.0353774880664998	0.803370756598225	-0.347242798	0.0116638530968224	-0.196552667	0.162542188051818	-0.023312641	0.869695341246928	-0.017198799	0.903678103597791	-0.173804186	0.217853049955833	0.814195191131528	2.1326886374814e-13	0.42399231342685	0.00173419907582973	-0.228048284	0.103947665627382	-0.31817311	0.021522087014723	-0.016808998	0.905851217122149	-0.409745745	0.00255665297084567	0.0227302462350867	0.872923428258595
5248	blueviolet	0.29412866502485	0.0343025283929535	0.440392245075743	0.00108601217464555	0.160878223474028	0.254557818683061	-0.494152813	0.000196730900786837	-0.226769668	0.105954590021171	-0.090604803	0.522957009091501	-0.084863582	0.549730170750826	-0.184513161	0.190373424908798	0.842956243185652	4.56594746525882e-15	0.336799798451698	0.0146282406161999	0.293920546094866	0.0344359222523157	-0.352595347	0.0103559614547982	0.20569996024407	0.143477899477582	-0.336281904	0.0147906496243579	-0.181352434	0.198212672959553
5282	blueviolet	-0.031406107	0.825075463850935	0.612279085893847	1.41036290402968e-06	0.219479295727461	0.117971759400647	-0.383608094	0.00499637251220752	-0.187122623	0.184070269679116	-0.17599322	0.21202272322357	-0.157216421	0.265672485334918	-0.166168552	0.239061197096316	0.808035383313948	4.45882244557787e-13	0.464944756971445	0.00051523917714634	0.0282068067817037	0.842656157146686	-0.200730423	0.153617389021765	0.205157892130242	0.144559065771783	-0.298924136	0.031345467906095	0.0974240352312967	0.492023500973027
5326	blueviolet	0.342537024215156	0.0129286567784678	0.554585947204755	1.98893172398438e-05	-0.147822914	0.295647563881221	-0.253805656	0.0694341244973717	-0.184335288	0.190808619034193	-0.214659613	0.126467976205087	-0.246028803	0.0787225898077085	-0.176999395	0.209379862689407	0.763330842807859	4.71695047554917e-11	0.302220743787674	0.0294381942339807	0.265520445401495	0.0571116795210037	-0.29338902	0.0347785549185135	-0.044739656	0.752809213047955	-0.291177623	0.0362345095713517	0.0670759492560299	0.636594068079626
5342	blueviolet	-0.048157027	0.734594377884863	0.47280902805316	0.00040093300622481	0.42929734889517	0.00149433325084011	-0.268830345	0.0539698899175507	-0.18340455	0.193097390482574	-0.329932718	0.0169102993783816	-0.321732365	0.0200258363691093	-0.228814285	0.102759449422424	0.819282107504749	1.13599852537717e-13	0.531083964397195	5.10825274647968e-05	0.0172447470173107	0.903421991459783	-0.015613175	0.912522048321175	0.443762065151404	0.0009835676969864	0.0832230192208683	0.557499129980912	-0.01208952	0.932211624779666
5368	blueviolet	0.394676855216849	0.00378650643524358	0.439539171100258	0.00111341849848261	0.111536609653686	0.431158356581085	-0.035290773	0.803843176663591	-0.312951992	0.0238869778145635	-0.458499507	0.000630036371307512	-0.506399344	0.000127962599132301	-0.351903933	0.010517450615208	0.75225888228555	1.28124026335775e-10	0.384136685915273	0.00493169137766715	0.338679692607914	0.0140514583179254	0.046997012649199	0.740761691467873	0.260235562150981	0.0624324011457216	-0.041977723	0.767629182105442	0.175625896684604	0.212993350023943
5372	blueviolet	0.029787734776334	0.833958627845116	0.753696598857199	1.1286691406995e-10	0.10342433302099	0.465614054427348	-0.325271844	0.0186261446084757	-0.251161109	0.0724893737939716	-0.238994819	0.0879435052852901	-0.253774337	0.0694696980011556	-0.24618428	0.0785277479837334	0.858477740788447	4.10368870586025e-16	0.648437646025522	2.01571868191164e-07	0.0196413558818499	0.890077561842963	-0.254541725	0.0686022408766508	0.123804913223295	0.381879484422853	-0.19887219	0.157541386380332	0.0588742969782785	0.678443397065886
5389	blueviolet	-0.004692781	0.973660501511146	0.275042330421372	0.0484514736738139	-0.188900195	0.179863237521761	-0.266939065	0.055747513511419	-0.364335584	0.00792279574790982	0.496621263495039	0.000180629470467093	0.477382663740167	0.000345545420343268	-0.273472451	0.0498006888858006	0.461855855291856	0.00056766020174975	-0.043853581	0.757554379384781	-0.124719007	0.378347280232124	-0.384132161	0.00493224189571516	-0.205777857	0.143323028282996	-0.667882534	6.34128619271943e-08	-0.431693997	0.00139604041406178
5403	blueviolet	-0.103897286	0.463565421585408	0.709910374582511	3.79176792649406e-09	0.126600676228596	0.371137889181914	-0.201733172	0.151530070302315	-0.219436373	0.118045456994936	-0.259387113	0.0633224869152973	-0.27799881	0.0459914019159878	-0.241748268	0.0842382690088874	0.882985636752783	4.7769892873579e-18	0.475955578578087	0.000362033178026111	-0.095247341	0.501792838893295	-0.111679977	0.430562617690423	0.148928868905564	0.292008752768246	-0.241582637	0.0844576339675712	0.133951914396716	0.343773444563876
5406	blueviolet	-0.028032515	0.843616190806588	0.624408492292688	7.54834975562735e-07	0.388631865131791	0.00441065367977505	-0.314978522	0.0229443451078492	-0.227784603	0.104359124264113	-0.358904482	0.00897854437421891	-0.359066065	0.00894545903973242	-0.253290522	0.0700210771243754	0.810904422236991	3.17312302338378e-13	0.719614878283929	1.84233937987179e-09	0.0478958828675744	0.735981342543699	-0.076344328	0.590625278925845	0.400611608206086	0.00325079987002196	0.0806133730615214	0.569962932918743	0.0538947486182309	0.704339552957604
5414	blueviolet	0.0565071361140773	0.690710140133843	0.424156708057077	0.00172627920793844	0.421252129087116	0.00187106542266783	-0.21695028	0.122374108974719	-0.22178593	0.114062524272445	-0.372866039	0.00648193813679906	-0.370969349	0.00678085057697464	-0.252079079	0.0714169782885299	0.866450544679455	1.06236378342383e-16	0.404708422394732	0.00292117987405793	0.161125663904597	0.253818250792431	0.0619490851217305	0.662632636683479	0.487097820646885	0.000250219789434195	0.018702040000595	0.895304325984696	0.0552407299401189	0.697305445723692
5422	blueviolet	-0.172882713	0.220340434367469	0.590831713759793	4.00458411765491e-06	0.26710220921282	0.0555923338756648	-0.32013128	0.0206876406801906	-0.104173224	0.462372430549559	-0.22260685	0.112695367135139	-0.193257976	0.169843607585091	-0.121620732	0.390398556493493	0.879682218226432	9.2024879086703e-18	0.433791700590887	0.0013147947080868	-0.125239375	0.376345237877652	-0.143032574	0.311747183588354	0.25980547453977	0.062882332387288	-0.152971861	0.278955765742664	0.0524122547306417	0.712115531724118
5435	blueviolet	0.337225078865091	0.0144960167476276	0.130594163890496	0.356113654387604	0.0193167770058791	0.891883148267979	-0.386300042	0.00467456047826068	0.169450252330555	0.22977943509499	-0.189377121	0.178746367548845	-0.142631769	0.313119160939707	0.146436037821644	0.300252085649427	0.569290573601657	1.06206081223707e-05	0.0416973676734043	0.769138224509939	0.280812404975271	0.043745886491002	-0.322990016	0.0195186340156117	0.104264364451576	0.461978757939721	-0.120070426	0.396512666182381	-0.062972291	0.657402985527699
5459	blueviolet	0.394178041	0.00383488856637821	0.44657017519275	0.000904918501654455	0.119025711311403	0.400664238806813	-0.439857107	0.00110313269218942	-0.270376414	0.0525510540142181	-0.145518881	0.303322431687513	-0.158385347	0.262089799184776	-0.226965224	0.105645728752693	0.834221895820877	1.58452685257912e-14	0.359229004050541	0.00891220302828814	0.391548168068313	0.00409908227827158	-0.324627936	0.018874418350757	0.203209391780472	0.148495397701428	-0.274191705	0.0491787906642807	-0.106861976	0.450835230728597
5551	blueviolet	-0.021212168	0.881347324651403	0.525706578094754	6.27759818379125e-05	-0.226103025	0.107012705512029	-0.332232929	0.0161143163220901	0.378980782741785	0.00559508419817808	-0.282455795	0.0424763759714741	-0.178292563	0.206017262173903	0.373606522051552	0.00636839746658649	0.609181921182802	1.64756933031369e-06	0.16418174259257	0.244803536883995	-0.093965385	0.507592678554012	-0.40817083	0.0026660291061436	-0.22565054	0.107735514962747	-0.304127513	0.0283799013787004	0.305725662352114	0.0275175540561119
5582	blueviolet	-0.085442229	0.547002361823606	0.874505335062963	2.47620281161526e-17	-0.100745281	0.477310117463896	-0.217436339	0.121518489181732	-0.166937699	0.236863125008321	-0.25268382	0.0707174182054777	-0.26696514	0.0557226883384253	-0.166900883	0.236968021106775	0.804606690605102	6.64609017849417e-13	0.516285205907329	8.93396584656584e-05	-0.131327162	0.353396947095607	-0.256782162	0.0661189492989046	-0.100733007	0.477364057479912	-0.348728155	0.0112873957530465	0.281263726034044	0.0433941881910829
5589	blueviolet	0.480830111802687	0.000308487219035019	0.276623004779316	0.0471232040607599	0.0891090393838191	0.5298691903502	-0.306856562	0.0269206616872415	-0.136641198	0.334083402437081	-0.279578737	0.0447191628073064	-0.278255303	0.0457828737904218	-0.126379197	0.3719821429825	0.734693997870439	5.64371577119527e-10	0.222257844949542	0.113275060606206	0.481300053798776	0.000303725211391229	-0.183609828	0.192590918755446	0.23163717807771	0.0984708407694354	-0.118179777	0.404044356712643	-0.037762934	0.790402854001976
5623	blueviolet	-0.124200598	0.380348095619568	0.601027666815185	2.46154323866073e-06	0.330811747263835	0.0166022505158078	-0.223536431	0.111162407351261	-0.364452844	0.00790124476959776	-0.175835885	0.212438089652201	-0.194574538	0.166897877257007	-0.382443307	0.00514153195897667	0.840470887520583	6.55505261991654e-15	0.567181246634982	1.16422696503468e-05	-0.082360778	0.561602975265085	-0.040578052	0.775171472352877	0.335265541177699	0.0151138578060381	-0.084986885	0.54914836140748	-0.060524116	0.669942319246031
5652	blueviolet	0.111037491537819	0.433235962934578	0.364029306372744	0.00797932706944599	0.12577553181843	0.374289095699115	-0.449503949	0.000828828197748785	-0.287153296	0.0390132534014916	0.157812886169323	0.263840290226144	0.166136784335429	0.239152281191561	-0.222279509	0.113239010560758	0.700120339169797	7.62908673410955e-09	0.183800720956476	0.192120789987815	0.113957570158116	0.421160821673065	-0.33662212	0.0146837870555606	0.117754841432779	0.405748506722752	-0.505433636	0.000132455692419831	-0.228099596	0.103867741211584
5655	blueviolet	0.401841485873609	0.00314855786375399	0.269871396823126	0.0530111470532276	0.094661922773971	0.504437167335635	-0.320007055	0.0207397525639879	-0.244076708	0.0812015308020321	-0.11038023	0.435980395224287	-0.122249636	0.387934209201438	-0.237904269	0.0894457797094727	0.58467496663609	5.32996082722158e-06	0.293373650561375	0.0347885043986063	0.303626962165927	0.0286545921723587	-0.240455485	0.0859623752873672	0.1800984876773	0.20138526988163	-0.08727065	0.538425917072079	-0.16598831	0.23957830306197
5710	blueviolet	0.0282658856403932	0.842330791051899	0.342607420220223	0.0129089026099948	0.0489185486493926	0.730554664630156	0.323199444585173	0.0194352385545887	-0.171720998	0.223504376772052	-0.492731134	0.000206587079500527	-0.49997634	0.00016066827970901	-0.238783376	0.0882332243020582	0.628173496988994	6.18325152327697e-07	0.0875424380162972	0.537156666127426	0.0565073048070185	0.690709263101003	0.368882026924889	0.007123619594677	0.193834031282685	0.168550100761049	-0.114363946	0.419495692546508	0.36324763475248	0.00812519426752512
5732	blueviolet	0.148227173968045	0.294314070011052	0.382788128084614	0.00509817915172461	0.448415196167563	0.0008563673249878	-0.207883033	0.139184542886947	-0.352584249	0.0103585365759909	-0.320947262	0.0203480828963922	-0.345792507	0.0120417922253607	-0.371903459	0.00663216967405485	0.872450938150553	3.62369696988181e-17	0.40662916459607	0.00277709093641369	0.255998434978985	0.0669793303763407	0.0721751190260765	0.611120799929404	0.535984887227449	4.22037909464455e-05	-0.074334219	0.600468583374233	-0.00624868	0.964932372740856
5735	blueviolet	-0.166375332	0.238468892341474	0.385347323445125	0.00478631110014047	0.10020603882738	0.479683009769636	-0.54983154	2.42095718546596e-05	0.0594246412259803	0.675603142686782	0.150700626952642	0.286240385400229	0.232901950887185	0.0965949127948484	0.107451950087554	0.448325018957285	0.63996676714608	3.2526576921144e-07	0.249524902023912	0.0744324937433473	-0.184506581	0.190389511244053	-0.454217569	0.000718559845139244	0.0525938586605236	0.711161402157257	-0.355056981	0.00979825553309262	-0.236064543	0.0920253995403085
5739	blueviolet	-0.228127646	0.103824070531452	0.229060296561348	0.102380068159639	0.401495268037126	0.00317704820949532	-0.236124541	0.0919403675867295	0.0471931983336065	0.739717506317211	-0.197345028	0.160820998409757	-0.130879919	0.355053045691769	0.0273224078878625	0.847529907802225	0.480994996233236	0.000306808753803567	0.225230451206982	0.108409924490101	-0.080768344	0.569219201324521	0.0439162068177136	0.757218707332568	0.333307895176317	0.0157534145320068	0.0442309108052937	0.755532582874942	0.0661106026561994	0.641464985409371
5786	blueviolet	0.127800890694635	0.366582899516285	0.178205936802681	0.20624131865434	0.617728434147291	1.06851148085117e-06	-0.212724023	0.130007137632189	-0.341571409	0.0132022506896505	-0.28079753	0.0437575174317056	-0.292281551	0.0355015247017924	-0.369619947	0.00700075747630862	0.792238401570502	2.63407365288152e-12	0.325394598774428	0.0185791296215338	0.26909392927821	0.0537258288376706	0.176823280181208	0.209840774482897	0.701977351512908	6.69597656322314e-09	0.0282309674019738	0.842523093763384	-0.148850754	0.292264803079454
5811	blueviolet	-0.03940479	0.781509651324414	0.302303477045426	0.0293916022743078	0.333307942388233	0.0157533988340374	-0.383351536	0.00502803334463845	-0.166047398	0.239408697642682	-0.021111807	0.881904704940047	0.0212090522102261	0.881364630606811	-0.151071357	0.285042897883408	0.783150275602546	6.83893279164886e-12	0.230120302860232	0.100757750535555	-0.004844495	0.972809277731618	-0.164987855	0.242462472545677	0.3405384758875	0.0135003973740443	-0.290240526	0.0368664958138732	-0.228587277	0.103110484284461
5817	blueviolet	-0.088466753	0.532851057925913	0.0988350960450626	0.485743725351276	0.40544694519225	0.00286501348518027	-0.302333989	0.0293744347118058	-0.266382224	0.0562798082171884	0.145900288975717	0.302043150982089	0.179338554108833	0.203325355633983	-0.252466395	0.0709683035606938	0.493618208592131	0.000200385810006816	0.214904427628849	0.126025573670479	-0.068099333	0.631446894911716	-0.082347451	0.561666519558601	0.375176238104658	0.006133430650396	-0.007274961	0.959177407729943	-0.40683764	0.00276183672030548
5868	blueviolet	0.632658466656119	4.85847688507394e-07	0.240803729579967	0.0854952458151098	0.229048048592074	0.10239893048065	-0.093177831	0.511172580026086	-0.378587423	0.00564875972415942	-0.458489315	0.000630234840783535	-0.524832444	6.48938358174611e-05	-0.397374326	0.00353406939664437	0.620823857134085	9.10499287940611e-07	0.375467090663114	0.00609073489797396	0.612035660950566	1.42778628200798e-06	0.0637198425506004	0.653592456648904	0.401649311004033	0.00316434397341493	0.0837821594019793	0.55484548418396	0.0528019388422448	0.710068708097573
5905	blueviolet	-0.017804369	0.900303481801891	0.67160320522263	5.03297243784565e-08	0.217475155649559	0.121450354673302	-0.309682273	0.0254764502907372	-0.200942987	0.153173154710861	-0.289362693	0.037466743395973	-0.291813813	0.0358105810510896	-0.206665936	0.141566165570762	0.927482484206864	5.21752922877437e-23	0.52109266103362	7.47152416577931e-05	0.03691735371323	0.794993408399297	-0.145496953	0.303396084609298	0.259479116513342	0.0632254794629465	-0.237148531	0.0904985387513208	0.106005585739079	0.454492668681431
5913	blueviolet	-0.261090877	0.0615452964766242	0.6467187095195	2.22391245996554e-07	0.224296693537056	0.109920573086633	-0.1556044	0.270666636484389	-0.15860552	0.261418619793642	-0.265777504	0.0568625105585101	-0.238696251	0.0883528189553348	-0.175309351	0.213832292117733	0.811001402831346	3.13653051020404e-13	0.441173044039692	0.00106145953261692	-0.217329789	0.121705660712016	-0.027494922	0.84657876666261	0.21846439241197	0.119723736393916	-0.211980051	0.131387116730014	0.20525419282604	0.144366551141327
5942	blueviolet	-0.002188016	0.987717477999296	0.372612954691877	0.00652114702432582	0.490679678297489	0.000221602829917392	-0.052630928	0.710966695	-0.299261331	0.0311457795786887	-0.421651425	0.00185054103103043	-0.447954305	0.000868270944524055	-0.36271183	0.00822651197589573	0.825447221324367	5.15431048877517e-14	0.405840562144621	0.00283547017273487	0.118442498541158	0.402992827830602	0.260420512727616	0.0622397127265918	0.583360216952315	5.66123528534611e-06	0.122689229254766	0.38621714029336	0.0620521390347875	0.662105195612988
5981	blueviolet	-0.275523644	0.0480438280277888	0.605233602967526	2.00390434489075e-06	-0.167004884	0.236671783301622	-0.236383668	0.091573824726062	0.222839274897949	0.112310572350963	-0.154188804	0.275103375878204	-0.048352278	0.733557928887973	0.225048082263734	0.108703705262817	0.629194386105882	5.85499835986511e-07	0.223114068866422	0.111856928986435	-0.328038867	0.0175905434534551	-0.317107906	0.021987818182647	-0.20653715	0.141819940572332	-0.354424883	0.00993892800105472	0.246625752101104	0.0779765719623506
5987	blueviolet	-0.028192849	0.842733028499045	0.52530748766009	6.37349055804611e-05	0.385470747146795	0.00477170302819655	-0.347784331	0.0115253717261905	-0.197108418	0.161333566365284	-0.269298633	0.0535369042334033	-0.25872466	0.0640244925109096	-0.220667507	0.115945469135726	0.850093562572362	1.55960937163314e-15	0.559795649786487	1.59796173506055e-05	0.0268566193415513	0.850099064945136	-0.115896287	0.413250763915729	0.390912231510567	0.0041653223618977	0.0197701868506364	0.889361046079172	-0.052250463	0.712965940118128
6073	blueviolet	-0.290166839	0.0369165744058817	0.336340676423675	0.0147721418634132	0.295570165982154	0.0333903020711176	-0.326642106	0.0181070162955824	-0.241139576	0.085046633686735	0.188713047064129	0.180302874875458	0.239579387523065	0.0871464023916327	-0.197846443	0.159738731996911	0.52116114433631	7.45237720686185e-05	0.262285657615134	0.0603230773851052	-0.216026846	0.124012211844165	-0.137842266	0.32981144339234	0.203251907020408	0.148408670664581	-0.312569892	0.0240683100952996	-0.219339898	0.118211232922582
6081	blueviolet	0.257913877246672	0.064892149149991	0.340605145005955	0.0134809813337282	0.501224498675604	0.000153771168445968	-0.241347828	0.0847693852665662	-0.315885942	0.0225325285873832	-0.416124575	0.00215323596304656	-0.449141125	0.000837915768041346	-0.360911674	0.00857498102236571	0.800510931074647	1.05979501742132e-12	0.513972327597166	9.72706663469034e-05	0.323817407203046	0.0191909202449635	0.0682068416115419	0.63090717028497	0.582037761115198	6.01363316457299e-06	0.152336710911307	0.280980477972107	-0.058390898	0.680941817907921
6093	blueviolet	-0.21820956	0.120166728357029	0.704645425251247	5.54181055681045e-09	0.269380320604059	0.05346166363246	-0.256807496	0.0660912852791865	-0.253500385	0.0697814812809609	-0.210427506	0.134302323246009	-0.228133536	0.103814901368431	-0.276440383	0.0472751301412724	0.632566787683534	4.88267050609738e-07	0.678657947651491	3.21791504563338e-08	-0.143652953	0.309631183155255	-0.070947746	0.617212175190489	0.219529968038291	0.117884800253664	-0.088381111	0.533249280194409	0.0728337600923576	0.607862697236621
6106	blueviolet	0.0779311660567843	0.58290594562107	0.510556849388412	0.000110165210974804	0.262367017082812	0.0602405640834569	0.022376887616366	0.874883022420388	-0.346013139	0.0119836267040086	-0.430389086	0.00144881673744904	-0.472666249	0.000402784698825998	-0.397488708	0.00352370125601534	0.723837387937747	1.33314583034648e-09	0.505233864763874	0.000133402954567104	0.106501663290908	0.452372066455238	0.179687387781854	0.202433162707026	0.356518104455218	0.0094796517102636	0.104534888121056	0.460811326499302	0.230839169894685	0.0996688914172664
6113	blueviolet	0.41705988521626	0.00209910735295523	0.284915811990627	0.0406326167067701	0.315612814919189	0.0226558220901382	-0.221217055	0.115017328175404	-0.186359597	0.185897650611622	-0.464544425	0.00052177690740451	-0.457993217	0.000639963921544653	-0.199295127	0.156641871336908	0.803873133670499	7.23120378138982e-13	0.322634872309398	0.0196607463764779	0.49817619881202	0.000171113119208522	0.0305520057471847	0.829760951041021	0.466449740011542	0.000491318403087422	-0.00791126	0.955610321289175	0.0755001611592436	0.594750310660478
6131	blueviolet	0.0168581581275021	0.90557711419138	0.0531432927446739	0.708277404257447	0.670989864389154	5.22956385233287e-08	-0.385250534	0.00479779428194035	-0.192804908	0.170866008917562	-0.113849702	0.421603445384975	-0.064804826	0.648077487297957	-0.182009308	0.19656494510252	0.542304058694445	3.28487287772554e-05	0.281181415212797	0.0434581568104372	0.201716746062489	0.151564091929528	0.0419821781774025	0.767605205959455	0.630821279395306	5.36533489419601e-07	0.0288342833016791	0.839201785275991	-0.21425295	0.127205442287049
6181	blueviolet	0.0239770593350073	0.866015186053986	0.652001885953069	1.64080217589793e-07	0.303342217102783	0.0288118417040766	-0.252647061	0.0707597844366385	-0.335011374	0.0151956201743797	-0.308622435	0.0260103216284878	-0.343796915	0.0125790060049927	-0.3481961	0.011421022664432	0.839452307471176	7.58870442519277e-15	0.566310075987502	1.20901595269885e-05	0.0885004619948298	0.532694358080021	-0.033953513	0.811137190468018	0.344454882377541	0.0123996522740924	-0.204668504	0.145540350347585	0.106264270366179	0.45338618224827
6186	blueviolet	-0.130879108	0.355056054510096	0.159934248382293	0.257392580930016	0.663550210166598	8.26528347298562e-08	-0.204991271	0.144892607758476	-0.203817542	0.147258395603011	-0.238870703	0.0881134785349468	-0.203504744	0.147893682304025	-0.244288865	0.0809291760523145	0.761006108484891	5.84397673559576e-11	0.261216574186114	0.0614157845590174	0.0294833548824547	0.835631687308635	0.19781150721921	0.159813964525698	0.681237043634717	2.7241254399493e-08	0.0453917078612342	0.74932306544533	-0.135446172	0.338368044404142
6204	blueviolet	-0.094590993	0.504758040894933	0.740162754049931	3.60237894453947e-10	0.0920452680083712	0.516343075694109	-0.259889372	0.062794360139281	-0.356327732	0.00952064900377567	-0.087623083	0.536780335967552	-0.1158418	0.413471901578175	-0.342098145	0.0130523985368179	0.832414275153058	2.03157399203207e-14	0.579226761120265	6.83128245296118e-06	-0.103813158	0.463929472582201	-0.20559542	0.143685937461258	0.0968445212856511	0.494614744547605	-0.266430772	0.0562332382888032	-0.013004082	0.927096865236992
6228	blueviolet	0.113903057200514	0.421384474875068	0.730704059799826	7.77748984941325e-10	0.112019873426514	0.429152094051178	-0.450120689	0.000813584014358902	-0.339807088	0.013714977206945	-0.098749524	0.486123353275148	-0.120982398	0.392909264468011	-0.295054847	0.0337140729537029	0.667762405882654	6.38842527564988e-08	0.716745806770905	2.28765120031336e-09	0.135822407796139	0.337015415982068	-0.33501829	0.015193390473499	0.105239534250842	0.457777982907991	-0.260224654	0.0624437801900806	-0.058915403	0.678231099832585
6251	blueviolet	0.282967527879297	0.0420872904245223	0.417136776224894	0.00209471177284591	0.0894803279312675	0.528149210519295	-0.376168704	0.00598880794611703	-0.101321339	0.474782115354552	-0.219666607	0.117650556177129	-0.172396936	0.221659641481922	-0.061849364	0.663143174447878	0.805266290761018	6.15863434623332e-13	0.245259227006452	0.0796926377312353	0.320974074975508	0.0203370056256874	-0.254310845	0.0688623157676456	0.16968498693735	0.229125188398823	-0.381080688	0.00531602412894498	0.0785851244450798	0.579738034940829
6281	blueviolet	0.0117880393955462	0.93389828612352	0.591133830380992	3.9481942453314e-06	0.117220673728467	0.407896612085296	-0.430609288	0.00143978766987493	-0.158446625	0.261902881270388	-0.086615582	0.541491065217242	-0.065843639	0.642814679852785	-0.123495083	0.383081154774631	0.793895231642276	2.20229130046924e-12	0.401107131705667	0.00320925863138514	0.0443045423492161	0.755138241608759	-0.297787859	0.0320262317784143	0.124956461931618	0.377432918397094	-0.406083033	0.00281740578223388	0.00759100223404101	0.95740558237209
6355	blueviolet	-0.012618163	0.929254805321525	0.753865500045342	1.11191916314027e-10	-0.056262775	0.691980991423998	-0.268352168	0.0544149381821598	-0.151044154	0.285130653485671	-0.211241153	0.132768554092529	-0.215027616	0.125803402976705	-0.147397291	0.29705575912496	0.77787402340719	1.16569997631309e-11	0.561895108107063	1.46152558392138e-05	-0.063910337	0.652622836259373	-0.288363857	0.0381595143034166	-0.030355453	0.83084005178425	-0.24742077	0.0769917032230893	0.116560025030375	0.410562416233546
6398	blueviolet	0.363771685152506	0.00802714839753665	0.368345609059639	0.00721410585019681	-0.309847675	0.0253939675571229	-0.401267521	0.00319591353717385	0.0602188713488715	0.671512116150409	-0.019705734	0.889719502914364	-0.006743237	0.962158858953807	0.0848853900927859	0.549627248458656	0.558388804941465	1.6958699699155e-05	0.0829359388452964	0.558863919471581	0.231290643748752	0.0989897161880343	-0.527786359	5.79894956431321e-05	-0.244985745	0.0800396205503119	-0.360348068	0.0086866796544036	-0.059442217	0.67551250785886
6436	blueviolet	-0.003160305	0.982260225312858	-0.101618789	0.473479570486176	0.0871005033326901	0.53922124205378	-0.473319588	0.000394374454039047	0.133134411429041	0.346753215308864	0.320286254769594	0.020622784397212	0.443534490462548	0.000990202656564379	0.206063617756188	0.142755954941199	0.318802902286697	0.021250664893057	-0.191326213	0.174233945335119	-0.036363018	0.798006580733934	-0.392728012	0.00397863897380919	0.0407967936841169	0.77399138208435	-0.396828674	0.00358390085937578	-0.406813003	0.00276363552968366
6442	blueviolet	-0.245279333	0.0796671747456009	0.447468109598305	0.000880989063319573	-0.094792103	0.503848529317387	0.0519129215143912	0.714741230209079	-0.155955373	0.269574019815177	-0.022600226	0.873644386101532	0.000887524022998569	0.995017685750466	-0.165584328	0.240740089752321	0.409378146438871	0.00258182007217749	0.231376186047818	0.098861435086529	-0.316633869	0.0221977947672304	-0.037193448	0.79349376305309	-0.09396458	0.507596330724077	-0.152380814	0.280839576835602	0.165942683601968	0.239709325750144
6457	blueviolet	-0.179809554	0.202121359295013	0.36687243400179	0.00746777317310425	0.274087845463364	0.0492681998580357	-0.360420311	0.00867229203930287	0.17841732118045	0.205694879322239	-0.249115168	0.0749254872266385	-0.168381399	0.23277480362123	0.170798268533221	0.226039787228158	0.591957490330861	3.79818223204598e-06	0.276160394279522	0.0475088333895187	-0.085260878	0.54785657381609	-0.157362237	0.265223790167082	0.222122807985717	0.113499965442472	-0.122565312	0.386700707908462	0.237175703391019	0.0904605203153007
6478	blueviolet	0.0129931262249814	0.927158121827252	0.451362756641585	0.000783646343780939	0.301129389711237	0.0300585870299561	-0.467807027	0.000470610947710523	-0.285289797	0.04035816643188	0.0219680688498001	0.877151105620402	0.0384815453210368	0.786507127705472	-0.229708498	0.10138563396539	0.742350243993478	3.00081643829076e-10	0.401686325210785	0.00316129803341484	0.0861080795521974	0.543871526530005	-0.246308419	0.0783724512556383	0.27528531022163	0.0482453326933124	-0.348305535	0.0113934272432506	-0.135778696	0.337172392882594
6493	blueviolet	0.176456722108905	0.210802381276257	0.355774442117583	0.00964067274638698	0.18673120188375	0.185006071798543	-0.306818614	0.0269405135929215	-0.078177329	0.581712563371497	-0.252685669	0.0707152874708402	-0.225195834	0.108465643743377	-0.075075769	0.596828913743466	0.750130750641123	1.54332045433379e-10	0.182162289219937	0.196182601286013	0.233773104027112	0.0953190116367607	-0.134921957	0.340258307117061	0.231671576488614	0.0984194501865042	-0.288613227	0.0379855753970665	0.138297350003027	0.328201800879399
6504	blueviolet	0.0150440748987492	0.91569886766519	0.10057245634097	0.478069939404854	0.472312193386488	0.000407409899562948	-0.563001822	1.39401708514596e-05	-0.049231585	0.728896162916968	0.0477362611747165	0.736829521091808	0.131544074885497	0.352595446120591	0.0101321888948533	0.943167018746712	0.430663709460047	0.00143756397223494	0.302162740945135	0.0294708957600353	0.145183564468021	0.304449994772151	-0.241958581	0.0839603721183032	0.389316206658425	0.00433572965456192	-0.04295191	0.76239217487509	-0.299443809	0.0310381571404991
6545	blueviolet	0.222574376649718	0.112749209578227	0.302211163966281	0.0294435931713089	0.472786478285668	0.000401224940159909	-0.284708244	0.040785601894387	-0.324980586	0.0187381006217554	-0.28499542	0.0405740682296913	-0.30197798	0.0295752643218209	-0.34719423	0.0116763428372288	0.769036318585706	2.75899533163611e-11	0.451089384000036	0.000790149058386808	0.272390769447296	0.0507479813422591	-0.004095157	0.977013859390477	0.529738140887975	5.38046151789422e-05	0.122539495705136	0.386801499124928	-0.134948238	0.340163385775167
6563	blueviolet	-0.153854452	0.27615828498212	0.845782798760981	3.00327814322961e-15	-0.197838019	0.159756869255132	-0.208577131	0.137839790692264	-0.075212068	0.596160995440589	-0.183382479	0.193151900898175	-0.183026026	0.194033787414456	-0.069702717	0.623417371772682	0.72513884601668	1.20519262940894e-09	0.442587610907048	0.00101824236538211	-0.226797503	0.105910584290932	-0.316829115	0.022111105575287	-0.215982881	0.124090615157467	-0.391647213	0.00408884941186319	0.282031901406913	0.0428009042148672
6639	blueviolet	-0.104538173	0.460797159078744	0.768287722305912	2.96269116684721e-11	-0.129249137	0.361131819816442	-0.266918536	0.0557670660034064	-0.09022917	0.524688642286731	-0.147281942	0.297438144867416	-0.134028808	0.343493989031994	-0.080494854	0.570532029143897	0.803973933992073	7.14799598547078e-13	0.42327959011837	0.00176891106406594	-0.154275662	0.274829770691504	-0.322232623	0.0198227655470023	-0.119441612	0.399008473759413	-0.411581548	0.00243419417121923	0.152920062297276	0.279120527695562
6668	blueviolet	0.0627551034094136	0.658511694147434	0.371306909238012	0.00672678992829879	0.468647287572638	0.000458190344812639	-0.048391788	0.733348256290074	-0.314644605	0.023097474017674	-0.440904664	0.00106984217159169	-0.469575051	0.000444821295932594	-0.385105456	0.00481505159922138	0.800301669460786	1.08505123674712e-12	0.438288893163979	0.00115470605780088	0.157044261589622	0.266202890957349	0.235645517152884	0.0926209709243111	0.556226169642101	1.85722793186371e-05	0.148564682479349	0.293203762118766	0.0811770756173055	0.567259781064525
6677	blueviolet	0.474711527637409	0.00037698443631166	0.134812772622594	0.340652839432955	0.130097510588134	0.357961633610759	-0.180865835	0.199439577158646	-0.023612829	0.868032281096587	-0.403219146	0.00303741378000434	-0.384365675	0.00490389987118999	-0.054112778	0.70319844366536	0.554165671765441	2.02403817562803e-05	0.183224559467687	0.19354225094438	0.447141659346322	0.00088962218104037	-0.069202905	0.625915762150319	0.266885417699412	0.0557986187331645	0.145139580851423	0.30459809780215	0.0787217535399556	0.579077165372947
6733	blueviolet	0.355364472736353	0.00973044775965072	0.0796860311735204	0.574422775913112	0.619113968629036	9.9486290092636e-07	-0.277505845	0.046394358547097	-0.399390599	0.00335519410481294	-0.260090059	0.0625843276838795	-0.299240961	0.0311578127245779	-0.414187682	0.00226928894908858	0.595677884132317	3.18424941533078e-06	0.404406140799911	0.00294444861384388	0.450855059021492	0.00079576154039673	0.0997065897027519	0.481886349737924	0.699759079132298	7.82429235848627e-09	0.25307321364744	0.0702698624554745	-0.195064498	0.165811180559881
6753	blueviolet	0.288392792155927	0.0381392981366718	0.0994430130891101	0.483051276529988	0.345293243199008	0.0121743102425472	-0.667610042	6.44868712427158e-08	-0.024532542	0.862940575660194	0.0219506497699696	0.877247766688438	0.069323056570591	0.625314784543074	0.022205620880124	0.875833071896977	0.618967392863565	1.0024240788485e-06	0.218156761863437	0.120258666834931	0.323859577921549	0.0191743428798497	-0.407648765	0.00270318998323878	0.360135881392898	0.00872905735163925	-0.139592577	0.323647652184286	-0.357156515	0.00934328044998772
6770	blueviolet	0.0506399954792054	0.721449560866268	0.272183229351814	0.050931399028845	0.415582436740662	0.00218517551389849	-0.19375875	0.16871873414274	0.0617839178166872	0.66347831917918	-0.508864925	0.000117115300295376	-0.474967157	0.000373867338008761	-0.028902546	0.838826164236639	0.758552501136382	7.30773742760879e-11	0.280658558055448	0.0438663058989436	0.132491013401244	0.349109554466062	0.0822894653674563	0.561943023627136	0.484185243125763	0.000275922368146397	0.146669449815752	0.299473915992415	0.153842422019966	0.276196290193796
6789	blueviolet	0.559743988384304	1.60146270042409e-05	0.224732944054496	0.10921280478898	0.254666033468999	0.0684625386971415	-0.389094789	0.00435984786167756	-0.199885615	0.155392326794809	-0.306125755	0.0273051314765023	-0.290532929	0.0366683274290634	-0.153492849	0.277302179313234	0.532008523310943	4.9286428760268e-05	0.357148098313363	0.00934506720386091	0.58821945896714	4.52430418270817e-06	-0.166168935	0.239060098969254	0.339311383442594	0.013862064952731	-0.087280466	0.538380049772407	-0.00486778	0.972678634780015
6798	blueviolet	0.29011517078671	0.0369517222618858	0.419957528432622	0.00193901098017816	0.463553339068232	0.000538285726649591	-0.407983032	0.00267934423070863	-0.325944296	0.0183698278834712	-0.317580419	0.021780186231197	-0.311075591	0.0247886072829836	-0.308651317	0.025995649632852	0.665442879206479	7.36569692454969e-08	0.664380805143292	7.85850581552439e-08	0.390864115095667	0.00417037233338351	-0.10463205	0.460392421816955	0.475690907685217	0.000365168278237675	0.0418833213984022	0.768137212037269	-0.147146854	0.297886369165309
6815	blueviolet	0.0508686764306285	0.720242861194103	0.54956977476947	2.44708761279818e-05	0.425953471260059	0.00164179701667924	-0.43007139	0.00146193255937515	-0.24008126	0.0864665815095023	-0.272221669	0.0508973868033147	-0.261858116	0.060758176913888	-0.22360664	0.111047278503152	0.705767425063578	5.1148156371366e-09	0.681566832947878	2.66638909039007e-08	0.166479624619338	0.238170537288026	-0.140159528	0.321666822010744	0.407834569496795	0.00268991206648747	-0.051398835	0.717447932639184	-0.009975702	0.9440433688779
6816	blueviolet	-0.05234135	0.712488175319766	0.169192870577115	0.230498282996668	0.573367392815383	8.87711122172201e-06	-0.419798633	0.00194749991796027	-0.180509163	0.200342295523828	-0.057175901	0.687236412056145	-0.011262033	0.936841758353434	-0.15237754	0.280850034081092	0.615084491360188	1.22335627903356e-06	0.300013359793621	0.0307042354066355	0.101894503292229	0.472273906611291	-0.042714437	0.763667815917183	0.535052312541102	4.37753029676078e-05	-0.118321383	0.403477389940505	-0.169044855	0.230912381017006
6859	blueviolet	-0.156865931	0.266753056342722	0.357954569142986	0.00917519640009194	0.561195415615608	1.50575159343502e-05	-0.346129594	0.0119530228056587	-0.234025209	0.0949522277267512	-0.147234275	0.297596253959507	-0.123529984	0.382945679064838	-0.2292347	0.102111770744514	0.724704246250948	1.24657187921966e-09	0.419265493569734	0.00197622490099453	0.000888028498187887	0.995014853802085	0.00650931703181595	0.963470648237014	0.5149396293224	9.38784835102593e-05	-0.109623325	0.439152900834188	-0.051773103	0.715477043130403
6893	blueviolet	0.04056134233105	0.775261642144369	0.552119478596201	2.20327558579972e-05	0.10284623105865	0.468124756494505	0.141021056403925	0.318671514910392	-0.30368823	0.0286208511730725	-0.445575112	0.000932117039490525	-0.504721381	0.000135861368253445	-0.365012382	0.00779910748912447	0.692583253233741	1.28263962835166e-08	0.303562760894115	0.0286899844038473	0.091563633587082	0.518549823179698	0.217950097631087	0.120619047215539	0.193982726995201	0.168217378418096	-0.175752018	0.212659732825259	0.413007206902235	0.00234271354473033
6898	blueviolet	0.550149941058701	2.38951998557552e-05	0.151584064924455	0.283392231646007	-0.032543123	0.818847335928359	-0.067420922	0.634857087438521	-0.233623113	0.0955377531498328	-0.248800691	0.0753056168453149	-0.29794502	0.0319313480838083	-0.241682676	0.084325086126978	0.566481227729019	1.20009280307158e-05	0.0265426458148611	0.851831726497167	0.459938614872378	0.000602571499002235	-0.037664215	0.790938426859432	0.139128350300898	0.325275308486716	-0.13282484	0.347885742516332	-0.00808858	0.954616418282462
6900	blueviolet	0.652165374928647	1.62528156092567e-07	0.23903141284295	0.0878934408005157	0.214552913202785	0.126661158600486	-0.392844912	0.00396687663479493	-0.25961673	0.0630806046628993	-0.297100686	0.0324438596336644	-0.284493606	0.0409442950785876	-0.198673226	0.157965859611837	0.503972091205483	0.000139530264700513	0.417718138157862	0.00206174139661745	0.662068177091969	9.04057719299726e-08	-0.204811624	0.145252866199885	0.31011146008041	0.0252628864652317	-0.040387885	0.776197819837249	-0.080958009	0.568309574194277
6957	blueviolet	0.307204512286566	0.026739207460757	0.414083798351202	0.00227566741462515	0.337195112677971	0.0145052999534422	-0.272327044	0.050804242755212	-0.290377804	0.0367733490346648	-0.371045476	0.00676862572346723	-0.396035674	0.00365742569575787	-0.296938954	0.0325428067060917	0.874799010630328	2.34374755272509e-17	0.409939526048025	0.00254347380142368	0.399682125553786	0.00333000376771893	-0.01715825	0.903904125518925	0.455399564496567	0.000693067879935736	-0.132449164	0.349263160734587	0.0381103467186101	0.788518824293588
7014	blueviolet	-0.105014591	0.458745129174758	0.7126022727149	3.11293881704095e-09	0.0488023691038799	0.731170507895133	-0.367872769	0.00729469502991783	-0.236939465	0.0907914720880589	-0.029327201	0.836490285814882	-0.026800602	0.850408144868605	-0.208056711	0.138847142137253	0.855384612807408	6.78142523884003e-16	0.427886366711224	0.00155504955899359	-0.103850152	0.463769368338363	-0.311954706	0.0243626879687621	0.0363969532759236	0.797822036062786	-0.456857327	0.00066275193714386	-0.000374703	0.997896510660388
7025	blueviolet	-0.301742933	0.0297084841379812	0.413514150353845	0.00231092762283806	0.145393094536376	0.303745095028342	-0.503182328	0.000143495052222602	-0.04612656	0.745400178651209	0.243420616328066	0.0820483478000296	0.310130746830123	0.0252533247448619	0.00899192436942522	0.949554140124655	0.609564666927911	1.61636472272648e-06	0.193413353926959	0.169494004160928	-0.279130585	0.0450770788975505	-0.397240917	0.00354619613409293	0.0398333392027348	0.779192895808415	-0.480124764	0.000315761886828979	-0.186210676	0.186255812934537
7037	blueviolet	0.0175704694780346	0.901606716465306	0.408827661115065	0.00261991890431916	-0.358169875	0.00913029990750164	-0.360605926	0.00863542034090131	0.278306967054109	0.0457409644265646	0.0171932038946176	0.903709290142021	0.132221365064019	0.350100021951177	0.332337364794323	0.0160789476550398	0.469876358100375	0.000440556002900377	0.0237826127878526	0.867091920298824	-0.086749641	0.540863096393485	-0.528023248	5.74661110258592e-05	-0.373276966	0.00641871321221915	-0.460505202	0.000592058095771882	0.0884893119159454	0.532746188381596
7051	blueviolet	0.0153860556060763	0.91378970892152	0.65251802979581	1.59226978011966e-07	-0.18587129	0.187073904795965	-0.210026133	0.135063809925035	0.250177911154474	0.0736521064557233	-0.447332302	0.000884571370603966	-0.409635518	0.00256417658409643	0.22675232602934	0.105982012776058	0.534687953546161	4.44037761492586e-05	0.37216788693347	0.00659060065434328	-0.002599738	0.985406484958681	-0.238736984	0.0882968901924188	-0.155064466	0.272353243501067	-0.118570226	0.402482181664928	0.462515830521117	0.000556071835359294
7099	blueviolet	-0.040969243	0.773061390447591	0.769505999085537	2.63804755613996e-11	0.160896402548126	0.254503434331607	-0.377904666	0.00574299433406568	-0.273002667	0.0502103253109987	-0.18122358	0.198537043018344	-0.180407966	0.200598944476413	-0.240391541	0.0860483661301464	0.81627877151022	1.65158558865392e-13	0.642201946607104	2.87092950046609e-07	-0.002071898	0.988369261776054	-0.252190704	0.0712874390197207	0.145164351016776	0.304514685211874	-0.318855034	0.0212283279456575	0.0986377881765859	0.486619286100326
7106	blueviolet	0.406559855650165	0.0027821787892406	0.414681697818757	0.00223917315082792	0.0724921802018744	0.609551454875606	-0.400258278	0.0032807099246462	-0.290230708	0.0368731647563921	-0.105480159	0.456744641891258	-0.141089369	0.318434771021062	-0.263327844	0.0592729559330104	0.789220151071317	3.63483088178193e-12	0.320588265698348	0.0204968881812082	0.364591034469325	0.00787591221912036	-0.323386195	0.0193611284709023	0.158600601777163	0.261433600839466	-0.234545599	0.0941985892523258	-0.154353023	0.274586230166924
7109	blueviolet	0.167697685155379	0.234704876640212	0.433343144127205	0.00133180317800059	0.216062456966869	0.123948735384529	-0.505440847	0.000132421615914719	-0.327849579	0.0176597937457472	0.0649425496626245	0.647378764692326	0.0649792297191096	0.647192724756324	-0.266433184	0.0562309255173027	0.713107706330604	2.99900208428113e-09	0.372925690017818	0.00647272668018212	0.200341839834833	0.15443193499911	-0.317815898	0.0216773314390287	0.229912935077885	0.101073549734679	-0.409911528	0.00254537424429357	-0.214032573	0.127606439911335
7117	blueviolet	0.0187714596418324	0.89491789114705	0.485158964260545	0.000267074405354047	0.548806643033913	2.52475768365689e-05	-0.244325198	0.0808826061649189	-0.289663892	0.0372598861052429	-0.420192998	0.00192649165819125	-0.437839707	0.00116987100907274	-0.328836908	0.0173011155333821	0.905356314772226	3.11416161679728e-20	0.527320938234012	5.90305631605997e-05	0.154250337006513	0.274909525885895	0.105376072868583	0.457191474173155	0.593528632829135	3.52660741499899e-06	0.023288742127996	0.869827765531766	0.0603184452226539	0.670999879816261
7124	blueviolet	0.338405354878499	0.0141343971843085	0.177044469139451	0.209262012252232	0.272529876448305	0.0506253433174221	-0.180165003	0.201216084732997	0.159387404834389	0.259044433139021	-0.622944533	8.15136576116191e-07	-0.542133564	3.30737683916241e-05	0.129739683441234	0.359296678983161	0.636577498362248	3.92301668898694e-07	0.20860870705121	0.137778846129363	0.459189010679895	0.000616739642686163	0.0671532868555723	0.63620449495449	0.398930560865688	0.00339528750104426	0.119249798447974	0.399771616605468	0.276172579720662	0.0474986427948272
7164	blueviolet	0.0974934662687272	0.491713520910679	0.00345195083511932	0.980623428347331	0.749368849903683	1.64891177540603e-10	-0.310080767	0.0252781094526876	-0.193830798	0.168557340029327	-0.266135925	0.0565165558576669	-0.236210047	0.0918192905281944	-0.213283308	0.128976935028991	0.651631846295368	1.67644563577104e-07	0.285021400597113	0.0405549752126556	0.295177726198256	0.0336366334779094	0.170736907113363	0.226209094717648	0.805504105869748	5.99137022053108e-13	0.145900504080802	0.302042430482443	-0.189301861	0.178922279532758
7178	blueviolet	0.0732028137229903	0.606040387926173	0.193360212021543	0.169613515260774	0.335979836491038	0.0148860860400224	-0.465429618	0.000507420154784204	-0.292895507	0.0350992065804927	0.172102418095396	0.222462119935762	0.201295868485938	0.152437768632631	-0.22669224	0.106077070324981	0.526602974024147	6.06702078992856e-05	0.239785184267076	0.0868671323098332	0.170491446480944	0.226887243354696	-0.228646896	0.103018203152058	0.28538395965127	0.0402893056596431	-0.252976351	0.0703809823019216	-0.352783388	0.0103124137355889
7190	blueviolet	0.0665538614703314	0.639226528923524	0.314143065693029	0.0233290882877311	0.547122615130176	2.70426073065512e-05	-0.32209494	0.0198784808220794	-0.330836558	0.0165936255618128	-0.201734333	0.151527664085542	-0.217187979	0.121955113461479	-0.353357244	0.0101804916007648	0.714189641154908	2.76819167242167e-09	0.530637300112228	5.19716054800236e-05	0.162156060129984	0.250754130540111	0.0145528888509407	0.918441810143703	0.581201373263179	6.24689494494666e-06	0.174780720995349	0.215238467128782	-0.177631287	0.207731980947773
7306	blueviolet	0.0321507490394083	0.820995376528407	0.213533339241235	0.128518370925133	0.663959543934679	8.06240847747112e-08	-0.350448696	0.010864449533651	-0.200709827	0.153660482626169	-0.280926432	0.0436568098485043	-0.241974953	0.0839387693534773	-0.212611307	0.130215508677631	0.770951620784962	2.29653807450911e-11	0.394304866508151	0.00382253587870886	0.190119591880355	0.177017608786616	0.06771012643079	0.633402408807132	0.696275234780041	9.96409781658455e-09	0.0491846419778286	0.72914479507372	-0.132732524	0.348223909648035
7328	blueviolet	0.187167816890001	0.183962441247701	0.410762897620593	0.0024881449105522	0.15622534575998	0.268735565823976	-0.354455256	0.00993212892695764	-0.281891735	0.0429086597036536	-0.056081717	0.692923167854171	-0.052189923	0.713284236640015	-0.252613516	0.0707984645783798	0.620812157255255	9.1105315060508e-07	0.419044292233266	0.00198825322608276	0.176755261973704	0.210018976351262	-0.223335653	0.111492148175571	0.207592785720114	0.139749765690465	-0.066872938	0.63761716098352	-0.0802653	0.57163503556379
7355	blueviolet	0.232078736484002	0.0978127372050074	0.396987404254908	0.00356934134279728	0.42692728003118	0.0015975677866431	-0.156386202	0.268236820193166	-0.368201429	0.00723859682555386	-0.410506088	0.00250528630199384	-0.442286603	0.00102730407415292	-0.405889579	0.00283181013088189	0.765002491461557	4.03736404825938e-11	0.540495377674432	3.53095416246636e-05	0.277716362881707	0.0462219268552943	0.106301009020772	0.453229157546573	0.522690641135833	7.03629696309912e-05	0.153052580609712	0.278699142253074	0.027507787942254	0.846507839502059
7356	blueviolet	0.0332775964540665	0.814830038675633	0.439527431493637	0.00111379993650607	-0.255137052	0.0679352464487835	-0.07451719	0.599569621200623	0.139426103461253	0.324230744256413	-0.241419113	0.0846746468283045	-0.161172387	0.253678764300625	0.142494309791126	0.313590577056811	0.573333691278305	8.89036757567803e-06	0.056453931779354	0.69098676899507	-0.057151026	0.687365506098518	-0.190509413	0.17611480469455	-0.189707221	0.17797627019545	-0.428275398	0.00153809301105785	0.264722862431747	0.0578903914677065
7378	blueviolet	-0.159396807	0.259015970611863	0.596706418154325	3.03158234068577e-06	0.248080236819882	0.0761822354328012	-0.031525355	0.824421760753663	-0.178823263	0.204648361830467	-0.413688436	0.00230008852970707	-0.433522025	0.00132499687414472	-0.252573009	0.0708451942667564	0.650146076892147	1.82699155000902e-07	0.509125620863932	0.000116018938202615	-0.117983704	0.404830166053351	0.132188432000763	0.350221109429844	0.26260051046448	0.0600042629928628	0.107636878241426	0.447539777766021	0.247135101508192	0.0773444515207144
7393	blueviolet	0.0565247333859882	0.690618654270468	0.314427092161367	0.0231976841274263	0.65937296282758	1.06281480432849e-07	-0.173311441	0.219180698918415	-0.430606431	0.001439904510777	-0.334508084	0.0153586369360294	-0.381771584	0.00522691308914784	-0.473701581	0.00038953116546096	0.804523011989949	6.71048837169523e-13	0.492127489761203	0.000210906323284332	0.20061755866051	0.153853647507986	0.225059538330915	0.108685232562179	0.73177528460311	7.13984033480383e-10	0.15546209563913	0.271110480724777	-0.095356984	0.501298373934933
7399	blueviolet	0.229112065474625	0.102300371745099	0.583801557479078	5.54796000984719e-06	0.0431716599989461	0.761212298834395	-0.222185386	0.113395698316514	-0.08659546	0.541585349250522	-0.43338189	0.00133032628866924	-0.42323749	0.00177098072890973	-0.084913242	0.54949581554151	0.675382188232739	3.96668645951938e-08	0.404088243776171	0.00296909611659825	0.21113887060185	0.132960636018128	-0.11320403	0.424258394460968	0.103746943932295	0.464216112776989	-0.194024773	0.168123383447455	0.288941679673245	0.0377574731108792
7419	blueviolet	-0.017662304	0.901095008180573	0.29770980381756	0.0320734437496886	0.717972973039877	2.08600786101364e-09	-0.319813933	0.0208209866451833	-0.254005963	0.0692069522879295	-0.3411446	0.0133247539276764	-0.327911999	0.0176369320329043	-0.27803734	0.0459600274635814	0.779344757954188	1.00615771742509e-11	0.50535373158096	0.000132833839596291	0.149177713714608	0.29119404259761	0.121860534563511	0.389457808617134	0.739864110600633	3.69284806489769e-10	0.113931886411401	0.421266187	-0.074926633	0.597560120718715
7451	blueviolet	-0.074840742	0.597981420175278	0.66218153257245	8.97894972979024e-08	0.351623136622876	0.0105836518889443	-0.258991208	0.0637412842060563	-0.217754194	0.120961418895813	-0.383343158	0.00502907014829926	-0.381913281	0.00520879973676989	-0.229787915	0.101264311802676	0.833199866494664	1.82424378362317e-14	0.595058718923593	3.27956709302432e-06	0.0521825402347188	0.713323055712953	-0.013590964	0.923816207019444	0.369935011789464	0.00694886450087792	-0.124500747	0.379188894732871	0.211529693315937	0.132227809781816
7536	blueviolet	-0.167588364	0.235014497605022	0.501159557062521	0.000154123253934953	0.215857147458201	0.124315041349153	-0.444270118	0.000968899144766997	0.0620854233610413	0.661934877538511	-0.14376717	0.309242616469203	-0.070678633	0.6185512035016	0.0404552510187899	0.775834195623745	0.770917585401842	2.30407289390613e-11	0.421548368470479	0.00185581898187404	-0.147608654	0.296355909906084	-0.302879381	0.0290689778924499	0.175972950385435	0.212076204541493	-0.133495771	0.345434110074523	-0.077448164	0.585250724197913
7539	blueviolet	0.0707648926007825	0.618121866181947	0.343394206128428	0.0126898744166806	0.503857741809806	0.000140098063259679	-0.060848897	0.668273586226847	-0.31403005	0.0233815487621884	-0.44259421	0.00101804451573967	-0.462857575	0.000550155527644463	-0.361599387	0.0084403741552226	0.819209434766061	1.14642512595728e-13	0.395102051815165	0.00374569017368941	0.204031264153527	0.146825495487537	0.248745957103658	0.075371933583128	0.604285396573066	2.09955799253029e-06	0.0586943138880457	0.679373230472834	0.108042553588826	0.445819859206323
7542	blueviolet	0.0771155680840877	0.586867805911598	0.725940546097391	1.13224139838599e-09	-0.044356755	0.75485864706541	-0.323813909	0.0191922958254732	-0.149887916	0.288877018880735	-0.216805643	0.122629595514562	-0.204128306	0.146629245228381	-0.116244677	0.411838416003392	0.778888668694976	1.05327181521402e-11	0.47110186985751	0.000423586371254247	0.0645861085022534	0.649187732529747	-0.312053676	0.02431512584041	-0.009974096	0.944052364112308	-0.394432549	0.00381013517307146	0.180810335621147	0.199579853853984
7567	blueviolet	0.0223475102697625	0.875045971817067	0.075678227047221	0.593879128245816	0.474267364073834	0.000382456536773661	-0.446428553	0.000908745493154064	-0.231542846	0.0986118770898577	0.120869073790701	0.393355984296067	0.186268940738128	0.186115625080255	-0.170907256	0.225739287294661	0.468057455545117	0.000466877684058319	0.198107313966734	0.159177777651514	0.135792910110197	0.337121342970508	-0.141528385	0.316915978961701	0.410226652130414	0.00252405688314932	-0.195119501	0.165689512106983	-0.316476329	0.0222679506919156
7570	blueviolet	0.424325589256347	0.00171817678384093	0.238060203881105	0.0892297547237434	0.321876299983579	0.0199672289021247	-0.25344988	0.0698390818855813	-0.363521366	0.00807385244095434	-0.247274511	0.0771721469662458	-0.270301846	0.0526187838717809	-0.325963262	0.0183626425359483	0.638291058871011	3.56942749139593e-07	0.305123523149374	0.0278398542380361	0.569420316829086	1.05605591498628e-05	0.0134943271165968	0.924356322500502	0.445132025139022	0.000944462662865403	-0.146772796	0.29912978737137	0.018320578511196	0.897428216091109
7575	blueviolet	0.158046303391307	0.263125596390408	0.488964031793487	0.000234915820099319	0.452861561779615	0.000748842338674928	-0.350906025	0.0107543525336246	-0.3353371	0.0150909059637759	-0.310188315	0.0252248023994586	-0.336423533	0.0147460833396011	-0.350770445	0.0107868914061181	0.787049048725432	4.56762070330426e-12	0.670119151998705	5.52106045847119e-08	0.241906165030396	0.0840295643314152	-0.069193224	0.625964195072586	0.497406103291018	0.00017576751096018	0.110969637538454	0.433518841806462	-0.064588371	0.649176245899821
7588	blueviolet	0.314576553527593	0.0231287867488682	0.390717322462937	0.00418581197572185	0.461141602162325	0.000580446844442442	-0.475300378	0.000369839155109634	-0.200862595	0.153341053598844	-0.360891514	0.0085789548939215	-0.350097366	0.0109496869173513	-0.203997987	0.146892836810972	0.739486204055696	3.81040918880244e-10	0.61526679096418	1.21204227905757e-06	0.392515741666988	0.00400007575565783	-0.156783447	0.267007780855966	0.521846739087744	7.26315809136893e-05	0.159558779944801	0.258525995432407	-0.048694677	0.731741511852638
7592	blueviolet	-0.312618592	0.0240451342823167	0.399104491218623	0.00338007962901782	0.151401943703106	0.283977851564085	-0.075704263	0.593751794699104	-0.136248985	0.335485885318611	-0.04405492	0.756475372245031	-0.019307046	0.891937290184909	-0.132192588	0.350205828396553	0.481988254446556	0.000296871881745838	0.187692708062515	0.182713409899868	-0.290093006	0.0369668083343883	-0.00153378	0.991389893970667	0.119274615225085	0.399672833551336	-0.218621501	0.119451243312982	0.151716219722844	0.282967778223501
7626	blueviolet	0.125638798034872	0.374812823892786	0.330491840603965	0.0167138016891256	-0.117291566	0.407611146598948	-0.15824971	0.262503848740862	0.296878818311531	0.0325796611343666	-0.402321195	0.0031094556868984	-0.296556097	0.0327780361402385	0.27959397737137	0.0447070323223489	0.582138142816508	5.98618704538332e-06	0.0735939341367608	0.604111709136266	0.100326725968085	0.47915139416309	-0.178892056	0.204471385217821	-0.045384691	0.749360552245602	-0.173589442	0.218430965274096	0.331336864743656	0.0164205167020913
7641	blueviolet	0.301726961576185	0.0297175546734202	0.440640149211411	0.00107816209412947	0.306332679244793	0.0271958073848909	-0.416725725	0.00211830547395136	-0.184002715	0.191624213333361	-0.329062484	0.0172200429998293	-0.328619738	0.0173794735709271	-0.193518337	0.169258086183821	0.881411151761824	6.54525588142283e-18	0.45485539535332	0.000704700939954395	0.320464109479688	0.0205485650357955	-0.19703006	0.161503575133048	0.389011763125693	0.00436892191190472	-0.059589538	0.674753002466591	-0.040717122	0.774421144234816
7660	blueviolet	0.109042715836864	0.441595165031576	0.60728594726459	1.81058894659108e-06	-0.256953297	0.0659322554483219	-0.391359784	0.00411860733169261	0.276254227334898	0.047430407454719	-0.279337771	0.0449113197836455	-0.227623737	0.104610763236823	0.266311927918074	0.056347296646811	0.611330170904976	1.47942189485905e-06	0.355228445330411	0.00976039417724349	0.0191895916140672	0.892590811386851	-0.495782775	0.000185958915556134	-0.231461979	0.0987329068904178	-0.162289864	0.250358078832813	0.241337355004634	0.0847833117139073
7662	blueviolet	-0.213108783	0.129297747147715	0.587067358533626	4.77285018222626e-06	0.342120203291676	0.0130461549752221	-0.271404652	0.0516242854559475	-0.36920893	0.00706896134382627	-0.05889489	0.678337040474127	-0.075966928	0.592467873224473	-0.362568001	0.00825389526382879	0.774587206930507	1.61325941429567e-11	0.484430522553304	0.000273668837668449	-0.134335344	0.342381336483995	-0.046738988	0.742135717034333	0.307735091740678	0.0264644848688288	-0.266041308	0.0566077161883146	-0.0389557	0.783939476259324
7687	blueviolet	0.0993295639384291	0.483553142649751	0.494328985322882	0.000195539832723958	0.336465361226917	0.0147329431577818	-0.212217874	0.130944791277083	-0.298708595	0.031473669187124	-0.328001988	0.0176040175066305	-0.350277553	0.0109058995868235	-0.34076574	0.0134343094240408	0.790797824904344	3.07372292489599e-12	0.524971854949545	6.45517369507179e-05	0.126594438351413	0.371161651430497	0.00666301433883949	0.962608726494129	0.395908364459578	0.00366935251256374	0.0792237759130285	0.576651853601096	0.0153772050582615	0.913839112403103
7729	blueviolet	0.016851610747548	0.905613619817392	0.197746461438573	0.159954107148593	0.599539632733732	2.64549953969633e-06	-0.34385121	0.0125641221410562	-0.31295263	0.0238866761333374	-0.10577986	0.45545938119984	-0.075835322	0.593111014729181	-0.291363006	0.0361105525133352	0.613320599809611	1.33802882188135e-06	0.363266712261727	0.0081216068669584	0.174257144200979	0.216637556852981	0.0372586267187052	0.793139840152534	0.569446471461546	1.05484921318337e-05	-0.057277171	0.686710948611282	-0.181062962	0.198941897511217
7739	blueviolet	0.0408262250932685	0.773832640806406	0.615466581015354	1.19975483491351e-06	0.171100653451474	0.225206732253311	-0.10094274	0.476442776615625	-0.246549853	0.0780711131265412	-0.392515405	0.00400010985849502	-0.416566643	0.00212749977353141	-0.284163514	0.0411893400641528	0.905911855587229	2.70603688491572e-20	0.406688536918778	0.00277273906711361	0.0645450667550541	0.649396151841304	0.0152558970888857	0.914516282156749	0.249068108145234	0.0749822744735799	-0.182909005	0.194323927886158	0.216566235417545	0.123053372612879
7762	blueviolet	-0.134323975	0.342422562427545	0.695573455389216	1.04570495068109e-08	-0.290338897	0.0367997287952573	0.0315130895007728	0.824488995297618	0.0819710436239955	0.563462558444751	-0.347064967	0.0117096394819663	-0.352025898	0.0104888072637922	0.0326285782260479	0.818379689722415	0.510564994380376	0.000110132685047702	0.260192475958894	0.0624773585823841	-0.213278907	0.128985016322233	-0.104936444	0.459081386658672	-0.269799348	0.0530770516862784	-0.263041307	0.0595601978322064	0.485878264697759	0.000260704717383349
7765	blueviolet	0.396121955480789	0.00364936194044092	0.452467215798468	0.000757861972270675	0.279160216610795	0.0450533412564256	-0.450288117	0.000809489406191632	-0.38963619	0.00430108220436579	-0.172722643	0.220774527504576	-0.183923012	0.191820043551824	-0.343614942	0.0126290011643973	0.619976334656558	9.5144360619594e-07	0.651667424309983	1.67298738727838e-07	0.456971034187123	0.0006604382731489	-0.251077977	0.0725871185725853	0.312090203599664	0.0242975913374964	-0.101261261	0.475045434010645	-0.249052162	0.0750015250147989
7816	blueviolet	0.258125156746209	0.064665148111024	0.237629709687021	0.0898271354939866	0.236231421026176	0.0917890442110183	-0.292813836	0.0351525056277499	-0.406561389	0.00278206610705761	0.0264554608379302	0.852312979818021	-0.004518954	0.974635826222475	-0.373278712	0.00641844578764023	0.735908646831937	5.11296230079657e-10	0.192822115916769	0.170827094676908	0.26633829700266	0.0563219732618373	-0.137836774	0.32983089873033	0.317792781466639	0.0216874101794115	-0.311774565	0.0244494590147833	-0.294490457	0.0340716567443876
7835	blueviolet	-0.288925462	0.0377687094041997	0.341982281495584	0.0130852349978593	0.284650757682665	0.0408280549766445	-0.354911951	0.00983037876386771	0.245991206487559	0.0787697626640214	-0.219726408	0.117548148979882	-0.071106821	0.616421241413647	0.27098293369459	0.0520027701494715	0.432392896008209	0.00136848643420604	0.297585005176628	0.0321490485031233	-0.168777831	0.231660719247206	-0.149254804	0.290941951250677	0.182847651900829	0.194476170288863	-0.046940839	0.741060755404513	0.197226690103177	0.1610772042308
7930	blueviolet	0.451195750804248	0.000787613164150186	0.50257843190158	0.000146595824159726	-0.348500909	0.0113443037599362	-0.35222631	0.0104418868420604	0.00327547670631198	0.981613842465057	-0.1607523	0.254934744853761	-0.161708949	0.252080628831569	0.038907282117729	0.784201564329055	0.491344871984288	0.000216628513456587	0.339924847366915	0.0136802320275153	0.323350198191701	0.0193753948088445	-0.499519449	0.000163262712314066	-0.257399778	0.0654471663084979	-0.211531066	0.132225241290499	0.103465935363513	0.46543365535477
7936	blueviolet	-0.077524479	0.584879964388869	0.649540448685436	1.89191506267017e-07	0.0489604960467446	0.730332351679185	-0.40814821	0.00266762983747966	-0.003239699	0.98181463685232	-0.169983561	0.2282948698183	-0.118659377	0.402125980949994	0.0175613016970774	0.901657802397503	0.791152953367264	2.95929015297229e-12	0.422372143005843	0.00181400203491987	-0.064355844	0.650357412159598	-0.342694471	0.012884510685661	0.0466670455397979	0.742518963186116	-0.388714243	0.00440157480843806	0.0976891040759503	0.490840628244917
7975	blueviolet	0.126843418025055	0.37021391208611	0.566356457165033	1.20659178703779e-05	0.0709510931812411	0.617195526620949	-0.171155269	0.225056495906335	-0.254112651	0.0690861967142586	-0.260087239	0.0625872754747525	-0.289014867	0.0377068002840086	-0.272125398	0.0509826046913968	0.674467396435689	4.20334701060002e-08	0.502474424700633	0.0001471359917584	0.0738922750629656	0.602642340661828	-0.098841434	0.485715613569531	0.143302636614518	0.310824916898661	-0.027889982	0.844401454863756	0.0912386984150538	0.520041272595922
8007	blueviolet	0.0145043763074431	0.91871277154747	0.181049791624891	0.198975121169498	0.697710222289898	9.02341696780281e-09	-0.02686293	0.850064245858174	-0.320940176	0.0203510110953496	-0.45122624	0.000786887628450652	-0.466207448	0.000495100378390264	-0.390349083	0.00422476483660609	0.738929801777292	3.98995436509676e-10	0.354284881892498	0.00997031986762751	0.187030522007474	0.18429015731833	0.387108463402253	0.00458153808683707	0.775269182049648	1.50875458300225e-11	0.244748746955699	0.0803412760293454	0.0204946875650208	0.885333257890022
8060	blueviolet	-0.248259565	0.0759632855216024	0.461460886424898	0.000574699198984089	0.414034124986703	0.00227872298134346	0.0228674746142965	0.872162614321733	-0.275687515	0.0479056770924974	-0.334466283	0.0153722433999482	-0.341298133	0.0132805748661984	-0.325697876	0.0184634054589756	0.610010886281524	1.58068041804167e-06	0.38175280082432	0.00522931830111355	-0.122975822	0.385100125436539	0.273355266722518	0.0499026143520107	0.390148105939208	0.00424615856600214	-0.042792355	0.763249194346235	0.242228742497363	0.0836044500802736
8083	blueviolet	0.213057152682945	0.129392769833066	0.537560508653869	3.96660352640891e-05	-0.235154767	0.0933222953392991	-0.379034659	0.00558776744744806	-0.20576421	0.143350151656142	0.104575846950003	0.460634710217584	0.0817626502644189	0.564458067363036	-0.143086804	0.3115618467565	0.646303698853619	2.27710974487695e-07	0.233450626372597	0.0957897818400435	0.0840233679292672	0.553702574593436	-0.497976189	0.000172311033602508	-0.211270625	0.132713244839573	-0.482206652	0.000294726535818137	-0.11310968	0.424647143590175
8095	blueviolet	0.0571330553087093	0.687458771885796	0.0400437842840097	0.778055914072489	0.825732851369443	4.96530758410712e-14	-0.344670947	0.012341236625477	-0.290619627	0.036609739216189	-0.214293641	0.127131504862398	-0.206278406	0.142330823147745	-0.30796947	0.0263438839194455	0.652391420078329	1.6040486755276e-07	0.367526100335915	0.00735427641176481	0.25858574657895	0.0641724873394529	0.155144211534744	0.272103703155014	0.843276272931062	4.35623964223323e-15	0.170916626770247	0.225713462734122	-0.267665606	0.0550591211775617
8126	blueviolet	0.271687483173422	0.0513717036787314	0.547874540088313	2.6227065333305e-05	-0.22113473	0.115156004722203	-0.269021336	0.0537929563704097	-0.019491161	0.890913005876626	-0.226761009	0.105968281498156	-0.147980813	0.295126250442554	0.0497062692271144	0.726383583242914	0.627781910722872	6.31365995513613e-07	0.294392501585804	0.034134037933588	0.211244485173533	0.132762299686023	-0.347403316	0.0116226569923497	-0.146141185	0.301236959821706	-0.340532345	0.0135021839410583	0.207687551942622	0.139565031476139
8135	blueviolet	0.296317733318733	0.0329251994867356	0.245639257100811	0.0792124403332085	-0.086745718	0.540881467980214	-0.520697715	7.58282794878638e-05	0.0091332850588096	0.948762138116014	0.0985786476886732	0.486881885144858	0.161376923257296	0.253068754022951	0.0872511073181659	0.538517236147646	0.541630443359359	3.3746149638006e-05	0.0705682698394288	0.619100694996938	0.275757242039643	0.0478469927939118	-0.49687408	0.000179050097467567	-0.061650141	0.664163581745395	-0.476515742	0.00035547818997881	-0.156113061	0.26908407766602
8185	blueviolet	0.321297884084808	0.0202036317649661	0.457944935572296	0.000640917975211859	0.151592570346762	0.283364901434705	-0.155871203	0.269835782857942	-0.14897314	0.29186370159591	-0.491888839	0.000212636486287005	-0.496829208	0.000179329495442579	-0.165216217	0.241802061008492	0.832573015906074	1.98795055811411e-14	0.309931470813786	0.0253522656249447	0.388885776415242	0.00438272292586517	0.00409372452544295	0.977021899303912	0.284956796651761	0.0406024653414313	-0.150909356	0.285565769990202	0.258317335730152	0.0644592210543504
8191	blueviolet	-0.173480377	0.218724885757056	0.562115722041492	1.44783195488746e-05	0.429814513281936	0.00147261492604427	-0.113069943	0.424810931988545	-0.267195456	0.0555037955356652	-0.376444575	0.00594914070078979	-0.389187072	0.00434978150444644	-0.318877552	0.0212186853415533	0.892874072887228	5.9265425345606e-19	0.471534280635002	0.000417741464773272	-0.077077369	0.587053657334292	0.139237500916239	0.324892145035742	0.454585655647865	0.000710532284382764	-0.068338416	0.630246891176614	0.15317527462019	0.278309370735337
8199	blueviolet	0.499135981849121	0.000165469634043321	0.243231649413112	0.0822935309970945	0.0239028197122251	0.866426254460515	0.0088121243818379	0.950561575845911	-0.230555333	0.100097723365285	-0.408142504	0.0026680337452794	-0.444995877	0.000948285503149315	-0.260654143	0.0619969905991241	0.575823324230802	7.95888848028353e-06	0.200201726192433	0.154726419580451	0.422899800884208	0.00178765977647098	0.0494015708945271	0.727996074892663	0.197191176090019	0.161154151463617	0.0395290323435225	0.780837798996406	0.146459307872734	0.300174447284476
8267	blueviolet	0.310981669691619	0.0248344780767019	0.441648406003242	0.0010467564348891	0.068298997246336	0.630444675625771	-0.083920156	0.554191483220025	-0.433981109	0.001307671203178	-0.207475467	0.139978715275295	-0.275501093	0.0480628650029441	-0.442121998	0.00103228999364687	0.581435174051325	6.18085899650173e-06	0.404023542479442	0.00297413489180774	0.26969029296114	0.0531769336234904	-0.013461303	0.924540905053686	0.183885307889967	0.191912731876325	-0.026006407	0.854792560605783	0.0531036642603649	0.708485280391769
8272	blueviolet	-0.212510072	0.130402870055605	0.569821985553283	1.037664107416e-05	0.398785151019076	0.00340804795168063	-0.355429008	0.00971626810300798	0.0255430454355411	0.857352598434769	-0.372112549	0.00659928108206451	-0.315314157	0.0227912904842139	-0.00660298	0.962945386752999	0.856968072607828	5.25149406849128e-16	0.472315643419149	0.000407364599134582	-0.090890576	0.521641528703202	-0.083304476	0.55711216756448	0.369870486623567	0.00695946481217832	-0.115628115	0.414339807544301	0.194573997004649	0.16689907912444
8273	blueviolet	0.187354767370307	0.183516872814471	0.143896345389551	0.308803536373876	0.693820111634618	1.17908727833678e-08	-0.46281284	0.000550926747649869	-0.223639092	0.110994092948766	-0.24307133	0.082501995562373	-0.216171227	0.123755002828545	-0.215712379	0.124573823296024	0.707297190453235	4.58239355399768e-09	0.43172636168925	0.0013947535875834	0.348016267596508	0.0114664948211751	-0.016488133	0.907640532877327	0.731311906382833	7.40935536573712e-10	0.0892909494364183	0.529026154315995	-0.227915742	0.10415433340796
8277	blueviolet	0.291482678956264	0.036030719445518	0.552973886126921	2.126724043743e-05	0.248948385388125	0.0751268989651165	-0.350392355	0.0108780800254747	-0.318913218	0.0212034207376343	-0.306773879	0.026963931847144	-0.335419875	0.0150643940940057	-0.307462283	0.0266054427224618	0.904702260224401	3.67017561089484e-20	0.500956287194487	0.000155230054588056	0.338130216241317	0.0142179984623937	-0.165045077	0.242296873467485	0.331454129237273	0.0163801657789881	-0.162824669	0.248779316956638	0.0173327854091294	0.902931298423723
8335	blueviolet	0.168672447586092	0.231956517263736	0.349591668384851	0.011073386795997	0.264528834027665	0.0580811171108845	-0.353090974	0.0102415213524694	0.177054113077367	0.209236803490552	-0.495737589	0.000186250147466126	-0.434555873	0.00128626565392767	0.157168370485566	0.265820451951917	0.652186498378527	1.62328629580538e-07	0.34107928833861	0.0133435853818409	0.311862393130415	0.024407121300935	-0.098338074	0.4879508612004	0.31946938436858	0.0209665842562169	0.0106909576043363	0.940038378603333	0.275508612415158	0.048056516364915
8389	blueviolet	0.0955306629850058	0.500515637672071	0.635967695352211	4.05655935351322e-07	-0.010494201	0.941139953158612	-0.215841833	0.124342397102419	-0.081630413	0.565090197852477	-0.340958643	0.0133784312260855	-0.327958675	0.0176198531426157	-0.095502125	0.500644208995928	0.860310389331567	3.03026110770523e-16	0.344443277493552	0.0124027964981667	0.0803092630478964	0.571423716353176	-0.18086559	0.199440197218959	0.0518640210126819	0.714998545737022	-0.294755032	0.0339036392885291	0.208613862704078	0.137768897268474
8439	blueviolet	0.341910754904223	0.013105541488309	0.564091634059192	1.33036638457965e-05	-0.138915263	0.326024152319295	-0.151061334	0.285075229901772	-0.125002691	0.377255057682873	-0.375484136	0.00608824081755439	-0.384292171	0.00491280568191561	-0.12208388	0.388582827229258	0.747511862453373	1.93563164278763e-10	0.286438953222404	0.0395243752014854	0.291842721117851	0.0357914159610423	-0.187284052	0.183685321435859	-0.025336858	0.858492236646571	-0.216420919	0.123311138482764	0.277551210645714	0.0463571558367403
8446	blueviolet	0.14685272255683	0.298863820175324	0.278721238704282	0.0454060450475795	0.64481185859613	2.47833742590708e-07	-0.227061407	0.105494071710441	-0.33383237	0.0155798475239979	-0.398588571	0.00342536611357052	-0.411274257	0.00245432237428044	-0.362028462	0.00835732208742684	0.808901302138213	4.0261814310606e-13	0.463937484824739	0.000531831721671179	0.313328936325316	0.0237092193469503	0.183656960221463	0.192474766446858	0.732334627203573	6.82684370571555e-10	0.118911097516113	0.401121236489961	-0.03146057	0.824776892381275
8453	blueviolet	-0.229752662	0.10131815224665	0.753162943927718	1.18317517429093e-10	-0.115432861	0.415133761486236	-0.081919749	0.563707521896847	-0.042730739	0.763580222204945	-0.259975384	0.0627042737527991	-0.266224289	0.0564315259367133	-0.064243471	0.650928538773663	0.599506698807931	2.6497119210249e-06	0.503175954895918	0.000143527460935228	-0.24357207	0.0818522522418673	-0.12222135	0.388044849925618	-0.097663655	0.490954131732019	-0.180222725	0.20106934595511	0.294701991707049	0.0339372669979052
8477	blueviolet	0.247781832073218	0.0765476767927733	0.230137715613163	0.100731267488554	0.254981128479933	0.0681094384194477	-0.546492759	2.77436703751833e-05	-0.082626257	0.560337919883415	-0.038425907	0.786808569933893	0.0089737272081943	0.949656096947907	-0.034016649	0.810792453262768	0.677686177675567	3.42489137087662e-08	0.194336737491113	0.167427167057009	0.304765049601464	0.0280332243809283	-0.325525345	0.0185291646442606	0.267580728325049	0.055139186229252	-0.333190534	0.0157924783142007	-0.185654749	0.187597219077902
8531	blueviolet	-0.070936888	0.617266176356384	0.416084551708942	0.00215557963694142	0.30828551145953	0.0261819917472859	-0.384551649	0.00488142997740875	-0.120567492	0.394546258376704	-0.112969229	0.425226219802159	-0.079915502	0.573317696720822	-0.115092987	0.416517861723462	0.775918278679149	1.41527600568302e-11	0.292643591252945	0.0352638248343066	0.0139050704368508	0.92206087324245	-0.158343405	0.262217785538913	0.290814857988148	0.0364780910057307	-0.29221014	0.0355485661292165	-0.04283819	0.763002972760525
8551	blueviolet	0.00145373336170017	0.991839229762955	0.608081069966358	1.74047548986786e-06	0.0279592359956997	0.844019890998903	-0.015626273	0.912448944297742	-0.244858589	0.0802013565523503	-0.311881656	0.0243978439262621	-0.337918162	0.0142827198606078	-0.280505249	0.0439865738515441	0.841667851329237	5.51160760711033e-15	0.30044391318455	0.0304537959185843	-0.015387967	0.91377903692361	0.00213158835473547	0.988034212422475	0.104513061438783	0.46090545910957	-0.292189286	0.0355623133121026	0.23033969813167	0.100424465248133
8585	blueviolet	-0.148741292	0.292623853298886	0.630310059024094	5.5149192032621e-07	0.319911372145522	0.0207799666034701	-0.33484543	0.0152492057618705	-0.082521327	0.560837771287175	-0.326172791	0.0182834173073003	-0.290874815	0.0364377396929835	-0.087488021	0.537410678739477	0.81882799718835	1.20266091481548e-13	0.546682894060098	2.75302951267076e-05	-0.040642046	0.774826179763319	-0.102472972	0.46974967962359	0.298206680611169	0.031773892426485	-0.155248791	0.271776679391148	0.206264039093822	0.142359229409685
8599	blueviolet	0.309971964542134	0.0253321341342149	0.705662227489124	5.15349289587866e-09	-0.266945882	0.0557410230025123	-0.265881306	0.0567621432467033	-0.175452209	0.213453389904117	-0.214462461	0.126825099074498	-0.249846501	0.074047347806492	-0.151665142	0.283131779293534	0.755672372878462	9.468499811146e-11	0.381482788216613	0.00526400124337303	0.202772399367696	0.149388996865833	-0.385335818	0.0047876747948982	-0.186254044	0.186151461229641	-0.373598548	0.00636961085932884	0.171700757082688	0.223559779697448
8650	blueviolet	-0.244007801	0.0812901445505471	0.49864745856515	0.00016832056746948	0.424645925519885	0.00170290107666555	0.0262498306367498	0.853448251127467	-0.286326019	0.0396056835147593	-0.372107026	0.00660014808196568	-0.389863396	0.00427662855683127	-0.351173195	0.0106904804486831	0.630825015019079	5.36425592563328e-07	0.435292871365362	0.00125927707223155	-0.114926084	0.417198522841391	0.290821022523221	0.0364739405129174	0.411747505382347	0.00242338461841628	-0.010312168	0.94215918861751	0.234109801433495	0.0948294018626526
8692	blueviolet	0.035654519406943	0.801861973673142	0.541105903080076	3.44605349657739e-05	-0.263748058	0.0588537263679896	0.0895038955293943	0.528040127706443	0.00483131745091087	0.972883213680936	-0.349256379	0.0111560646884008	-0.361004698	0.00855666528116846	-0.035795447	0.801094720239729	0.631420418346045	5.19485132828173e-07	0.142336169920344	0.314133477428447	-0.021313382	0.880785271805917	-0.020081074	0.887632357023316	-0.148946697	0.291950335201235	-0.338800604	0.0140150363502868	0.389687764735606	0.00429552061281965
8738	blueviolet	0.2877598621363	0.0385835317550923	0.124917018829893	0.377584709396039	0.567112281302634	1.16771589964493e-05	-0.134607537	0.341395214762073	-0.364161	0.007954976911511	-0.36297183	0.00817721140231616	-0.404378479	0.0029465861008209	-0.410907663	0.00247852809127053	0.716456754471075	2.33775294320824e-09	0.304023465617567	0.0284368185719546	0.404959634738124	0.0029019662230823	0.230855958937349	0.0996435704533435	0.694176564818828	1.15073764282969e-08	0.18719458355059	0.183898599327391	-0.116165659	0.412158507290657
8844	blueviolet	0.0898022987477028	0.526659929596538	0.47989778469506	0.000318135749960553	0.213393383066515	0.128774902509085	-0.605392093	1.98831743458599e-06	-0.128983477	0.362128031714901	-0.002388762	0.986590679248637	0.06708941258024	0.636526242192403	-0.053010712	0.708972954473024	0.590775659940907	4.01512843001906e-06	0.547893400238485	2.62069040448751e-05	0.135995034682875	0.336395924256386	-0.434703156	0.00128083118100618	0.163423862413208	0.247018512630124	-0.16837069	0.232804948364803	-0.200453166	0.154198249471408
8873	blueviolet	0.298577053521959	0.0315521223046315	0.240221255719844	0.0862776900432816	0.328471768738305	0.0174330353792948	-0.012694298	0.928829042831922	-0.37952708	0.00552127984287333	-0.361225707	0.0085132859134882	-0.408557186	0.00263882023506379	-0.411299335	0.00245267421455764	0.765546299829904	3.83706272555358e-11	0.221470683589308	0.114590885379995	0.375776103993955	0.0060456577763827	0.211650002724726	0.132002831109853	0.481613419400925	0.000300587003125303	-0.051137399	0.718825733893248	0.0305600719669542	0.829716673089629
8881	blueviolet	-0.116516743	0.410737412821257	0.464568360176327	0.000521383935677838	0.0943291567932093	0.50594343710182	-0.297436054	0.0322394786987807	0.194407613007682	0.167269286296302	-0.297747339	0.0320507335775607	-0.211156205	0.132928068337885	0.194117260211968	0.167916758325525	0.674785323712176	4.11963370567017e-08	0.258983325516614	0.0637496451290402	-0.011127895	0.937592517802029	-0.158254414	0.262489482015186	0.111395009958574	0.431747203062798	-0.229705706	0.101389900738088	0.300166142904765	0.0306151706948677
8997	blueviolet	-0.018462093	0.896640210762653	0.55437506093649	2.00647662634105e-05	0.1151589079372	0.416249201159863	-0.520456057	7.65167924380974e-05	-0.382248757	0.00516613413736932	0.25119645523749	0.0724478465657982	0.242770177012375	0.0828947090510372	-0.309230025	0.0257031254641853	0.60974496433226	1.60185689843331e-06	0.539420190351552	3.68516657648194e-05	-0.047478588	0.738199370673311	-0.443245186	0.000998695338316758	0.0752914803915822	0.595771995266195	-0.326073017	0.0183211065030105	-0.335025323	0.0151911233153001
8998	blueviolet	-0.018394291	0.89701774600072	0.494904029750911	0.000191697630090508	-0.34723667	0.0116654283078087	-0.372381074	0.00655725234918374	0.516503440139051	8.86227520577594e-05	-0.241916136	0.0840163985866099	-0.098914989	0.485389430872327	0.535880424439598	4.23772080666383e-05	0.437152212162464	0.00119342706583643	0.173085376065602	0.219791688527822	-0.088466752	0.532851065050061	-0.515136267	9.32022893383739e-05	-0.361227338	0.00851296662214305	-0.283895695	0.0413890392854739	0.329559654263198	0.0170424990798128
9025	blueviolet	0.576700286173523	7.65291802156058e-06	0.0684659559641762	0.629607129875693	-0.083909189	0.554243445384247	-0.537257209	4.01433529531671e-05	0.115317564035293	0.415603001959414	-0.045214229	0.750271454183236	0.0191927193859049	0.892573407378888	0.164194723251312	0.24476571780545	0.370568269783556	0.0068455755246097	0.0860123181314192	0.544321265012297	0.443234854024852	0.000998999834390624	-0.5399307	3.61118850304651e-05	-0.021099878	0.881970959701067	-0.138023843	0.329168609015852	-0.184899568	0.189430465855263
9032	blueviolet	0.298281924331926	0.0317287337753397	0.496000330287964	0.000184562540579878	0.210322907340372	0.134500458043779	-0.338596594	0.0140765368931748	-0.404019115	0.00297447997104469	-0.164237325	0.244641626391923	-0.18997022	0.177364430752624	-0.347919126	0.0114911226766631	0.645530676454401	2.37938771169934e-07	0.586771388625938	4.83871545901445e-06	0.354547981448204	0.00991139662978551	-0.169870323	0.228609533139569	0.27321361364971	0.0500260490248429	-0.243799823	0.0815580634516081	-0.081569237	0.56538275090298
9037	blueviolet	-0.440623834	0.00107867716444553	0.300492887519812	0.030425417140848	0.0581789152568521	0.68203851025131	-0.299609836	0.030940506858087	0.154801481508101	0.273177258476981	0.156996868132979	0.266349029750318	0.263197720227653	0.0594032613851696	0.176145033367208	0.211622474976591	0.507724351344289	0.00012202423423844	0.0139718707522888	0.921687617029826	-0.418094072	0.00204066777015869	-0.246125389	0.0786015041723334	-0.022699267	0.87309519919895	-0.447430491	0.000881980039061146	-0.034264464	0.809439679250626
9040	blueviolet	0.0944767199085926	0.50527520757274	0.5077711798961	0.000121819043453105	0.419739895927911	0.00195064628908675	-0.39606619	0.00365457187922227	-0.380749143	0.00535925668710295	-0.168399995	0.232722460205848	-0.190404912	0.176356495564538	-0.37885453	0.00561226305346585	0.816228411740374	1.66188533077426e-13	0.631821994748447	5.08343113669119e-07	0.130729608677573	0.355610696777626	-0.146470709	0.300136413628265	0.438055670607078	0.00116255773957341	-0.037641769	0.791060214884051	-0.177629357	0.207737002083588
9085	blueviolet	0.223208098107833	0.111702023153471	0.152931636964907	0.27908370550723	0.411526580867646	0.00243778383649904	0.0168470761097782	0.905638903294733	-0.43560423	0.00124802835025783	-0.276621044	0.0471248328514887	-0.341403913	0.0132502099734343	-0.489520085	0.000230523390537088	0.682155045698692	2.56625546280382e-08	0.20223771688796	0.150487765661123	0.285807358289198	0.0399808680797141	0.26297509838874	0.0596267280227899	0.541078067240652	3.44988314568983e-05	0.0675418042027664	0.634248892003503	-0.113142766	0.424510795752236
9086	blueviolet	0.203166926153489	0.148582060989498	0.306450212201791	0.0271338747017645	-0.067478496	0.634567385645865	-0.074764311	0.59835642566729	-0.171596789	0.223844515351294	-0.137490959	0.331057405716564	-0.146920792	0.298637429629518	-0.193910531	0.168378865702905	0.594348692278187	3.39213330017928e-06	0.144079351742396	0.308182163789439	0.1185040603212	0.402746660075866	-0.128980309	0.362139921147987	0.0211551027971855	0.881664245075317	-0.211113652	0.13300802763243	0.0214878667591195	0.87981646421318
9092	blueviolet	-0.198869531	0.157547053880709	0.199338629962439	0.156549562209424	0.596447939251804	3.06929525934303e-06	-0.288811036	0.0378480660322197	-0.339255804	0.0138786406165366	0.0332795499249018	0.814819360154661	0.0442189021679582	0.755596902221883	-0.319022285	0.0211567986084727	0.582251250171423	5.95540071597111e-06	0.292010258924319	0.0356805101615603	-0.046326884	0.744331888571679	0.0694363188102583	0.624748485448027	0.536235851918911	4.17898315359151e-05	-0.147892572	0.295417509280115	-0.198229128	0.1589163348153
9170	blueviolet	-0.151732125	0.282916720751392	0.0408132814749742	0.773902452389702	0.577618547017626	7.34424540938169e-06	-0.398868614	0.00340071844795881	-0.17903354	0.204107744742489	0.104369782426637	0.461523641649597	0.172558285794136	0.22122086338603	-0.141930182	0.315529994281922	0.535494236570102	4.30240163888771e-05	0.154006974098615	0.275676733688149	-0.030756895	0.828636412433787	-0.049142811	0.729366372205811	0.528257502066629	5.6952814820761e-05	-0.127890464	0.366244318643778	-0.345495322	0.0121205230778267
9179	blueviolet	0.166443593432522	0.238273584838313	0.560570035018483	1.54632366897614e-05	0.200288096061609	0.154544842405123	-0.204161205	0.146562757529976	-0.254341768	0.0688274370226667	-0.366075727	0.00760816281547569	-0.393375211	0.00391390228546701	-0.279393405	0.0448668953673389	0.881094133775186	6.96997866604502e-18	0.41450775278656	0.00224973631457298	0.204940146758354	0.144995063499311	-0.055591607	0.695475871302578	0.275797906597621	0.0478127951507049	-0.16609621	0.23926865212242	0.128138348769257	0.36530831109001
9198	blueviolet	0.0285690554931389	0.840661549850783	0.544967419884616	2.95114026112524e-05	0.337163501508909	0.0145150982647537	-0.244197059	0.0810469431032332	-0.437624653	0.00117719438021124	-0.164857919	0.242838790497532	-0.19640157	0.162871929002272	-0.443946595	0.000978217034066617	0.728010757585916	9.62663297546606e-10	0.605727618743121	1.95569123581525e-06	0.0575463614010332	0.685314896412607	-0.035050897	0.805150368488929	0.374040639302354	0.00630264285472105	-0.011274426	0.936772397256204	-0.055999194	0.693352745144777
9213	blueviolet	0.494330742185733	0.000195527988070561	0.532179567790678	4.89605775589652e-05	-0.076099738	0.591819157512363	-0.273824292	0.0494956774836885	-0.314668288	0.0230865852996733	-0.236992404	0.0907172269578322	-0.271150672	0.0518519591270445	-0.274281742	0.0491013877055653	0.785238017863713	5.5152900784308e-12	0.345081725590037	0.0122308293695585	0.405068114942234	0.00289370388124989	-0.266856844	0.0558258540507549	0.0536441904937139	0.705651703967693	-0.332924338	0.0158813884631945	0.0375092889468541	0.791779130308726
9223	blueviolet	0.195919346379548	0.163927563955623	-0.02144765	0.880039748967469	0.448794085108362	0.000846691704844538	-0.511726736	0.000105582344850134	-0.030529089	0.829886748588634	-0.027621591	0.845880525863671	0.0498262741022942	0.725748828473858	0.0224734430960629	0.874347487617836	0.433299816625247	0.00133345645661915	0.165181081676962	0.241903591490629	0.333955872531353	0.0155392143605548	-0.177444435	0.208218311410562	0.42022832244243	0.00192461976144986	-0.012613186	0.929282637456552	-0.288941148	0.0377578414776421
9226	blueviolet	-0.096205554	0.497480005794201	0.31237960442522	0.0241590450065934	0.481178007564412	0.000304955471389402	-0.200775705	0.153522674558079	-0.111272129	0.432258573108099	-0.326418469	0.0181908936305987	-0.283632934	0.0415857400095473	-0.138679268	0.326854769127274	0.623401055398602	7.95866113976861e-07	0.358114807279058	0.00914176473785126	0.0591859316449369	0.676834544469401	0.121469096211876	0.390994116015812	0.465816610853585	0.000501256513171566	0.00625907632447688	0.964874065482465	0.120664155936658	0.394164517887133
9266	blueviolet	0.0595904696505007	0.674748198925114	0.470585920487276	0.00043065725756393	0.0894002852067532	0.528519771990039	-0.10309278	0.467053105693449	-0.499364016	0.000164153999868362	0.0162242940458433	0.909112178069686	-0.062712993	0.658726747165019	-0.497830878	0.000173186130821468	0.532782536030356	4.78276042217028e-05	0.423953208596702	0.00173608774988553	0.024011530224394	0.865824331000922	-0.038434111	0.786764118461396	0.155478513719627	0.271059248261086	-0.12352428	0.382967818163114	-0.073192816	0.606089721954495
9328	blueviolet	0.181718503234421	0.197293207218384	0.324779859568293	0.0188155892602993	0.540547404043551	3.52364495895965e-05	-0.42049893	0.00191033352592286	-0.283980822	0.0413254785697404	-0.246254467	0.0784399141157047	-0.246128664	0.0785974005432225	-0.285922088	0.0398976251264031	0.874827221027056	2.33138617468523e-17	0.436135689700363	0.0012290354507592	0.30182184853499	0.0296637009011474	-0.065957186	0.642240476313066	0.589911635181602	4.18095707524787e-06	-0.036064535	0.79963024214097	-0.173675072	0.218200391378213
9345	blueviolet	0.325845324390519	0.0184073638348468	0.440289938752202	0.0010892666939409	0.282298650296231	0.042596448183426	-0.356451937	0.00949388380455771	-0.334992556	0.0152016887556668	-0.245014487	0.0800030981425731	-0.271164541	0.0518395054664384	-0.327561876	0.0177654919658698	0.745824193342156	2.2365636752295e-10	0.55416069663753	2.02445716120542e-05	0.33714879076639	0.0145196599880319	-0.164678303	0.243359642812384	0.362921234577861	0.00818678504165264	0.0085017167366108	0.95230099762736	-0.083885271	0.554356778296078
9357	blueviolet	-0.064250986	0.650890338931997	0.584866478043659	5.28323518659273e-06	0.366929730911143	0.007457764125511	-0.306198154	0.0272668389916972	-0.284189844	0.0411697495390408	-0.236231059	0.0917895560358164	-0.251279682	0.0723501391186554	-0.30071517	0.0302968896696528	0.921249572983872	3.80493360154899e-22	0.501702616156796	0.000151201523386648	0.00415838065680177	0.976659083663368	-0.077710566	0.583976339165537	0.378934659150679	0.005601354777842	-0.188516919	0.180764436790831	-0.022654894	0.873341239788702
9358	blueviolet	-0.017223882	0.903538291103803	0.42383625481672	0.00174174729658454	0.636861358130162	3.86226547031834e-07	-0.342467888	0.0129480825691869	-0.327263242	0.017875774318653	-0.293905388	0.0344456543339289	-0.299862096	0.0307926266072924	-0.342996648	0.0128001461858483	0.708664703187868	4.15107966653304e-09	0.687042496104769	1.86072353301517e-08	0.136943531227709	0.333004819472998	0.0592018248063739	0.676752532290302	0.643534300271423	2.66376877238938e-07	0.212058814473698	0.131240501433699	-0.078410757	0.580581943127179
9381	blueviolet	0.50906665400898	0.000116266100557918	0.202804097852828	0.149324043586718	0.149493539076016	0.290162176206817	-0.482275932	0.000294048930199786	0.0675904778510406	0.634004067166593	-0.315356596	0.0227719989456113	-0.248610124	0.0755367103315556	0.0951885019961707	0.502058293161727	0.421039795877221	0.00188206201546399	0.376418873373933	0.00595282654095582	0.551869636794147	2.22613599207015e-05	-0.310088217	0.0252744137623544	0.208116196447835	0.138731721547324	0.127036218375853	0.369481021264504	-0.055900004	0.693869211789424
9412	blueviolet	0.196781937314332	0.162042781059137	0.354538146681722	0.00991359378086319	-0.054027064	0.703646975115683	0.0440012116377887	0.756763156762963	-0.172877341	0.220354994457184	-0.290839896	0.0364612356069067	-0.304757847	0.0280371213257354	-0.20458189	0.145714535812101	0.488409868368312	0.00023936892067526	0.256827752350572	0.0660691731342314	0.12051976168362	0.394734831920341	0.0375467806129141	0.791575661067409	0.0711985505432386	0.615965350911719	0.0609111197570361	0.66795406643418	0.234061054995617	0.0949001654727584
9424	blueviolet	-0.031442088	0.824878207104076	0.734244777772893	5.85287773089388e-10	-0.376060381	0.00600444664132618	-0.248764265	0.075349746478115	-0.01520716	0.914788360381429	-0.045864944	0.746796044658825	-0.035089735	0.80493868445728	0.011124908860263	0.937609228895039	0.616994300124799	1.10956504927867e-06	0.302001259289259	0.0295620974004798	-0.146519331	0.299974245073945	-0.437286483	0.00118879334282637	-0.371974241	0.00662102019721738	-0.484658501	0.000271589266143493	0.162605450616118	0.249425638230157
9542	blueviolet	0.165787406355347	0.240155589923847	0.367125398068647	0.00742367141121751	0.325722121463916	0.018454180535841	-0.296780484	0.0326400006751763	-0.239197222	0.0876668718731129	-0.237771674	0.0896297924598632	-0.255238159	0.0678224824066896	-0.273514286	0.0497643424359272	0.837392610466204	1.01723054133347e-14	0.355612669145421	0.00967601188921299	0.196310488165048	0.163070934308433	-0.080269852	0.571613153012029	0.404699685290106	0.0029218501405885	-0.071561074	0.614165039481152	-0.100373514	0.478945382567257
9589	blueviolet	-0.236353446	0.09161651504324	0.550327340117314	2.37216826447822e-05	0.338682987353285	0.0140504647735322	-0.290245966	0.0368628005208603	-0.198356043	0.158644280407478	-0.143356381	0.310641588421941	-0.149113901	0.29140282359075	-0.224378628	0.109787376440764	0.80273648970929	8.23546988183727e-13	0.445704233028599	0.000928546761183313	-0.15294602	0.279037953141003	-0.095918533	0.498769852785294	0.306973199531161	0.0268597214065675	-0.232288977	0.0975005926223418	-0.013324658	0.92530470288527
9648	blueviolet	0.0703991444612367	0.619943160519825	0.631890620002834	5.06461542757534e-07	0.35142700734027	0.0106301046460211	-0.347078033	0.0117062700318878	-0.250947315	0.0727409601524475	-0.358470221	0.00906798811566072	-0.356264218	0.00953436101637055	-0.249284261	0.0747217218056547	0.773479242698306	1.79780843664613e-11	0.65961200382213	1.0477425929401e-07	0.174042483280708	0.217212998872914	-0.10441037	0.461348478619724	0.345539033781267	0.0121089150950424	-0.105039162	0.458639433532219	0.102351216216291	0.470280374914647
9674	blueviolet	-0.080431501	0.570836340247085	0.102942987762405	0.467704035364177	0.504183690329133	0.000138485112560988	-0.248453512	0.0757270477107205	0.036929592096636	0.794926918162388	-0.268991678	0.0538204003081754	-0.176558012	0.210536354233513	0.0318072021282028	0.822877183319053	0.491287477403083	0.000217053669581724	0.19415317364227	0.167836574451395	0.0924697094846021	0.514402295307853	0.093115997408672	0.511454190144836	0.473526362549727	0.000391746031096145	0.0481991519615409	0.734370727753655	0.0828810965776069	0.559124820293799
9755	blueviolet	0.217639753827569	0.121161762265898	0.394061258204024	0.0038462941811352	-0.235528279	0.0927881403099398	0.191629272104717	0.173539799806529	-0.392764933	0.00397492075321533	-0.120190471	0.396037238416272	-0.188058759	0.18184596935194	-0.392637009	0.00398781677076441	0.50603116150169	0.000129658936407804	0.0403943699199324	0.776162812049418	0.117171465774204	0.40809482722267	0.080245359198154	0.571730896029347	-0.099114477	0.484505378043936	-0.455100485	0.000699439909219945	0.137927808031338	0.329508500825518
9761	blueviolet	-0.261369502	0.0612585107723776	0.494396524379866	0.000195084958851831	0.091579371348764	0.518477641459232	0.0495025901533669	0.727461341889105	0.122126412636189	0.388416330773644	-0.457714667	0.000645485781367874	-0.418481704	0.00201913925669146	0.0654808422109432	0.644650712905471	0.467686112064084	0.000472423139414788	0.326314261270431	0.0182300901211953	-0.162693215	0.249166746896888	0.173837841827101	0.217762573413311	0.0985023968359342	0.487220568157806	0.0781340166563448	0.581922457672981	0.419397837177766	0.00196905941386338
9780	blueviolet	0.0180991949661359	0.898661156735445	0.448957288389608	0.00084255438003105	0.0458598551613319	0.74682320568042	-0.499749704	0.000161950481081103	-0.248627039	0.0755161752402804	0.234517662128399	0.0942389290514079	0.246620817243495	0.0779827161805238	-0.17287328	0.220366001411393	0.699176972628119	8.14875849487629e-09	0.230817165794701	0.0997020851813501	-0.007074001	0.960304160041384	-0.440157208	0.00109350209015317	0.0143844768695574	0.919382495697422	-0.551934991	2.22013512149398e-05	-0.263819546	0.0587826433910469
9803	blueviolet	0.0921792310529315	0.515730125521919	0.485620645772659	0.000262969990959455	0.316409393625869	0.0222978151373235	-0.048801905	0.731172970539747	-0.446224347	0.000914289267554846	-0.31222473	0.0242331059561933	-0.366890615	0.00746459588751848	-0.489260298	0.000232566142410414	0.726922434311259	1.04857019374476e-09	0.50167606429198	0.000151343192569617	0.096400817609808	0.496603495705536	0.13560085130697	0.337811538703401	0.392711861665559	0.00398026638631336	0.0540257361316202	0.703653921990689	0.0486392354773914	0.732035528368881
9833	blueviolet	-0.156441483	0.268065560500252	0.880501590548534	7.83537871891179e-18	-0.002996136	0.983181625565843	-0.246155247	0.0785641027395682	-0.163038381	0.248150322742627	-0.265402359	0.0572264359583291	-0.268825472	0.0539744105749283	-0.156527603	0.267798906953693	0.726005742758323	1.12649585179058e-09	0.631391857559858	5.20286199216312e-07	-0.156184001	0.26886385851597	-0.222862903	0.112271510074718	-0.017677139	0.901012345710024	-0.292114237	0.0356118220444494	0.266467994359577	0.056197552892627
9854	blueviolet	-0.026590446	0.851567896878826	0.0517158871817384	0.715778220844227	0.583168924489778	5.71099601171135e-06	-0.446686695	0.000901780711209339	-0.174867236	0.215007894166043	0.0345824636333685	0.807704590195027	0.0782164313209543	0.581523098550798	-0.143234958	0.311055877117412	0.539443835051707	3.68170965241659e-05	0.200063415224671	0.155017520790616	0.127415095508308	0.368043348106037	-0.074540841	0.599453463210319	0.524672056303422	6.528946660261e-05	-0.115663123	0.414197546209249	-0.250612464	0.0731363934884572
9895	blueviolet	0.0393203189559635	0.781966530840906	0.820928918558472	9.22538827742074e-14	-0.172160383	0.222304023572219	-0.308934131	0.0258523465273673	-0.248381872	0.0758142418810498	-0.084966309	0.549245428956538	-0.105907952	0.454910664182815	-0.213729547	0.128159382666187	0.704979048642529	5.41145893016493e-09	0.60253829992488	2.28701948728455e-06	-0.072037938	0.611800335984359	-0.397779936	0.00349742415399084	-0.157450012	0.264953939312754	-0.371400453	0.00671187541407954	0.0774616169972191	0.585185356665354
9969	blueviolet	0.264072993858483	0.0585311899936804	0.641496158474505	2.98668323465439e-07	-0.041412144	0.770674346359402	-0.174519633	0.215935349510209	-0.358953137	0.00896857078590757	-0.235111709	0.0933840259885978	-0.303164919	0.028910117212216	-0.359872501	0.00878190857265573	0.827153289228522	4.11930324036905e-14	0.432221913822493	0.00137518207423637	0.208427845785081	0.138128193966307	-0.1810229	0.199042969950084	0.0646257066693856	0.648986669284591	-0.270800995	0.052166750633111	0.0910023080497545	0.521127648265673
10009	blueviolet	0.316784937471071	0.0221306954777256	0.643178098581736	2.71773833676441e-07	-0.096800565	0.494811580744811	-0.347990508	0.0114730209936922	-0.236652537	0.0911947042074808	-0.183144517	0.193740316064595	-0.203594308	0.147711572059509	-0.203739553	0.147416600015921	0.803912243901593	7.19881071690275e-13	0.380298210227181	0.00541855093567103	0.268610637465087	0.0541740087480417	-0.343303895	0.0127148524273223	-0.022660398	0.873310721068229	-0.436198991	0.00122679057866376	0.0748689609966344	0.59784298906306
10032	blueviolet	-0.213206985	0.129117159084421	0.799017064523359	1.2530739894015e-12	0.130182976217474	0.357643211565444	-0.074855117	0.597910897831039	-0.269930496	0.0529571372316095	-0.32445926	0.0189399172166518	-0.354172729	0.00999552913172075	-0.300520701	0.0304093103491891	0.840224087097217	6.79242683371043e-15	0.533548660163643	4.64228148284451e-05	-0.186771424	0.184909753096826	-0.000132393	0.999256776505557	0.141035256147914	0.318622294956677	-0.228933846	0.102574935217198	0.302211273808592	0.0294435312623691
10069	blueviolet	0.114393828086183	0.419373397883766	0.517743376566434	8.46485364191787e-05	0.26939386948676	0.0534491923462365	-0.422681053	0.00179853867098627	-0.109431055	0.439960826955738	-0.283016437	0.0420502571347026	-0.250988138	0.0726928674423245	-0.093200363	0.511069978882315	0.778324185614124	1.114482963745e-11	0.515404855465087	9.22858736162524e-05	0.192026589337353	0.172632796753249	-0.216532003	0.123114057379838	0.30846882202305	0.0260884735666691	-0.191615426	0.173571471125681	0.00756552399583242	0.95754841404221
10115	blueviolet	-0.093091535	0.511565621236054	0.487986657399627	0.000242821268620495	0.55465620112477	1.98311838621308e-05	-0.349886366	0.0110011545722491	-0.241669689	0.0843422843135853	-0.291109238	0.0362803244497796	-0.277320091	0.0465469414744615	-0.269481302	0.0533687705622344	0.850915673397879	1.37319989105388e-15	0.621119916014887	8.96588201820932e-07	0.019486360501468	0.890939710852836	-0.023765147	0.867188648591209	0.547063956317593	2.71072014781104e-05	0.0633627149191967	0.655411775588084	-0.080883573	0.56866648693424
10128	blueviolet	0.416190663598348	0.00214937093380489	0.468256414543623	0.000463930811177794	0.261358566889106	0.0612697457289698	-0.388607592	0.00441333194507493	-0.336282657	0.0147904125179874	-0.289507854	0.037366931554739	-0.299829915	0.030811459473824	-0.304147783	0.0283688246026813	0.641852876830332	2.92764422225722e-07	0.604619026117222	2.06542769697715e-06	0.466411880554133	0.000491907631708925	-0.184705927	0.189902595505536	0.322604261361003	0.0196730363997314	-0.065501351	0.644546867766432	-0.089481859	0.528142124942374
10155	blueviolet	-0.196130253	0.163465255476323	0.501882201854926	0.000150246504608807	-0.056335972	0.69160022768233	-0.34574033	0.0120555832245354	0.274747180523571	0.0487028392140164	-0.169074108	0.230830499294669	-0.022274116	0.875453095345712	0.316856524054029	0.0220989590956525	0.582388033635765	5.91836622226839e-06	0.222627454665994	0.112661214533109	-0.187271593	0.183715009591006	-0.337932786	0.0142782481930792	-0.099083589	0.484642207318628	-0.33168515	0.0163009180067403	0.215347347330105	0.125228149061231
10158	blueviolet	-0.066201033	0.641008053907973	0.672525292698758	4.75043436366055e-08	0.198164441757272	0.159055128175614	-0.231045694	0.0993577603836193	-0.271792537	0.0512781417834716	-0.243909111	0.0814171907046251	-0.259384397	0.0633253524383947	-0.281651506	0.0430938583947207	0.914379497665851	2.83582600149361e-21	0.465080556254746	0.00051303833609574	-0.04019518	0.777238243979161	-0.1078788	0.446513674856719	0.219244003176482	0.118376186211191	-0.277497083	0.0464015463336299	0.0912468967894843	0.52000361577665
10223	blueviolet	-0.191196281	0.174532165053621	0.704929142257557	5.43077259928785e-09	-0.259434817	0.0632721736791281	-0.176011342	0.211974917428091	0.15559908855178	0.270683192728201	-0.218188336	0.1202036801311	-0.194920184	0.166130722508016	0.125864023674762	0.373950381462605	0.591820419077233	3.82277387571304e-06	0.392793206835408	0.0039720753736385	-0.253767441	0.0694775326218481	-0.3050634	0.0278722082657292	-0.253820765	0.069416968423444	-0.206880543	0.141144032382369	0.281347133384762	0.043329446086952
10281	blueviolet	-0.040484295	0.775677437852827	0.708378245303573	4.23812974253351e-09	0.112435646024058	0.427430239250403	-0.1670231	0.236619922492834	-0.181184587	0.198635275413776	-0.359543642	0.00884828788620353	-0.386263232	0.00467883525857682	-0.220281221	0.116601282730949	0.869365228147219	6.34228381722326e-17	0.465737084010955	0.00050251758864996	-0.023362798	0.869417431296569	-0.073482206	0.604662384039803	0.159993784789178	0.257213167841969	-0.235124222	0.0933660832535796	0.235094595504217	0.0934085695916892
10307	blueviolet	0.321814830067963	0.0199922404262807	0.390162859002753	0.00424458488766264	0.314070347634575	0.0233628316648797	-0.27371469	0.0495905282162765	-0.253161481	0.0701687252081462	-0.374007844	0.00630758947871754	-0.39406724	0.00384570927077276	-0.274031149	0.0493170638082613	0.699061348442845	8.21469778457112e-09	0.542802767683105	3.21985377650909e-05	0.346484146154837	0.0118602617829782	-0.064230953	0.650992172326938	0.411040249665138	0.00246974923633297	0.128519301454943	0.363872671020047	0.0286684192153473	0.840114607875709
10318	blueviolet	0.189357556850504	0.178792084275593	0.367724628966686	0.00732010402917827	0.426091366703023	0.00163546831499026	-0.331231698	0.0164567767961696	-0.188643124	0.180467332297678	-0.356567872	0.00946895930704131	-0.337666751	0.0143597794986619	-0.193360762	0.169612278948678	0.839236062030941	7.82728908945913e-15	0.350417044072868	0.0108721053023129	0.306460295249662	0.0271285670528621	-0.022475946	0.874333607300448	0.476011961676754	0.00036136846466929	-0.155419688	0.271242842210868	0.065490440637357	0.644602110283617
10323	blueviolet	-0.313988179	0.0234010099581141	0.380641225582319	0.00537339505952907	0.16679403684291	0.237272627214367	-0.10748579	0.448181269810703	-0.153987939	0.275736801656119	0.00407876145869383	0.977105864693937	0.0218352272920371	0.877888307987869	-0.197702863	0.160048090550655	0.510962950002485	0.000108554156511774	0.249869638856399	0.0740196991571596	-0.338420102	0.0141299280188539	-0.019413992	0.891342296405356	0.130855341915916	0.355144190891831	-0.047706003	0.736990337936691	-0.063237446	0.656050407342916
10354	blueviolet	0.305313629151838	0.027737759264295	0.362772398553841	0.00821500416782651	0.306157767299774	0.0272881942341965	-0.10618035	0.453744979646129	-0.35863676	0.00903359567505812	-0.386987186	0.00459538860348782	-0.430783301	0.00143268813355421	-0.385124862	0.0048127400413662	0.630963912707688	5.32428137441447e-07	0.485728242128903	0.000262021717392506	0.355581605090589	0.0096828105971599	0.0835817650274076	0.555795855166955	0.424835960371266	0.00169389631508217	0.133473211441753	0.345516371664115	0.132097831638055	0.350554359504984
10358	blueviolet	0.206658462212604	0.141580883513258	0.451913939013024	0.000770681573119302	-0.410824054	0.00248407826984376	-0.365386968	0.00773137357477273	0.362008647818178	0.0083611417465379	-0.188860372	0.179956724178034	-0.09434288	0.505881274854096	0.395700563528631	0.003688893740227	0.451727628586036	0.000775042161606664	0.111444036459259	0.43154327379876	0.119309870428598	0.399532524873041	-0.535124639	4.36515263739266e-05	-0.377199766	0.0058417243067268	-0.376072225	0.00600273494151791	0.271140670393982	0.0518609416271784
10361	blueviolet	0.244222986145291	0.0810136701750938	0.118008079641326	0.404732426892895	0.486434239152455	0.000255876282054726	-0.105064928	0.458528607924449	-0.383222723	0.00504399584219336	-0.264364286	0.0582432608908955	-0.298870879	0.0313771036608813	-0.41674666	0.00211709818363612	0.566882029547412	1.17943442805289e-05	0.334577902689517	0.0153359338268568	0.310083167559027	0.0252769184402134	0.185698398171702	0.187491648472417	0.579882826318701	6.63172327912027e-06	0.233848014224621	0.0952099112798191	-0.083919455	0.554194806573015
10386	blueviolet	0.0277544257180007	0.845148423251318	0.397763553356646	0.00349889772515909	0.360532257518787	0.00865003804195153	-0.49681887	0.000179393918443492	-0.106385354	0.452868770289845	-0.128785903	0.36287000521808	-0.085392663	0.547235767401252	-0.118990254	0.400805585081945	0.754668879757956	1.03541843806462e-10	0.466734650162514	0.000486904605889553	0.0470872524639815	0.740281338464685	-0.265911858	0.0567326300727526	0.351278547710039	0.0106653837432401	-0.018111325	0.898593592909052	-0.195570995	0.164693242341183
10444	blueviolet	-0.16513757	0.24202936686088	0.453005826944385	0.000745566867690203	0.55033680112036	2.37124613816709e-05	-0.091094342	0.520704556591377	-0.26430116	0.0583055605492653	-0.414874847	0.00222749544200294	-0.423651274	0.00175073233060674	-0.316272978	0.0223587836574574	0.669340505195953	5.79458883800922e-08	0.497639431182864	0.000174345257430078	-0.014345466	0.91960041077858	0.247077842951453	0.0774153087986283	0.533344500488495	4.67934146942152e-05	0.0482894162893346	0.733891566379625	0.190094937464764	0.177074819199205
10484	blueviolet	0.364777261467704	0.00784188544987507	0.388559312201998	0.00441866332182483	0.245688949399641	0.0791498193018268	-0.238641346	0.0884282525344319	-0.472037743	0.000411028200817837	-0.181614936	0.19755303355983	-0.212260559	0.130865520964212	-0.442314134	0.00102647229155827	0.55426325268541	2.01583645496099e-05	0.514072412795691	9.69145520008716e-05	0.37961064887338	0.00551006523064199	-0.070902299	0.61743821718829	0.31414240570695	0.0233293943566776	-0.135462946	0.338307667811344	-0.185511608	0.187943724480408
10516	blueviolet	0.690229420086474	1.50376954937875e-08	0.193245385365137	0.169871958687357	0.19701843991935	0.16152879808657	-0.413151673	0.00233361605676371	-0.337728982	0.0143406719652368	-0.183367905	0.193187901224835	-0.224919319	0.108911499031251	-0.283945372	0.0413519377738577	0.493786746517709	0.000199226953894316	0.370008088767048	0.0069368762624279	0.726098661575099	1.11835481042138e-09	-0.234141139	0.0947839324182118	0.301038995692986	0.0301104574518003	-0.080055553	0.572643727196043	-0.161031146	0.254100582377813
10534	blueviolet	0.209458130537972	0.136146947101935	0.246847303094879	0.0777011200881462	0.178372848791963	0.205809757891247	-0.440738708	0.0010750553052821	0.121302683516641	0.39164832791678	-0.236140116	0.0919183039353031	-0.17704643	0.209256886410887	0.122349595119001	0.387543368020463	0.697404050438522	9.21681478274276e-09	0.18502363509447	0.189128409237344	0.264450467417807	0.0581582931387786	-0.261695042	0.0609247954528964	0.249794468623183	0.0741095544224444	-0.230982248	0.0994532629614945	0.0137732662753784	0.92279739638839
10540	blueviolet	0.085064754899475	0.548781082773144	-0.101219734	0.475227488256035	0.426464459474214	0.00161845419992824	-0.41605621	0.00215724061359601	-0.141597493	0.316677316190757	0.157698719607405	0.264190326066458	0.223801566401816	0.110728114047367	-0.074258716	0.600839710339411	0.308400393677834	0.0261233503463485	0.0466870755535596	0.742412254205524	0.213618612635303	0.128362258627606	-0.136771273	0.333619088955209	0.357608935461644	0.00924766887514592	-0.106890957	0.450711739478448	-0.350289217	0.0109030701496662
10554	blueviolet	-0.063509189	0.654665348006817	0.551068946387221	2.30088104160923e-05	0.378351037582743	0.00568123166807711	-0.426051094	0.00163731439362357	-0.316496699	0.0222588691701262	-0.081005253	0.568083101324202	-0.088096744	0.534572587778997	-0.299069744	0.0312591077712161	0.798834704811854	1.27884049558344e-12	0.493847484967266	0.000198810818371016	0.013346590142396	0.925182104596908	-0.161720916	0.252045064291652	0.354383670011203	0.009948160112887	-0.288374665	0.0381519620328173	-0.087452275	0.537577564202105
10556	blueviolet	0.159832871346196	0.257698274538016	0.301148027013173	0.0300479017283098	0.61837844612802	1.03334875611724e-06	-0.272223093	0.0508961269962389	-0.361544464	0.00845105664570367	-0.339565782	0.0137864106583373	-0.364934334	0.00781328500943363	-0.394029139	0.00384943637766734	0.710852063548945	3.53982400020921e-09	0.574941138663015	8.27808212474237e-06	0.265741872207619	0.0568969965256932	0.093988618161794	0.507487262363346	0.662781694424861	8.65917472333383e-08	0.243905423360943	0.0814219410842229	-0.081376115	0.566306741192702
10580	blueviolet	0.220339714929331	0.116501793817755	0.449431337760069	0.000830639743737076	-0.321003262	0.0203249533412617	-0.030225992	0.831550978799727	0.0257337058181714	0.856299035323105	-0.273026407	0.0501895587862435	-0.231679101	0.0984082117299568	0.0374273338881096	0.792223952595315	0.570943064252027	9.87887932115152e-06	0.0668775389363959	0.637593967009599	0.157833166500796	0.263778142982039	-0.171658211	0.223676269295943	-0.218614857	0.119462756480737	-0.317598341	0.0217723435869635	0.273843412359041	0.0494791458721213
10585	blueviolet	0.549937092370949	2.4104935138873e-05	0.23836233883943	0.0888123494251271	-0.086673499	0.541219724245116	0.0329021595552925	0.816882957073749	-0.239396761	0.0873948182408654	-0.361494564	0.00846077214966659	-0.42301639	0.00178188548151943	-0.262136421	0.0604746664424444	0.42358878436359	0.00175377695819398	0.161356832742083	0.253128628196803	0.431323830434149	0.00141083415253764	-0.01551072	0.91309387308524	0.0639362736392762	0.652490859468174	-0.018792124	0.894802864297145	0.224587785380604	0.109447919773716
10626	blueviolet	0.031688924267467	0.823525289353912	0.452304837053535	0.000761604294945042	0.601701754460323	2.38218911536494e-06	-0.395583263	0.00369996489540406	-0.310213922	0.0252121242816815	-0.292881287	0.0351084814047471	-0.286441637	0.0395224446669304	-0.311517722	0.0245736257309779	0.71324991134834	2.96766167850052e-09	0.725313958155245	1.18888919468248e-09	0.164009225749574	0.245306541380888	-0.021927761	0.877374783209941	0.60423085463582	2.10518729387506e-06	0.166883600099376	0.23701727412382	-0.064627308	0.64897853792839
10628	blueviolet	-0.41076711	0.00248786463391896	0.540221568593092	3.56965217752107e-05	0.0924575453823249	0.514457865056262	0.0570798365751452	0.68773500235217	-0.025565562	0.857228164250067	-0.258611558	0.0641449677435017	-0.18354395	0.192753352411455	-0.047048677	0.740486668612715	0.634596673202022	4.37247641508644e-07	0.231976559543807	0.0979647190047936	-0.367557288	0.00734889894105159	0.105892258139531	0.454977875661497	0.0808117332218253	0.569011047262694	-0.255350724	0.0676971155785048	0.341132001379923	0.0133283847205785
10691	blueviolet	-0.169337987	0.230092792261956	0.268035342117767	0.0547114462525422	0.610068781079011	1.57610471083647e-06	-0.333273672	0.0157647973234141	-0.212319995	0.130755202486048	-0.133660232	0.344834793958609	-0.099703697	0.481899128076371	-0.216387697	0.123370126437424	0.603322604754368	2.20101718058482e-06	0.39382567129354	0.0038693937826938	0.00373747099142373	0.979021084376125	0.0429919137391233	0.762177349163294	0.532675409091648	4.80271184938138e-05	-0.012488761	0.929978492735626	-0.130327938	0.357103518172691
10801	blueviolet	-0.224161145	0.110141199509426	0.471936947120291	0.000412364358775453	0.541061377215654	3.45218123394474e-05	-0.288340956	0.0381755207745149	-0.270269145	0.0526485083977168	-0.195917364	0.163931914546916	-0.184884497	0.18946717988949	-0.278497622	0.045586578722542	0.757481543598672	8.05000168640096e-11	0.505209059951589	0.000133521002885891	-0.076684811	0.588965124167991	0.0483895396830995	0.733360186441064	0.498619300212795	0.00016848625148962	-0.090538295	0.523263393639346	0.0128924837530164	0.927720837282694
10827	blueviolet	0.259063570024679	0.0636645728877315	0.689240630705157	1.60696394436456e-08	-0.107473312	0.448234271341397	-0.446366541	0.000910425786455864	-0.236093823	0.0919838951199686	-0.08184956	0.56404279583834	-0.09388652	0.507950587345945	-0.17800023	0.20677406078904	0.723304018955054	1.38920198714694e-09	0.503621179352857	0.000141279408037153	0.226925197897656	0.105708888950079	-0.44222114	0.00102928436057305	-0.057258614	0.686807223450705	-0.433134896	0.00133976627096858	-0.008030894	0.954939753254991
10895	blueviolet	-0.060551069	0.669803775695103	0.572414126303635	9.25922613183518e-06	-0.085428365	0.547067644971851	-0.529249107	5.48262926053137e-05	-0.098879362	0.485547407840602	0.192890932903294	0.170671539592326	0.260118529611675	0.062554576945361	-0.013396868	0.924901065513716	0.479500652888782	0.000322328131647504	0.467898664486459	0.000469241745110859	-0.131956731	0.351073750935924	-0.54942277	2.46187592789183e-05	-0.148385087	0.293794241580271	-0.320900424	0.0203674453541914	-0.193811964	0.168599519333564
10943	blueviolet	-0.107782398	0.446922405493989	0.764673579993324	4.16327793416583e-11	0.255583534078815	0.0674384156622028	-0.275790751	0.0478188111003733	-0.333175113	0.0157976174588451	-0.245166818	0.079809750199961	-0.265822813	0.0568186836489575	-0.331315065	0.016428027345842	0.721715012984554	1.56968591695288e-09	0.679379537306057	3.07189198140549e-08	-0.035118836	0.80478008485246	-0.107168331	0.449530794121751	0.223175088985473	0.111756384401925	-0.192634692	0.171251273695341	0.117991872998122	0.40479740935981
10946	blueviolet	0.276668975055653	0.0470850233553686	0.497491656718348	0.000175244795577635	0.0959837009180949	0.498476842232059	-0.387271497	0.00456297652361212	-0.305094801	0.027855306279201	-0.096331005	0.496916781274907	-0.132634515	0.348583149588708	-0.290433001	0.0367359516849836	0.679262306979006	3.09518352975532e-08	0.504068482230383	0.000139053270531177	0.193172818728315	0.170035433886967	-0.321046228	0.0203072223118683	0.140490189758625	0.32051509820106	-0.170276698	0.227481693009126	-0.158082305	0.263015478303841
11010	blueviolet	0.381069141156484	0.00531752461618181	0.581558091282377	6.14640176114834e-06	-0.366870594	0.00746809486563669	-0.34374081	0.0125944021735106	-0.110442945	0.435718108485416	-0.064989307	0.647141615197159	-0.09056292	0.523149944046292	-0.07188903	0.612538331614497	0.652229137218325	1.61926573230207e-07	0.265265174628002	0.0573599858980974	0.234687430035182	0.0939939946820683	-0.515750297	9.11193645760138e-05	-0.287759035	0.0385841147422377	-0.420518061	0.00190932708271333	0.0318715002496551	0.822524909528433
11065	blueviolet	-0.104426361	0.461279477415276	0.546685880150874	2.75269561466078e-05	0.438215168671593	0.00115718291946326	-0.284257477	0.0411194641514002	-0.281847492	0.0429427187942062	-0.255919942	0.0670659904695964	-0.246006763	0.0787502413061207	-0.289694473	0.0372389365450058	0.732865723718143	6.54168793462781e-10	0.549559200787607	2.4481485922306e-05	0.00691185370687619	0.961213346224339	-0.016403794	0.90811092746771	0.400854089583016	0.00323041295733485	-0.147197704	0.297717597214097	0.0688203441938948	0.62783087777684
11128	blueviolet	-0.031441146	0.824883374444892	0.324504809134617	0.0189222109441987	0.261209871938157	0.0614226846898497	0.12452093231791	0.379111011869165	-0.425426022	0.0016662063413477	-0.20754769	0.139837737684678	-0.223611167	0.111039857388825	-0.445874157	0.000923866946304203	0.519140227557981	8.03673212983799e-05	0.216084448130037	0.123909548002587	0.0510834402882156	0.719110213895146	0.306386184574801	0.0271675986970675	0.31466024367088	0.0230902833004494	-0.139008743	0.32569550596486	0.136052619703507	0.336189431793749
11240	blueviolet	-0.270914745	0.0520641786918849	0.584444273780944	5.38675509081832e-06	0.303589067266529	0.0286754780806132	-0.185005408	0.189172764304548	-0.381460037	0.00526693275052691	-0.046397648	0.743954632076252	-0.06740888	0.634917690633751	-0.382992429	0.00507264467005249	0.692712600759034	1.27142255021299e-08	0.461363434422323	0.00057644802607274	-0.192519533	0.171512279264811	0.00662470654271773	0.962823549509615	0.279180646419717	0.0450369812991763	-0.284550935	0.0409018590596192	-0.081200106	0.567149467902378
11254	blueviolet	0.23370557732327	0.0954174417335489	0.360959369055135	0.00856558598786643	-0.147986758	0.295106634491375	-0.244327224	0.0808800094549385	0.211940972351826	0.131459906622101	-0.330514799	0.016705774879504	-0.300432591	0.030460359558442	0.20637318026037	0.142143534577465	0.456504871246408	0.000669970038886647	0.163824394478087	0.245846230386371	0.252872467663898	0.0705003109392724	-0.253498519	0.0697836078090527	-0.087502658	0.53734234809181	-0.179604583	0.202644698035767	0.390658276421259	0.0041920365980193
11261	blueviolet	-0.29165099	0.0359186867529791	0.512471764031149	0.000102755388270872	0.145722385679933	0.302639422083654	0.110208433029538	0.436699342704525	-0.199133966	0.156984186416444	-0.262640979	0.059963383553776	-0.273235691	0.0500067944782974	-0.25980566	0.0628821374545289	0.500972681367243	0.000155140520554069	0.421704375374498	0.0018478343909471	-0.250093136	0.0737530501868889	0.196218316797621	0.163272501094091	0.180134016765322	0.201294886735729	0.108564929239044	0.443610560686084	0.262712404368018	0.0598912880223732
11382	blueviolet	0.0410543776982792	0.772602388242459	0.180427371910679	0.200549711014835	0.19832244615376	0.158716264607091	0.0761264715427813	0.591688614918456	0.160107973367219	0.256869295836575	-0.567591264	1.14368257379383e-05	-0.510326566	0.000111088459378109	0.0763880660397574	0.5904119014065	0.548160285019313	2.59231341493759e-05	0.0643133414350938	0.650573404571923	0.0687884103759744	0.627990849849019	0.211895584833983	0.131544485192559	0.283751653567163	0.0414967728113567	0.0259375950591052	0.855172646093414	0.377288208758026	0.00582925592575789
11427	blueviolet	-0.166746324	0.237408737304583	0.642435860874705	2.83350151128875e-07	0.259422358842701	0.0632853098258569	-0.097665342	0.490946604533051	-0.215135183	0.125609648505173	-0.364995529	0.00780216689174304	-0.36532766	0.00774206368494835	-0.254563158	0.0685781375811812	0.878737655006807	1.10610292600906e-17	0.463099057514618	0.000546009304302061	-0.11055516	0.435249016567851	0.0675797322322312	0.634058113491694	0.29221576276344	0.0355448600605805	-0.139018213	0.325662225052012	0.190180479996684	0.176876375512057
11458	blueviolet	-0.074140453	0.601421220187421	0.823617950519342	6.5371234540712e-14	-0.103585077	0.464917232036687	-0.302806135	0.0291098462818698	-0.113965021	0.421130256157776	-0.186154772	0.186390393220604	-0.192465911	0.171633912206959	-0.112314474	0.427931652254935	0.813828653908966	2.23005490869817e-13	0.472316000506659	0.000407359910680808	-0.112049809	0.429027989931395	-0.334069374	0.0155019513584129	-0.109148388	0.441150106037707	-0.384058753	0.00494118129965429	0.186027779109703	0.186696368255347
11475	blueviolet	0.0536815570735815	0.705455964486212	0.038954819070913	0.783944243101981	0.203980575192003	0.146928081978866	-0.457401765	0.000651739827241168	0.207344833189634	0.140233979491786	-0.024213817	0.864704484466181	0.0663825746175362	0.640091151075939	0.214462756266289	0.126824563536838	0.467777183163978	0.000471057645692392	0.0344291320783466	0.8085410934524	0.0893899028369643	0.52856784705184	-0.298011631	0.031891203401118	0.200099637426463	0.154941245471527	-0.178095107	0.206528226171406	-0.168759467	0.231712245603763
11576	blueviolet	0.0388267461816477	0.784637563821748	0.370207821145788	0.0069042021093088	0.527004336799924	5.97485202099313e-05	-0.201622988	0.151758398	-0.298847357	0.0313910849393598	-0.348388973	0.0113724257598026	-0.350327837	0.0108937068863954	-0.320904917	0.020365587439567	0.673994387615085	4.33085643127192e-08	0.45100471339921	0.000792172940935917	0.178813180316854	0.204674308673274	0.138262159426209	0.328326094120707	0.531761005897848	4.97614945046319e-05	-0.010985401	0.938390097628542	0.0820295696504225	0.563183123412063
11581	blueviolet	0.170300628657593	0.227415397311421	0.401310246506231	0.00319236686311792	0.252948606389625	0.0704128360303691	-0.342728876	0.0128748812127449	-0.172986361	0.220059669984226	-0.226342594	0.106631523770664	-0.216988948	0.122305874443982	-0.159217724	0.25955843163153	0.832393260775733	2.03741678674939e-14	0.28992550150016	0.0370809840142115	0.259897696387245	0.0627856373081031	-0.132287914	0.349855416808232	0.319661010052129	0.0208855022437806	-0.283573226	0.0416305438087641	0.00230314796448066	0.987071231878838
11665	blueviolet	0.0932931735134885	0.510647480760054	0.326983183798458	0.0179797245130446	0.553603255429278	2.07191276689537e-05	-0.38174215	0.00523068255113661	-0.184422887	0.190594205754587	-0.316464571	0.0222731941804957	-0.298060971	0.0318614944382375	-0.20147293	0.152069764896427	0.853596542831304	9.0185276075892e-16	0.413904432538546	0.00228671795699073	0.229520276804398	0.101673620492305	-0.029986373	0.832867180124989	0.585203688154707	5.20188397697307e-06	-0.049572994	0.72708874588137	-0.069349032	0.625184891166746
11724	blueviolet	0.41308126466834	0.00233804596756444	0.543513025024956	3.12929792336714e-05	-0.399946429	0.00330731014758035	-0.176392199	0.21097196798893	-0.142181752	0.314664178891074	-0.150125376	0.288105007249352	-0.193640621	0.168983592674579	-0.126127553	0.37294277741235	0.503117251546151	0.000143826292969458	0.275254205184222	0.0482716818760886	0.232242506720057	0.0975695203332032	-0.367773084	0.00731178452681354	-0.289630784	0.0372825774374953	-0.287669971	0.0386469677183886	0.143162279091599	0.311304021856058
11748	blueviolet	0.490414158135577	0.000223617243342301	0.343545732913078	0.0126480601311908	0.060006239719941	0.672606448906927	-0.346843326	0.0117669216092513	-0.078350373	0.580874319048451	-0.33566873	0.0149849276042558	-0.334051353	0.0155078626592471	-0.06401751	0.652077567603981	0.656917135303046	1.22989022439751e-07	0.262772233892965	0.0598309506643412	0.518751727605108	8.1537671554115e-05	-0.212586462	0.130261472041901	0.174304117742964	0.216511776758982	-0.221521942	0.114504848868537	0.128920522173235	0.362364354570429
11756	blueviolet	0.252662678275647	0.0707417827678918	0.349397949093589	0.0111210907576717	-0.456058164	0.000679220128504497	-0.250618486	0.0731292660814054	0.122376670278269	0.387437544359175	0.014897542946341	0.916517049288084	0.0566288410959342	0.690077501893429	0.163170754306062	0.247761266888642	0.383588836825475	0.00499874285404665	0.060460657631793	0.670268555742508	0.120374481128774	0.395309134658942	-0.462971601	0.00054819419014929	-0.380287656	0.00541994554360057	-0.329463093	0.0170768595970494	0.0315717574541091	0.824167422470548
11795	blueviolet	0.46826807384308	0.000463758642833496	0.152699142818088	0.2798239471729	0.0214064203837605	0.880268663618115	-0.378329105	0.00568425272325824	-0.33084701	0.0165899934670299	0.132602394503573	0.348700935449268	0.118289743067187	0.403604030250676	-0.227257389	0.105185573170706	0.414212017311513	0.00226779706860235	0.0826123296951056	0.560404251865843	0.418722217449551	0.00200588324186449	-0.315307134	0.0227944841384178	0.0801789215199228	0.572050336271663	-0.42922349	0.00149745820242447	-0.173480951	0.218723340068515
11871	blueviolet	-0.03869292	0.785362209092623	0.16039255689862	0.256013636769057	0.565962898883582	1.22730510846946e-05	-0.348326901	0.0113880462994184	-0.379936947	0.0054664677575177	0.061245194509209	0.666239552902841	0.0787088980468039	0.579139332267312	-0.347399316	0.0116236819607396	0.553164472725919	2.10998643088619e-05	0.288800193810537	0.0378555926408827	0.0993042883539942	0.483664991861976	-0.00328702	0.981549057136818	0.510656551947765	0.000109767665847886	-0.137420793	0.331306615204447	-0.280168653	0.0442515745800199
11886	blueviolet	-0.05409837	0.703273835668474	0.6583397769972	1.13032876376837e-07	0.0218651617149758	0.877722178341064	-0.40273778	0.00307584770877932	-0.289328053	0.0374905939554384	0.079945183452629	0.573174829765902	0.0716830350276292	0.613559879940802	-0.243605028	0.0818096287124744	0.818094613126885	1.31823871489651e-13	0.411261540036344	0.00245515853798554	-0.073357178	0.605278871999401	-0.360562171	0.00864409987598252	0.0198371161729252	0.888988841603545	-0.483415453	0.000283104789377556	-0.148988203	0.291814360515694
11914	blueviolet	0.301715631402257	0.029723990638518	0.113306066017455	0.42383819969419	0.311465355533492	0.0245990062273948	-0.339750987	0.0137315563877497	-0.026639971	0.85129456133043	-0.263552057	0.0590489705218949	-0.190442109	0.176270438221154	-0.011682115	0.93449095724037	0.696966233859924	9.50015834143556e-09	0.1366152517678	0.334176068489361	0.394884323482012	0.00376654206669734	-0.085897126	0.544862498273271	0.406583020818486	0.00278047735585961	-0.117664132	0.406112822504684	-0.090751098	0.522283368939143
11958	blueviolet	-0.20134594	0.152333633874244	0.762056600836094	5.30631498258613e-11	-0.31035029	0.025144696523975	-0.338542408	0.014092910676099	0.0836391612611795	0.555523574622191	-0.005258799	0.970484900607064	0.0726046691438237	0.608995090619178	0.148747716630074	0.292602772742783	0.57032494620853	1.01505226226284e-05	0.35967312998641	0.00882209936962551	-0.282436501	0.042491103494743	-0.488829343	0.00023599115458281	-0.369440532	0.00703045876195128	-0.462743272	0.000552128004589469	0.172754717346035	0.220687497569769
12002	blueviolet	-0.348853744	0.011256050999258	0.51819879773843	8.32302988743306e-05	0.0634793653244997	0.654817303483798	0.245852166100547	0.0789444122064311	-0.431276987	0.00141271618705803	-0.067092381	0.63651128653904	-0.131117967	0.354170987918628	-0.470106921	0.000437317188835418	0.507965347478534	0.000120971609860477	0.336273133811043	0.0147934132546787	-0.351399919	0.0106365342947403	0.231352019232903	0.0988976631233439	0.0811916024372481	0.567190198643184	-0.135275512	0.338982708815043	0.0876773391770797	0.536527219912465
12062	blueviolet	0.219271464910598	0.118328930018087	0.441711206378304	0.00104482772170586	0.422449141050341	0.00181013664148598	-0.182194471	0.196102238083157	-0.356086576	0.00957280251042071	-0.422963308	0.00178451239437454	-0.472379075	0.000406532530157229	-0.383837361	0.00496822749016553	0.826379708993755	4.56136071526727e-14	0.503690621411315	0.000140931689186587	0.348129672636852	0.0114378013234509	0.0944235437493871	0.505515960230775	0.516653291030634	8.81335412814194e-05	0.113393559425552	0.423478082481555	0.0819434783440614	0.563594192506582
12211	blueviolet	0.0158760365119174	0.911055159915155	0.747615084079692	1.91852875877775e-10	0.0415022383367417	0.770189031795516	-0.022447051	0.87449386451618	-0.40503699	0.00289607237302984	-0.303954292	0.0284747114930725	-0.355963855	0.00959943741036205	-0.405017992	0.00289751885727915	0.690506916646511	1.47594921473782e-08	0.603948532986032	2.1345510515128e-06	-0.011515777	0.935421727782919	0.00241921866597463	0.986419726174302	0.096381794180219	0.496688854085574	-0.305698944	0.0275317887715793	0.250752312321253	0.0729710359861123
12366	blueviolet	-0.433791498	0.0013148023367628	0.37044025317981	0.00686634744141012	0.246597788009678	0.0780113941256341	-0.328498476	0.0174233573516956	-0.069841904	0.622722366368255	0.158214383947629	0.262611758241483	0.198684957247982	0.15794080932422	-0.080755676	0.569279978732421	0.597060577680918	2.98060839635308e-06	0.255111892856371	0.0679633288296266	-0.406486815	0.00278754951330733	-0.203945012	0.147000088498042	0.1544480967425	0.274287125222742	-0.251701255	0.0718568250412752	-0.234956287	0.0936071109838764
12383	blueviolet	-0.042827094	0.763062574198986	0.461167964794946	0.000579970316175775	-0.166381868	0.238450186264524	0.0812973479650661	0.566683804703619	0.0558503500152145	0.694127806091872	-0.343111352	0.0127682464702229	-0.342950783	0.012812920601966	-0.016310857	0.908629312624184	0.487500021481184	0.000246846923953312	0.114908740805764	0.417269287873417	-0.131140843	0.354086293537965	-0.025727728	0.856332064436078	-0.122973938	0.385107462300031	-0.262124121	0.0604871741738975	0.363002884853106	0.00817134000317788
12444	blueviolet	0.222367487751682	0.113092700437957	0.541526145778067	3.38871000788525e-05	0.0175362798099489	0.901797234704548	-0.434759021	0.00127877527678851	-0.443943391	0.000978309705708233	0.141628462147843	0.316570404321362	0.0578412527629776	0.683786753794673	-0.371371248	0.00671652865684957	0.520497275307993	7.63989537944089e-05	0.55423350935419	2.01833314043149e-05	0.182717913971327	0.194798381577991	-0.386812434	0.00461541088029498	0.0549586928169812	0.698777309488072	-0.299490021	0.0310109518216938	-0.162879094	0.248619031470207
12773	blueviolet	-0.235735953	0.0924921794705568	0.644576696320026	2.51153613562111e-07	-0.384752136	0.00485730795139028	0.195511248734058	0.164824827876785	-0.228517391	0.103218739339577	-0.014108138	0.920926254294409	-0.059989016	0.672695120165606	-0.247548564	0.0768343124592588	0.470130170654901	0.000436991790691609	0.217009092667756	0.12227033731914	-0.362929649	0.00818519224593034	-0.046550136	0.743141891470122	-0.341737999	0.0131546985969668	-0.40129069	0.00319398981846694	0.197494563650506	0.160497676776875
72	coral1	0.597033725174131	2.98444516705181e-06	-0.296275692	0.0329512121086726	0.216210587466016	0.123684953774554	0.141933939069819	0.315517051125864	-0.022017342	0.876877691631691	-0.491834399	0.000213032970434793	-0.492029847	0.000211612654353275	-0.070288702	0.620493570171992	0.0533215281500894	0.707342709028094	-0.074873877	0.597818874975163	0.629885296965847	5.64215916689138e-07	0.294039367254853	0.0343597112832751	0.359482159512919	0.00886074604459869	0.324789965602808	0.0188116814381905	0.0808166524643851	0.568987450286804
119	coral1	0.606115804241824	1.91856649522165e-06	0.242287368438374	0.08352737053167	0.0159117825881657	0.910855703163335	-0.230267571	0.10053393955662	-0.106072493	0.454206343140269	-0.378714072	0.00563142906368342	-0.375279617	0.00611822533117146	-0.072019439	0.611891996270755	0.320769731018338	0.020421555569853	0.384435877860413	0.00489540712799977	0.626877263280779	6.62481536507328e-07	-0.131004412	0.354591582617442	0.142533983623898	0.313454469231145	-0.015882656	0.911018223890931	0.00836940238661743	0.953042510936539
123	coral1	0.0613498993646599	0.665702541798253	-0.333132673	0.0158117679907257	-0.0080897	0.954610140118365	0.545283733047078	2.91365155310616e-05	0.0661782931502413	0.641122943335551	-0.303355948	0.028804242273445	-0.271939531	0.0511474592928633	0.0381477221715723	0.788316207296035	-0.312226364	0.024232323407632	-0.235644998	0.0926217109721142	0.178053873571034	0.206635041450312	0.550158429846334	2.38868702325163e-05	0.10760023657348	0.447695305219879	0.183741440043925	0.19226669879738	0.241342426700924	0.0847765677065081
136	coral1	0.800824618683792	1.02297898382797e-12	-0.070584779	0.619018483435848	-0.224672956	0.109309921743957	-0.229412786	0.101838368918082	-0.034757368	0.806750657979254	-0.11720957	0.407941334876075	-0.137890413	0.329640910822062	0.0122305272356216	0.931422850969575	0.132399547825196	0.349445330640786	-0.038985538	0.783777969588204	0.697936507277626	8.88294344914146e-09	-0.306371859	0.0271751489891557	-0.075857394	0.593003132373637	-0.022818261	0.87243544695694	-0.026538386	0.85185523993544
163	coral1	0.794230246282865	2.12357233425935e-12	-0.227682707	0.104518462946268	0.272256385243767	0.0508666847244939	-0.170642947	0.22646851762006	-0.209278513	0.136490814331776	-0.299288628	0.0311296605243505	-0.319732807	0.020855191402438	-0.182271108	0.195910953360851	0.162411748011084	0.249997677625729	0.109362468129455	0.440249233233089	0.851024137866461	1.35025395992352e-15	0.0551409497989349	0.697826041243146	0.424596295885317	0.00170525978378249	0.182326440779615	0.195772927742074	-0.177335565	0.208502041692427
164	coral1	0.798339721842138	1.35134014931941e-12	-0.145667487	0.302823576465905	-0.147830593	0.295622197283848	-0.158468285	0.261836833912993	-0.0384748	0.786543669963291	-0.177196325	0.208865317332684	-0.197338752	0.16083457852849	0.0116765499900113	0.934522096400095	0.0238274436944269	0.866843650984962	-0.009466465	0.946895623671069	0.855828460854805	6.3143682149855e-16	-0.153660306	0.276772058062127	0.0136358259257609	0.923565482978585	0.0174723533908176	0.902153472489398	-0.02731031	0.847596618819093
167	coral1	0.356824068572312	0.00941408126654798	0.0401284803975631	0.777598452166861	0.185583685943085	0.187769186129512	-0.245107808	0.0798846051254629	-0.00722904	0.959434876110548	-0.237286747	0.0903052825908533	-0.186852799	0.184714995053393	0.0501652341579683	0.723956917988434	0.14932291930593	0.290719329347379	0.323676669256129	0.0192463324445859	0.551870972746114	2.22601317348512e-05	-0.051203616	0.718476679172955	0.261690992842767	0.0609289375509412	0.11815756624169	0.404133327830658	-0.095087671	0.502513360171331
188	coral1	0.805528788956276	5.97425914919655e-13	-0.126191309	0.372699253431857	-0.129300648	0.360938847392432	-0.138518916	0.327419910371736	-0.137744902	0.330156463939535	-0.143970988	0.308550000467474	-0.180631442	0.200032487516104	-0.080170914	0.572088841253358	0.0493108521604085	0.728476392790993	0.0103605805848942	0.941888109785625	0.872918757724565	3.32466100399936e-17	-0.12890041	0.362439873854625	0.0379626268311179	0.789319767903399	0.00559992025879695	0.968571284186859	-0.035260883	0.804006031165255
194	coral1	0.564350936173938	1.31562282086836e-05	-0.247862029	0.076449327336997	0.0106855312440241	0.940068757470804	-0.21506654	0.125733266440598	0.0330765137998578	0.815929422000244	-0.061423029	0.665327570442737	-0.012564669	0.929553964933092	0.113866212277052	0.421535678751744	-0.065516442	0.644470459508055	0.00226591957329011	0.987280196904391	0.689420064351231	1.58775596166133e-08	-0.100368555	0.478967212932693	0.126407996891261	0.371872294442272	0.0435700491628308	0.759074649073913	-0.228285998	0.103577797159159
195	coral1	0.815451972660659	1.82862632091257e-13	-0.174789725	0.215214461461106	-0.030741347	0.828721734796471	-0.186377295	0.185855119240315	-0.138256148	0.328347327896976	-0.150847784	0.285764662654512	-0.203483985	0.147935914527756	-0.09336719	0.510310663015015	0.068918458918071	0.627339479358649	0.035975739914407	0.800113422208795	0.883252647632912	4.52653020134476e-18	-0.132461744	0.349216981706448	0.140290554787488	0.321210131912117	0.141909002189209	0.315602955333912	-0.087465675	0.537515001173127
221	coral1	0.241841453387619	0.0841150496253487	-0.178462617	0.205577920245276	0.504548246219183	0.00013670121059009	0.106923004492216	0.450575208715736	0.0269816882695836	0.849409067580604	-0.582863343	5.79132885539441e-06	-0.569614614	1.0471220190085e-05	-0.028899935	0.838840532603859	0.0521722879351254	0.713376964518263	0.246995612310566	0.0775171586316597	0.530233153772307	5.27882759147632e-05	0.485815327870022	0.00026125648540578	0.620578634815933	9.2217386789713e-07	0.749669308772798	1.60648020053502e-10	0.194564153124189	0.166920965291103
227	coral1	0.42851231758168	0.00152784752519768	0.0608625667159733	0.668203386879018	0.0903765558856092	0.524008866346215	0.133010891771399	0.347204822526872	-0.036820979	0.795517057130344	-0.540819294	3.48567309827896e-05	-0.53658511	4.12199503850689e-05	-0.059294002	0.676276952397031	0.132481147447437	0.349145763472288	0.218526117470473	0.119616622371574	0.51722833004222	8.62791010647857e-05	0.249929525810711	0.0739481746795284	0.229546310340326	0.101633750424823	0.192065428770335	0.172544318165099	0.1974598367382	0.16057271993394
238	coral1	0.68701672355248	1.86391091537163e-08	0.138174360000876	0.328636331040729	-0.271964031	0.0511257042196559	-0.291306636	0.0361482079214862	0.0652392828975187	0.645874357810341	-0.203396498	0.148114000226906	-0.21750224	0.121402832259046	0.111569762344787	0.431020555414731	0.0881264175082896	0.534434425179334	0.216392296571113	0.123361957936493	0.676318963462238	3.73734892507e-08	-0.361182814	0.00852169000087323	-0.149642212	0.289677257672105	0.104021032238885	0.463030212083921	0.0652272605287259	0.645935282739235
265	coral1	0.139190498534297	0.325057107754168	-0.354101401	0.0100115906675435	0.438785042233562	0.00113816050803464	0.552195695745913	2.19634497720347e-05	-0.238227797	0.0889980330014744	-0.459981409	0.000601771576271731	-0.502833995	0.000145276221232806	-0.315305194	0.0227953664937066	-0.073366811	0.605231366944851	-0.073471986	0.604712766949606	0.334852223610309	0.0152470089909431	0.807952369493438	4.50254388494248e-13	0.58097788936523	6.31062787095707e-06	0.37280491530356	0.00649138876045614	0.216976806511161	0.122327295973641
268	coral1	0.477205564637562	0.000347553843083878	-0.266903346	0.0557815356804305	0.274593459465454	0.0488341761565312	0.165370829171196	0.24135562902772	-0.16062262	0.255323310011531	-0.37270794	0.00650640728920702	-0.367046458	0.00743740952195484	-0.152156717	0.281556010988779	-0.029740534	0.834218026851602	0.0552479244044279	0.697267914473989	0.63535136098977	4.19584123188582e-07	0.393314159309517	0.00391996920959821	0.430524245588154	0.00144326874590953	0.233739562867888	0.0953678929468512	0.0431460926755226	0.761349546816203
275	coral1	0.44008538789982	0.00109579999563531	-0.090039474	0.525564201961722	0.4139382765618	0.00228462922190572	0.100026088478414	0.480476253316632	-0.299291393	0.0311280281314881	-0.432158475	0.00137767377526966	-0.458502977	0.00062996882868241	-0.299399401	0.0310643197107394	0.0830707812519754	0.558222678325961	0.352280879585722	0.0104291424653083	0.673961101090918	4.33996496584341e-08	0.432825241982926	0.00135168566619038	0.573399748081333	8.86440164051479e-06	0.481261507885005	0.000304113277362415	0.0787704788148298	0.578841566136913
310	coral1	0.864131911739428	1.58769261013154e-16	-0.148339876	0.29394300695585	-0.125591065	0.374995757638796	-0.163112877	0.24793132140539	-0.113970749	0.421106762866397	-0.171882685	0.223062141441422	-0.215949041	0.1241509874306	-0.076916717	0.587835576939362	0.107501826905356	0.448113157528832	-0.044487124	0.754160671580579	0.792482082471597	2.56587976919471e-12	-0.182763275	0.194685681148247	0.045821399639853	0.747028457371984	0.0262121729737137	0.853656188656369	-0.041541081	0.769979825911191
340	coral1	0.677230620298465	3.52616803451506e-08	-0.119181633	0.400043021356075	-0.240321196	0.0861430413889482	-0.236584585	0.0912904042353489	-0.012422588	0.93034859354113	0.01791137582232	0.89970735490763	-0.008443778	0.952625694053275	0.0346774854553936	0.807186303724223	0.0484361497731728	0.733112857248369	-0.105335823	0.457364328775518	0.586264044632829	4.953585852915e-06	-0.32534269	0.0185989985055352	-0.120814277	0.393572099069469	-0.027214695	0.848123880246741	-0.087684598	0.536493359483197
348	coral1	0.639419920561392	3.35302005117201e-07	-0.169888255	0.228559683755358	0.442112326741833	0.00103258360507803	-0.097910739	0.489852717759583	-0.18458303	0.19020267422962	-0.464327748	0.000525346581618588	-0.479827957	0.000318869293538176	-0.198178082	0.15902585465897	0.326273456556659	0.018245457876462	0.115381833604613	0.415341398464763	0.73280734578567	6.57247261946796e-10	0.221310682814539	0.114859764222672	0.574301544490399	8.51687076714302e-06	0.227416695577209	0.104935318871143	0.0274229626662804	0.846975481423237
353	coral1	0.561643026865359	1.47731885887317e-05	0.169903695742313	0.228516766343405	-0.015519993	0.913042112426559	-0.232223361	0.0975979301569494	0.121230234546104	0.391933344930692	-0.458430906	0.000631373343955176	-0.426401335	0.00162132173292629	0.105856731489098	0.455130039622786	0.533716920758464	4.61194102131586e-05	0.103531512733732	0.46514937053693	0.557313880420139	1.77437984621648e-05	-0.160846396	0.254653051124609	0.126547073070291	0.371342112160286	0.0144679511115704	0.918916226436963	0.178959968879034	0.204296779810275
364	coral1	0.952049717302012	2.25328877844233e-27	-0.138816241	0.326372512260542	-0.148342083	0.293935746378188	-0.159695227	0.258113718491687	-0.157219808	0.265662054524918	-0.191457219	0.173933635980349	-0.238547046	0.0885579255734805	-0.101773428	0.472803148969462	0.0795769743365315	0.574948310942671	-0.00469154	0.97366746620214	0.932637978685938	8.77949616313856e-24	-0.16665585	0.237666980685979	0.040154679195991	0.777456961957186	0.000341002743829949	0.998085694683769	-0.044824828	0.752353566688597
393	coral1	0.722673643140738	1.45832183886428e-09	-0.261864285	0.0607518804145275	0.177533400068953	0.207986657606192	-0.233735676	0.0953735587520804	0.110033576010644	0.437431774881382	-0.364703889	0.00785527663414503	-0.343890237	0.0125534329346286	0.133187972647812	0.346557499855473	0.104023709002249	0.463018638585049	0.0603911376915642	0.670626022647473	0.790942186130671	3.02670783267381e-12	-0.031820912	0.822802069424016	0.361280201916938	0.00850261912679681	0.275651034458887	0.0479364041164607	0.0603705237779736	0.670732031921288
399	coral1	0.559217996305885	1.63751339470797e-05	-0.110152439	0.436933814940113	0.393702151278399	0.00388155382863976	0.0434419792855326	0.759761643982158	-0.227587731	0.104667150074989	-0.501518414	0.000152186843195786	-0.515418491	9.22395688986416e-05	-0.258328895	0.0644468516013142	0.290005049167215	0.0370267260115831	0.157673077479672	0.264268987770185	0.68555941952809	2.05273197041642e-08	0.306579810683921	0.0270657210771004	0.518690504994738	8.1723521217104e-05	0.325045623291792	0.0187130518723071	0.056572844140956	0.690368555259214
405	coral1	0.338313143243931	0.0141623688486833	-0.290725554	0.0365382621808612	0.67038031313981	5.43206582115871e-08	-0.148656604	0.292901839385518	-0.101091953	0.475787908496976	-0.357402767	0.00929113373033353	-0.345957553	0.0119982581513009	-0.111672622	0.430593168672516	0.214200613704486	0.127300587630168	0.179649643264685	0.202529566131385	0.649658876087597	1.87905211729886e-07	0.31792341306854	0.0216305061369471	0.771933258874192	2.08900557681928e-11	0.493240253085338	0.000203006956172596	-0.055626728	0.695292831587649
415	coral1	0.684499667778026	2.2011842733567e-08	0.0635255321554926	0.654582087317612	-0.171880763	0.223067395740677	-0.097257845	0.492765884340591	-0.257601524	0.0652289121244698	-0.107624412	0.447592686410599	-0.166137848	0.239149232277281	-0.208169144	0.138629045953211	0.151247551078088	0.284474930504271	0.0819138602980671	0.563735645274058	0.549363760945093	2.4678352872978e-05	-0.150114079	0.288141701807087	-0.011109285	0.937696678763153	-0.130562679	0.35623063339964	0.0881378972117612	0.534380979881853
430	coral1	0.818808962405059	1.20553486965255e-13	-0.188497291	0.18081067594153	-0.03742909	0.792214420194668	-0.098904525	0.485435827329226	-0.13736512	0.331504430851616	-0.215270962	0.125365398764643	-0.259642023	0.0630540056977402	-0.115539424	0.414700339635195	0.111760907210334	0.430226533459927	-0.059657688	0.67440176619296	0.75451792740577	1.04940148315888e-10	-0.079382513	0.575885951004963	0.131200275951461	0.353866312162076	0.110231639513729	0.436602188081171	-0.03351117	0.813553460254388
433	coral1	0.120014338086928	0.396734911523578	-0.170086273	0.228009713673691	0.121423651945639	0.391172705428353	0.489569628786077	0.000230135675519201	-0.007771848	0.95639179504356	-0.481946292	0.000297285705595521	-0.470001291	0.00043879832768537	-0.050082324	0.724395086824977	-0.171644786	0.223713036413435	-0.01056359	0.940751452479847	0.274908116441212	0.0485656462443615	0.583071348666784	5.73653426696967e-06	0.241920572220988	0.0840105414455916	0.273709538618202	0.0495949900106757	0.370870739360965	0.00679671425536303
467	coral1	0.539127761376274	3.72816812684254e-05	0.461478136317101	0.00057439013994177	-0.23490264	0.0936842102173592	-0.347067369	0.0117090198408058	0.0180001707153799	0.89921272465317	-0.307367403	0.0266546134221604	-0.306793377	0.0269537225109849	0.0468005612005481	0.741807755319124	0.470040922538242	0.000438242089596188	0.37902480096538	0.00558910557342026	0.458463283366577	0.000630742026883779	-0.419596008	0.00195837307835353	-0.127161304	0.369006002932607	-0.067699569	0.633455486633238	0.187099385421544	0.184125731425142
472	coral1	0.185231521075622	0.188623059145562	-0.385343361	0.00478678067503281	0.5158946015234	9.06360763663622e-05	-0.158928272	0.260436825900839	0.268810007923398	0.0539887577159959	-0.350920535	0.0107508753343549	-0.236461034	0.0914646080708699	0.291637024313444	0.0359279717186538	-0.053348931	0.707199042809111	0.0847887393395563	0.550083463368208	0.464659112299698	0.000519896361965906	0.245224006389143	0.0797372576149233	0.570802543033118	9.94003624426136e-06	0.643387063378488	2.68595448316516e-07	0.0476064142743782	0.737519715353698
477	coral1	0.323971064199662	0.0191305759116596	0.250045867588513	0.0738093813855098	0.330618440174185	0.016669580485564	-0.038988121	0.783763993454032	-0.27948217	0.0447960890388014	-0.456955416	0.000660755624782763	-0.488324662	0.000240060384599101	-0.284859434	0.0406741227839595	0.266974631509439	0.0557136538819786	0.543488722554599	3.13235726585057e-05	0.518082026511168	8.35918490200457e-05	0.252120948387466	0.071368367137524	0.455184146641886	0.000697652160807487	0.230410016463278	0.100317824550398	0.107721753357644	0.447179635359064
481	coral1	0.834319839276303	1.56319994788349e-14	-0.216856768	0.122539242882816	-0.207257245	0.140405325377732	-0.236946782	0.0907812066527895	0.0902452283536418	0.524614555503331	-0.137739385	0.330176022228971	-0.129060737	0.361838140707736	0.148379754397559	0.293811785357749	-0.021435805	0.8801055149659	-0.118025194	0.404663811267008	0.717655771306392	2.13645829030139e-09	-0.273546375	0.0497364778575136	-0.062552818	0.659544983578285	-0.071842777	0.612767641823572	-0.038760088	0.784998481286584
483	coral1	0.896701567712573	2.50000795370891e-19	-0.098950035	0.485234062693298	0.0620848006774539	0.661938063695517	-0.11605421	0.412610210134168	-0.326402979	0.0181967155478815	-0.251099515	0.0725617854442071	-0.329098559	0.0172071076323305	-0.296981487	0.0325167609180336	0.178640920331638	0.205117975142534	0.158615973921743	0.261386781546428	0.880058862307104	8.54795790690333e-18	-0.025774684	0.856072628127541	0.264505328065466	0.058104257292255	0.145004563764535	0.305053021241964	-0.120609057	0.394382086678418
490	coral1	0.874671994198587	2.4001833468222e-17	-0.21250745	0.130407724731564	-0.20502505	0.144824942867631	-0.165540942	0.240865089419417	-0.083972624	0.553942920228195	-0.081657621	0.56496011146194	-0.104103902	0.462671981294689	-0.025391515	0.858190112655956	-0.011762106	0.934043384161582	-0.099979471	0.48068186336207	0.820928010807669	9.22645214355919e-14	-0.217904733	0.120698263930228	-0.040423877	0.776003537307776	-0.040079212	0.777864549722535	-0.158352639	0.262189604093726
501	coral1	0.830314071327907	2.70171835683532e-14	-0.170097427	0.227978760562132	0.192987702714183	0.17045297356319	-0.341803931	0.0131359191374693	-0.275684904	0.0479078765137907	-0.094766855	0.503962665807615	-0.110990494	0.433431882874828	-0.213669097	0.128269902954649	0.251933708353588	0.0715859583995624	0.0926709411022518	0.513483440254322	0.866666351415359	1.02297928104995e-16	-0.16749936	0.235266785252203	0.309730096040694	0.0254525787161795	0.0372803334652603	0.793021981731489	-0.332617859	0.0159842811594118
506	coral1	0.89799646712717	1.85263973744582e-19	-0.289872883	0.0371169101882068	-0.004244146	0.97617782111563	-0.149125713	0.291364169283935	-0.02323218	0.870141193201952	-0.274310152	0.0490769853382004	-0.289376249	0.0374574125331802	0.0083243566577081	0.953294964292599	0.0864600931361508	0.542219855179345	-0.106841925	0.450920678203769	0.934338410337549	4.72790399047579e-24	-0.059517048	0.675126681155599	0.190454830465122	0.176241014492746	0.0798813228617475	0.573482234231992	0.0217170697764548	0.878544107783852
513	coral1	0.705559066193742	5.19168901927228e-09	-0.186734043	0.184999266901997	0.14928527641677	0.29084234483381	-0.137202912	0.332081208351243	-0.050615574	0.721578466060816	-0.334302548	0.0154256383836709	-0.328521608	0.0174149790313936	-0.018321288	0.897424267694668	0.0871916568184093	0.538795087091419	0.102145065500253	0.471179655215528	0.841206713705116	5.89332900689811e-15	0.0375788392145703	0.791401688270705	0.302662527981843	0.02919011163313	0.189102351533601	0.179389213505106	-0.016839016	0.905683844509832
514	coral1	0.732851374746863	6.54924198656265e-10	-0.300489535	0.0304273589085714	-0.103695914	0.464437083802315	-0.119018078	0.400694665060635	0.0768708782907027	0.588058768716497	-0.171743758	0.223442088515576	-0.121301199	0.391654167410048	0.161054338965423	0.254031283008792	-0.206344188	0.14220080813349	-0.040514227	0.775515897116923	0.771194958642039	2.24334392574081e-11	-0.078103632	0.582069723250071	0.0346944661952885	0.80709369271291	0.309745680948117	0.0254448033615729	-0.037267399	0.793092208062439
539	coral1	0.625375572223465	7.17312350886493e-07	-0.198945357	0.157385501923489	-0.273483889	0.0497907492373477	-0.216766807	0.122698264654872	0.39939974518844	0.0033544012570267	-0.233638989	0.0955145815741316	-0.132577807	0.348791112615161	0.474681700822135	0.000377349669158394	-0.162146765	0.250781658667925	-0.088075417	0.534671896892968	0.642550004785864	2.81540384935023e-07	-0.258680854	0.0640711326157302	-0.163666211	0.246308749909151	0.0882816741124665	0.533711828877499	0.126628089550425	0.371033473134493
560	coral1	0.937514041851235	1.42182138138304e-24	-0.142567113	0.313340843849951	-0.073253538	0.605790109190731	-0.155568314	0.270779140028754	-0.197270052	0.160983289796216	-0.209268861	0.136509310870127	-0.264880722	0.0577355917080414	-0.151241539	0.284494299581646	0.121506972538322	0.390845304206976	0.0160790176442429	0.909922633822201	0.893163227358622	5.55878681827712e-19	-0.128156085	0.365241393580598	0.120895696665298	0.393251011367586	0.0381673223184349	0.788209958002171	-0.027255018	0.847901516438871
567	coral1	0.732700232313149	6.62931351199831e-10	-0.111241073	0.432387867574242	-0.111212355	0.432507445376472	-0.115330323	0.415551060817049	-0.123160605	0.384380938494232	-0.150955323	0.285417343236637	-0.198687188	0.157936047060612	-0.092495025	0.514286657132252	0.112999497481531	0.425101385683175	-0.03853466	0.78621938681353	0.69963381721468	7.89306853053357e-09	-0.137085874	0.33249776349245	0.0394014006848093	0.781527983999803	0.0523583041903507	0.712399066967277	-0.017865879	0.899960808482049
577	coral1	0.603471276127838	2.18505792930683e-06	-0.308487911	0.0260787511572649	-0.097773103	0.490466091315164	0.0388332374032978	0.784602419695963	0.279186156265617	0.0450325699092235	-0.39525775	0.00373084138349729	-0.34199225	0.013082407149667	0.29402160367042	0.0343710958175889	-0.153078666	0.278616246186175	-0.128365329	0.364452513095204	0.71079426935144	3.55482033518956e-09	0.0779877895561655	0.582631340216658	0.0642618133303592	0.650835301992372	0.240428013183573	0.0859993107587838	0.189761563237738	0.177849723592971
580	coral1	0.797306073609513	1.51552103659778e-12	0.046081502561138	0.745640529289997	-0.118227806	0.403852006830161	-0.173258211	0.219324457987655	-0.176782524	0.209947540564308	-0.228498298	0.103248330151762	-0.286359417	0.0395816240348845	-0.146409336	0.300341188714606	0.232132986694003	0.0977321176879877	0.112623630348755	0.42665301542495	0.703512488647541	6.00689370812052e-09	-0.186735466	0.18499585781989	0.0538457667622747	0.704595999711154	0.0150811085785563	0.915492098615937	0.0434308954609803	0.759821108698395
583	coral1	0.469817294295407	0.000441389181057317	-0.160560106	0.255510763693276	0.250515004248547	0.0732518051718726	0.229482014131739	0.101732241257435	-0.286691816	0.0393428221770743	-0.381919879	0.00520795765295712	-0.419412119	0.00196828754791171	-0.306175048	0.0272790549411883	0.0582598054107048	0.68161994761354	0.0979480223607085	0.489686634670611	0.596182888450413	3.10841952047478e-06	0.407140664814819	0.0027397966068587	0.398166915478144	0.00346277497982632	0.192740730277215	0.171011193016247	-0.024210613	0.864722220386985
597	coral1	0.859821396255144	3.28700836343073e-16	-0.182935692	0.194257732989506	0.0847459220960062	0.550285628898615	-0.215021814	0.125813860748671	-0.191828296	0.17308503445708	-0.202590648	0.149761825982448	-0.239506853	0.0872450005338945	-0.149263183	0.290914561733341	0.234026752390853	0.0949499860263912	0.00124367896536072	0.99301837286167	0.90336639298545	5.1147126708694e-20	-0.087715972	0.536347025070032	0.266413833655093	0.0562494829551166	0.0120530546883892	0.9324156199007	-0.130888347	0.355021796624022
605	coral1	0.746352201573331	2.13795775376426e-10	-0.262032638	0.0605802660752007	-0.278925831	0.0452413826088039	-0.340359094	0.0135527575999014	0.329877566633503	0.0169297877901826	-0.093288909	0.510666891391732	0.00789258168189873	0.955715022056585	0.418624196371155	0.00201127633920124	-0.089916761	0.526130984544723	-0.166651812	0.237678511600589	0.707992531153096	4.35806308253937e-09	-0.402349198	0.00310718638759393	-0.167162044	0.236224607996502	0.000166525250972444	0.999065167642136	-0.047850788	0.736220928754842
606	coral1	0.673859330057935	4.36792534239404e-08	-0.053494013	0.706438577008633	-0.065959441	0.64222907640189	0.107573677282531	0.447808056120004	-0.231354844	0.0988934280735061	-0.297540437	0.0321760846341982	-0.371224175	0.00674000496955368	-0.238883058	0.0880965474612359	0.158461276300439	0.261858203986053	-0.007958996	0.955342751267597	0.639170737185081	3.39970649978773e-07	0.102392235433872	0.470101548669749	0.121966883448803	0.389041029149887	0.140227989531956	0.321428150576366	0.155054551963602	0.272384278753211
614	coral1	0.886032341939563	2.56356616335763e-18	-0.294260768	0.0342180791670116	-0.087708702	0.536380931079362	0.0256059013478674	0.85700523796713	-0.088179581	0.534186935524469	-0.288582377	0.0380070579549302	-0.314187751	0.0233083734301447	-0.059539818	0.675009297429419	0.0431550537981854	0.761301441773134	-0.182108808	0.196316207020203	0.884583127265318	3.45435890909901e-18	0.0603089016952391	0.671048968018483	0.133830984671658	0.344213227277434	0.00233413319189182	0.986897310733201	0.103148160771617	0.466812566969863
619	coral1	0.69152948696362	1.37755568529478e-08	0.138430413808507	0.327732086607776	-0.180370575	0.200693831931232	-0.109262933	0.440667959898257	-0.121422793	0.391176083098348	-0.281326787	0.0433452316728392	-0.30099812	0.0301339372054447	-0.07813224	0.581931066115658	0.151705969222952	0.283000685722822	0.199887517448566	0.155388312695831	0.691061065754867	1.42183596439834e-08	-0.125086468	0.37693286703819	-0.029967013	0.832973542163151	-0.076139642	0.591624309067472	0.0155993591339461	0.912599153413034
620	coral1	0.809718078976737	3.65490369406456e-13	0.0456330086116993	0.748034222816067	0.00493019697751207	0.972328445164075	-0.247487747	0.076909181969943	-0.216043074	0.123983282048845	-0.241087946	0.0851154788924295	-0.277532519	0.0463724813654255	-0.157469737	0.264893325904742	0.186377698414694	0.185854148889091	0.273567422441019	0.0497182077721067	0.884113585480516	3.80156250043806e-18	-0.144420836	0.307024845960744	0.174766692321191	0.215275871723887	0.0212642383314999	0.881058164965551	-0.063700361	0.65369164847783
628	coral1	0.42836033301045	0.00153441299187634	-0.175892124	0.212289554605246	0.49675287744783	0.000179805684850678	-0.002973242	0.983310115045892	-0.176591244	0.210449125055858	-0.438355527	0.00115247148978874	-0.453213797	0.000740867698941014	-0.194651779	0.166726218679712	0.105728530618243	0.455679366903268	0.294943743842166	0.0337842181053604	0.678638678836031	3.2219023191677e-08	0.351850258389794	0.0105300774321974	0.631908825650809	5.05963472502852e-07	0.665475206274639	7.35116181982865e-08	0.0230794566345951	0.870987580994329
645	coral1	0.831131929763302	2.41895952142909e-14	-0.090290303	0.524406630551333	-0.152427119	0.280691688991124	-0.162687076	0.249184848133151	-0.163292045	0.247405146343928	-0.12968491	0.359501306572846	-0.163804565	0.245904179170944	-0.10162057	0.473471773799643	0.0603033404192983	0.671077573691892	0.0373655096701533	0.792559555400118	0.808785804017592	4.08148975252964e-13	-0.174812386	0.21515405665109	0.0103446047080632	0.941977564096611	-0.083812334	0.554702447065447	-0.117789266	0.405610295805532
650	coral1	0.872400220552137	3.65761650273844e-17	-0.143908597	0.308761913905556	-0.142402378	0.313906110536055	-0.15194256	0.282241791904196	-0.115844407	0.413461320578286	-0.175898417	0.212272936658885	-0.221771386	0.114086859071371	-0.073159778	0.606252766388393	0.0936721532151227	0.508924097001149	-0.04628909	0.744533400160768	0.831827312606744	2.20092514465455e-14	-0.173550562	0.21853571042994	0.0274706447310969	0.846712603660375	0.0290955496440261	0.837764348106878	-0.056828869	0.68903818555768
651	coral1	0.356715395696029	0.00943732563854087	-0.19561287	0.164601063083267	0.538201343279636	3.86746393570107e-05	-0.028252234	0.842405972018577	-0.038440982	0.786726890724706	-0.503983293	0.00013947475541689	-0.467050987	0.000482045969156724	-0.039291822	0.782120678870817	0.113049777146916	0.424894067143728	0.290336258636313	0.0368015182038569	0.63569847347122	4.11685898937602e-07	0.392612804783156	0.00399026094392428	0.671888259323817	4.94398672767883e-08	0.569572177287654	1.04906727886759e-05	0.0854567336597637	0.546934069353496
653	coral1	0.582781959271915	5.81289961278412e-06	0.213616558392035	0.128366017705284	0.0867732419031777	0.540752581734911	-0.044085441	0.756311845087254	-0.248402972	0.0757885522502116	-0.436525244	0.00121527864578198	-0.482678121	0.000290143141912876	-0.257155961	0.0657117122952569	0.350658615263218	0.0108137938436975	0.352725891014238	0.0103257124242999	0.656209000951571	1.28245739581541e-07	0.0749074931605422	0.597653990949064	0.244193242837503	0.0810518407854667	0.078327737450294	0.58098393655586	0.0527909661494822	0.710126314724422
669	coral1	0.809230577085853	3.87238606608006e-13	-0.138075464	0.328985999154516	-0.139395462	0.324338142521104	-0.119215025	0.39991005735979	-0.100252517	0.479478239553036	-0.178954529	0.204310761511025	-0.218053608	0.120438443385419	-0.055639025	0.695228749859686	0.0694772048841958	0.624544112191347	-0.03097106	0.827461332639457	0.857835809660077	4.55898920527938e-16	-0.128269175	0.364814897764353	0.0311076704421959	0.826711970404564	0.0697238732766402	0.623311709279852	0.00670800866184871	0.962356410038459
671	coral1	0.385197808807804	0.00480405975711326	0.176959612004648	0.209483916432379	0.55310973290389	2.11478128487451e-05	-0.215648106	0.124688846799073	-0.248162389	0.0760818704518884	-0.500822684	0.000155961466643301	-0.514814532	9.43109981514807e-05	-0.253046186	0.0703008543206804	0.377562225180374	0.00579077370185614	0.649725619006437	1.87183899129294e-07	0.621554163347259	8.76542306009905e-07	0.195587236792923	0.164657485668509	0.664478789838227	7.81177692815712e-08	0.41952652194813	0.00196211420533481	-0.007800132	0.956233246705044
672	coral1	0.377618880998845	0.00578284485124584	-0.184110635	0.191359280734102	0.519060612500607	8.06058992065183e-05	-0.047716308	0.736935569210737	-0.093370877	0.510293888577066	-0.446493525	0.000906987990886	-0.420235666	0.00192423081943271	-0.087145932	0.539008837352284	0.14809131719268	0.294761770978233	0.274599382119277	0.0488291105971149	0.677411689901189	3.48558144874874e-08	0.363144680155243	0.00814457794741064	0.657956523652171	1.15637936398523e-07	0.52318141658107	6.90737111954467e-05	0.063468399946404	0.654873176057218
673	coral1	0.599616397682149	2.63570515701261e-06	-0.017758681	0.90055802613825	0.354657828526246	0.00988688464230924	-0.316873757	0.0220913249500462	-0.00928135	0.947932625073498	-0.450325521	0.000808577189379868	-0.414821391	0.00223072192476393	0.0292057087102962	0.837158431146374	0.217009889810076	0.122268931269312	0.415030570870709	0.00221811982171866	0.787954705410047	4.1538165729571e-12	0.0112157855500196	0.937100594656359	0.485491748863368	0.000264110096601031	0.400798075083131	0.0032351123863143	0.0286968558494747	0.839958093798741
679	coral1	0.689754183593559	1.55256343876935e-08	-0.110600009	0.43506161703687	0.182861658353991	0.194441407182804	-0.047703756	0.737002281973702	-0.162021497	0.251152856102143	-0.396597892	0.00360516264051243	-0.430979309	0.00142472868172239	-0.16599436	0.239560933364743	0.358561525530733	0.00904911861272206	0.0152982033422139	0.914280111795197	0.788402248851027	3.96271427511236e-12	0.133295308120087	0.346165495836988	0.378530202207883	0.00565660516686777	0.0878703434804325	0.53562729165808	0.0822899953063092	0.561940496316652
680	coral1	0.916324201912982	1.6344610185013e-21	-0.056164718	0.692491198898623	-0.128846006	0.362644195518002	-0.224722109	0.109230340328506	-0.136070515	0.336125277357721	-0.212442672	0.130527723077161	-0.249609617	0.0743308861553474	-0.082639214	0.560276208694102	0.183694241023219	0.192382926773343	0.0544716936563382	0.701321390199316	0.903629279116578	4.7931730991384e-20	-0.222342134	0.113134850193616	0.0491075943707476	0.729552933205543	-0.002285215	0.987171890793874	-0.012246444	0.931333818059978
683	coral1	0.717452569164068	2.16937983441187e-09	-0.148174497	0.294487608376156	0.341480498355762	0.0132282628079153	-0.256559674	0.0663622961381495	-0.173032545	0.219934647381982	-0.323835742	0.0191837113201629	-0.338770493	0.0140240990135564	-0.169535149	0.229542665288839	0.368955785252267	0.00711125516129141	0.13525973492874	0.339039566191736	0.757825203282406	7.80437131257832e-11	-0.011040459	0.938081914948082	0.481669934012221	0.000300024178854839	0.232354273644022	0.0974038033450876	-0.129819023	0.359000404640087
686	coral1	0.757143704014507	8.2985939340657e-11	-0.294397836	0.0341306381418941	-0.221449976	0.114625657525011	-0.255118766	0.0679556560546841	0.32276007760719	0.0196105452147339	-0.193123063	0.170147587906973	-0.153864006	0.276128103777168	0.348834086768559	0.0112609520988713	-0.099752433	0.481683887063896	-0.176565248	0.210517360175469	0.726554898837483	1.07918141744528e-09	-0.299597874	0.030947533547768	-0.094749197	0.504042501137513	0.156329332246282	0.268413078897276	-0.027206488	0.84816914589231
700	coral1	0.418911812515831	0.00199548825840705	0.0803437828917424	0.571257814450858	-0.152271319	0.281189480795519	0.194523071611515	0.167012325510022	0.0623240900151459	0.660714101884104	-0.486687274	0.000253705796643089	-0.491596891	0.000214770610893926	0.0556593545387396	0.695122810808834	-0.108401354	0.444301720257878	0.211521124477374	0.132243844495289	0.531000103450387	5.12483785826964e-05	0.235449766202454	0.0929002225926241	0.0120400057135065	0.932488618989176	0.395037582959858	0.00375185374531434	0.338030416642628	0.0142484270681179
707	coral1	0.812288235827154	2.68741197273649e-13	-0.154114968	0.275336106801287	-0.057987519	0.683029259944187	-0.024010209	0.865831646973174	-0.170772502	0.226110870356325	-0.259416162	0.0632918451582818	-0.312198491	0.0242456722285665	-0.142186849	0.314646652873075	0.101079021470958	0.475844644774224	-0.029071013	0.837899319281587	0.887701788242373	1.80905897740355e-18	0.00845757472523837	0.952548372942962	0.12818501279903	0.36513227118726	0.0788534034557222	0.578440704586932	0.0807226980491326	0.569438215890388
711	coral1	0.839244924325337	7.8173724533746e-15	0.00428061497759872	0.975973182860809	-0.103342555	0.465968776898753	-0.277795901	0.046156914645084	-0.250747295	0.0729769634784469	-0.076970928	0.587571671299528	-0.126145594	0.372873859812417	-0.170330816	0.227331786796735	0.202724700832744	0.149486775195153	0.145981019023549	0.301772821643424	0.747259829807215	1.97799921107706e-10	-0.263748252	0.0588535326429394	0.0753525081862416	0.59547312771479	-0.147670236	0.296152206742778	-0.128966366	0.362192254256681
719	coral1	0.46828748671917	0.00046347210862448	-0.093286418	0.510678228855356	0.533305724744213	4.68641086408592e-05	-0.494689334	0.000193124017788535	-0.135825673	0.337003692337886	-0.165758181	0.240239645134437	-0.124696413	0.37843434948475	-0.064981555	0.647180929881486	0.195961777105538	0.163834478849591	0.47049198777764	0.00043195600236392	0.68106050070606	2.7555137416166e-08	-0.083939263	0.554100958681728	0.591565997187088	3.8688115612376e-06	0.365057053634883	0.00779100277724099	-0.314140387	0.0233303307609217
744	coral1	0.462584295702645	0.000554881981205897	-0.335537291	0.0150268548747966	0.495962353382498	0.000184805604395401	0.17882030641534	0.204655969543927	-0.244336346	0.0808683217272043	-0.42932394	0.00149320962262752	-0.458625769	0.000627582304552791	-0.271742506	0.0513226821824227	0.0746402441407996	0.598965373931559	0.0624540774809731	0.660049586083724	0.676855740416178	3.61161238043858e-08	0.520244424184906	7.71244620417958e-05	0.65906121550116	1.08277689798278e-07	0.359982879775456	0.00875972574574483	0.0241456474211833	0.865081836287269
750	coral1	0.59926795055223	2.68043579139507e-06	0.0582994251212048	0.68141497176921	0.0254540831764187	0.857844276112456	0.0384673847687797	0.786583845019787	-0.309150307	0.0257432564952761	-0.283089589	0.0419949170021627	-0.325798853	0.0184250110763317	-0.276133043	0.0475317132979817	0.168302715924608	0.232996362245078	0.23510589406041	0.0933923649960051	0.676911381031225	3.59880875617831e-08	0.133289427390815	0.346186965981215	0.209883366017764	0.135335446104904	-0.032596101	0.8185574097062	-0.05186582	0.714989079396927
758	coral1	0.600181132939606	2.56468087156632e-06	0.00538060176917037	0.969801594752612	0.104250660039661	0.462037941219434	-0.131144628	0.354072281671499	0.0753819299661761	0.595329065994606	-0.49892236	0.000166710829143504	-0.468351935	0.0004625219963337	0.101803708762899	0.472670757847306	0.105918284389695	0.454866420435455	0.291175940556989	0.0362356363032611	0.766184909124111	3.61386343743707e-11	0.0661847634398245	0.641090252637004	0.267963152173026	0.0547791890332769	0.308110276491034	0.0262716525110015	0.186750806851929	0.184959119629638
764	coral1	0.569267819351821	1.06311719632941e-05	0.144423321537778	0.307016434171903	0.128249877303048	0.364887655404477	-0.446844865	0.000897536914181774	-0.102950662	0.467670674285129	-0.171502835	0.224102039287078	-0.194861978	0.166259727903326	-0.060564926	0.66973254821607	0.403783115501058	0.00299292507523843	0.316324677080684	0.0223356613009634	0.656216559003261	1.28188538501596e-07	-0.269297454	0.0535379912332547	0.2685006260715	0.0542764491009446	0.04830414348864	0.733813397682703	-0.019520064	0.890752227112234
766	coral1	0.638073354407051	3.61263648973299e-07	-0.058473753	0.680513341839329	0.0376561848954103	0.790981997028553	-0.276035917	0.047613035247223	0.00841965929490026	0.952760857547289	-0.225719526	0.107625074646521	-0.198814839	0.157663654993972	0.0738641640980878	0.602780724272678	0.109918695424015	0.437913353739368	0.176916327622547	0.209597170118857	0.786745005485726	4.7151035395963e-12	-0.153648455	0.276809553123226	0.161296724165812	0.253307822162168	0.0911164386543035	0.520602998541603	-0.049026754	0.729981240219388
806	coral1	0.300736079579324	0.0302848225493744	-0.313689233	0.0235403530395751	0.120957431087552	0.393007658339509	0.355114344497912	0.00978557483796698	0.100280909221763	0.479353175929073	-0.471904657	0.000412793236806027	-0.431767388	0.00139312387357153	0.0911911580087931	0.520259662329399	-0.196612277	0.162412234323557	-0.072390242	0.610055825122057	0.489187872130201	0.000233138566009727	0.526138428244774	6.17532678988144e-05	0.289540198197718	0.0373447220055796	0.402893344579901	0.00306338012229924	0.310754619188179	0.0249456636540523
814	coral1	0.638461588051414	3.53591966637798e-07	-0.184759821	0.189771107363427	0.302343696990509	0.0293689742861922	0.093773384580372	0.508464255079237	-0.267071307	0.0556217004337179	-0.429223611	0.00149745305576563	-0.459992204	0.000601569950037668	-0.281399001	0.0432892259076171	0.355905408742993	0.00961214497825562	-0.022863907	0.872182389582064	0.76342327880534	4.67670243432213e-11	0.334028643419579	0.0155153146017106	0.510598336225275	0.000109999630402561	0.0430853764912519	0.761675506612011	0.0990300203796016	0.484879553944245
836	coral1	0.754461991765856	1.05462816668357e-10	-0.171643135	0.223717555962492	-0.021055125	0.88221952501885	0.256243632510144	0.0667091956874619	-0.11701212	0.408737071693147	-0.532100158	4.91116107021277e-05	-0.568497879	1.09944060677016e-05	-0.14236033	0.314050494674771	0.107772261892569	0.446965393230549	-0.100622598	0.477849427090876	0.750930296399578	1.43940940938038e-10	0.311405403551914	0.0246280903315389	0.205782741392359	0.143313321476549	0.141672800888356	0.316417375721513	0.342120404359888	0.0130460980758512
857	coral1	0.691449848555476	1.38499125496223e-08	-0.041119061	0.772253698620862	0.327798780888717	0.0176784173232834	-0.300763785	0.0302688400510668	-0.128522281	0.363861457599032	-0.384353577	0.00490536464342484	-0.379574322	0.00551493774313391	-0.112013428	0.429178818244777	0.466228234842673	0.00049477488930405	0.187318103424862	0.183604194668323	0.771529504908185	2.17211533162422e-11	-0.035291623	0.803838541990616	0.486088614211566	0.000258868255783872	0.116851882147521	0.409383499232076	-0.035570994	0.802316801245333
866	coral1	0.528502464402054	5.64205595627863e-05	-0.117772521	0.405677523464094	-0.092502283	0.514253504128157	0.267699422012877	0.0550272491012459	-0.0600343	0.672461996707955	-0.407153725	0.00273885022196899	-0.44006988	0.00109629673965945	-0.117537019	0.406623668058679	0.2132604348149	0.129018946079378	-0.187489426	0.183196415341091	0.496354223789146	0.000182311477434583	0.260477492690177	0.06218044508481	0.125593563390969	0.374986181723812	0.136293230171502	0.335327489489807	0.190708788662987	0.175654351234335
876	coral1	0.787703448900674	4.26490440074779e-12	-0.138398876	0.327843376511303	-0.051068005	0.719191596034466	-0.14986862	0.288939814764181	-0.075115031	0.596636484734753	-0.233039945	0.0963919272430853	-0.245311558	0.079626377618233	-0.027296702	0.847671653640034	0.0643975561165397	0.650145463987641	0.0501227630689951	0.724181361032912	0.864028834476365	1.61602902454476e-16	-0.08877603	0.531414190009372	0.114714205279636	0.41806351659697	0.0560490257765186	0.693093332558365	-0.036105429	0.799407737629115
889	coral1	0.359412548564639	0.008874869620628	-0.141678884	0.316396384197734	0.190727953139907	0.175610137176832	0.342679533335432	0.0128886934429024	-0.068987248	0.626995050752237	-0.560293375	1.56459241770879e-05	-0.565096776	1.27405326000294e-05	-0.099140585	0.484389737926371	-0.047531988	0.73791541416935	0.120499251417809	0.394815880555098	0.515387768184943	9.23439283002826e-05	0.540552903525365	3.5228731490349e-05	0.377289339373977	0.00582909668665961	0.359492731559116	0.00885860275359858	0.319942904039799	0.020766706910336
891	coral1	0.903686251907571	4.72608298763022e-20	-0.140912005	0.319049675956803	-0.127864663	0.36634182524783	-0.150346252	0.287388121023327	-0.153634296	0.276854354113443	-0.182138976	0.196240832915967	-0.234047852	0.0949193385684624	-0.108233854	0.445010083919454	0.103470216956639	0.465415091340361	-0.023355883	0.869455742761929	0.882643403529112	5.11739948224537e-18	-0.160485619	0.255734243022109	0.0524857561162464	0.711729309776001	0.0406372347654302	0.774852138590824	-0.047157619	0.739906839932251
896	coral1	0.875077096024415	2.2245780195874e-17	-0.226353703	0.106613873727608	-0.232974016	0.0964888658836872	-0.250036841	0.0738201419754146	0.130851770333801	0.355157437301772	-0.16319733	0.247683207639792	-0.150705149	0.286225759102487	0.199248656312565	0.156740521360756	-0.08229158	0.561932938495018	-0.07840364	0.580616397840545	0.823681914137623	6.48332146245185e-14	-0.286203406	0.039694115739795	-0.082790556	0.559555674187314	0.0939041767014362	0.507870446817856	-0.035938899	0.800313917190741
900	coral1	0.871141017263815	4.6037302228301e-17	-0.143612146	0.309770085350839	-0.128937515	0.362300557505842	-0.133032936	0.347124199566606	-0.141961207	0.315423134973095	-0.180256638	0.200983169048438	-0.227520956	0.104771783893339	-0.107013148	0.450191292165044	0.0837303322964716	0.555091200537841	-0.046432941	0.743766498524206	0.728302385686844	9.40798909210941e-10	-0.163918077	0.245572586782695	0.0385848976941383	0.785947258715982	-0.001549638	0.991300872344173	-0.028936818	0.838637594099879
901	coral1	0.533332981529228	4.68144052311967e-05	-0.239557965	0.087175513896689	0.21001470044915	0.135085546937439	-0.15698076	0.266398710332416	0.194260738767299	0.167596580728335	-0.412594641	0.00236886771564118	-0.355321351	0.00973993241311264	0.173637680094964	0.218301054404173	0.257590381235017	0.0652409515042381	-0.082763351	0.559685164380746	0.644912246941023	2.46429070406669e-07	0.041173023494434	0.771962840924575	0.348542246667341	0.0113339333883903	0.200711239109119	0.153657527610824	0.101331549950968	0.474737370525267
917	coral1	0.211147035050592	0.132945295861633	-0.349899112	0.0109980396664065	0.283878359815727	0.0414019930162269	0.266897805047866	0.0557868151007021	0.151236964726834	0.284509034977744	-0.47902254	0.000327441855320766	-0.412070671	0.00240245751318319	0.13250936091974	0.349042223444548	-0.153343055	0.277776951137817	-0.042237914	0.766229434823278	0.432814701186683	0.0013520930732113	0.501164834993303	0.000154094611832731	0.405210597983262	0.00288288335673178	0.399978996957484	0.00330452331413133	0.243617479975976	0.0817935299356276
922	coral1	0.926874163455132	6.38275733370305e-23	-0.205704875	0.143468124200629	-0.109044059	0.441589507620963	-0.09920464	0.48410608931383	-0.151728092	0.282929666123912	-0.207986174	0.138984099792846	-0.253599618	0.0696684160447779	-0.108154782	0.445344695456226	0.0789306124656436	0.57806758645715	-0.076003951	0.592286998940977	0.914200225628826	2.98162800150178e-21	-0.090580402	0.523069405853839	0.0867046109809095	0.541073990457084	0.0589099255093942	0.678259388223458	-0.020277524	0.88654026202043
926	coral1	0.776015838481992	1.40171009469762e-11	-0.159060371	0.260035700231734	0.294287927851414	0.0342007382508368	-0.278656657	0.0454581242843909	-0.124390907	0.379612859051768	-0.342342955	0.0129832499301301	-0.346461143	0.0118662612400402	-0.106270583	0.453359197660705	0.368253375904715	0.00722976464214988	0.0889850155818749	0.530444340131251	0.845077782826463	3.33666956762785e-15	-0.02823706	0.842489541553877	0.457844837252511	0.00064290002173986	0.108692247852767	0.443073009005014	-0.101207719	0.475280165232808
948	coral1	0.620808381932871	9.11231938329815e-07	-0.256369318	0.0665710647505205	0.0711523719511809	0.616194837611471	-0.163481202	0.246850457487588	0.063505688055114	0.654683187286946	-0.222371508	0.113086018689521	-0.210688446	0.133808996934176	0.0878999258270898	0.535489422162819	0.0887807375976248	0.531392331375846	-0.070149568	0.621187259623381	0.634125529601317	4.48624609323684e-07	-0.030384334	0.830681469938371	0.238205215065431	0.0890292281751243	0.237805332611722	0.0895830542400984	0.103760974980646	0.46415536471233
963	coral1	0.29885713168978	0.0313852744218802	-0.17978461	0.202184997001559	0.668773581107482	6.00168913605602e-08	-0.219543023	0.117862404265443	-0.050743261	0.720904566971102	-0.402670872	0.00308122375043763	-0.357606954	0.00924808583059344	-0.040388093	0.776196694813736	0.192008699906237	0.172673561028568	0.365168693871355	0.00777078019753112	0.604065404091129	2.12234957407086e-06	0.271129810519504	0.0518706961858383	0.757563365596244	7.99086425305931e-11	0.569950818194397	1.03182812848662e-05	-0.055270112	0.697152174563294
964	coral1	0.159631468966717	0.258306310021449	-0.280358835	0.0441016851842572	0.632223392261162	4.9742949390046e-07	0.152191627673741	0.281444323423067	-0.1137915	0.421842375978628	-0.456845381	0.00066299542714025	-0.437364071	0.00118612312025055	-0.141347305	0.317541872105322	0.0606596435267673	0.669245783820891	0.184527450090072	0.190338495272965	0.467947062359517	0.000468520059540273	0.602365559701944	2.30637657771724e-06	0.752104335718547	1.29875564189776e-10	0.615465765250337	1.19980476897144e-06	0.106084117154992	0.454156605910623
970	coral1	0.22485079287088	0.109022208818599	0.0389392008590277	0.784028783173063	0.67084675024841	5.27646160437921e-08	-0.447572925	0.000878233189559736	-0.099337571	0.483517713800065	-0.287247203	0.0389464682073168	-0.239840749	0.086791849754206	-0.067948411	0.63220488568283	0.287848511400011	0.0385210560930043	0.617156560933725	1.10036664162671e-06	0.476382671385101	0.000357025555398106	0.0332459721229544	0.815002915659844	0.703221343463106	6.13221845569507e-09	0.451688894753555	0.000775951508175999	-0.211419015	0.132435032131543
972	coral1	0.812107155904744	2.74668910399303e-13	-0.091477998	0.518942681207276	-0.058414317	0.680820698058439	-0.143580761	0.309876943830031	-0.199831274	0.15550701230934	-0.179096072	0.203947173300235	-0.233787356	0.0952982470052807	-0.176276829	0.211275430259132	0.21063904071356	0.133902297429363	-0.001214519	0.993182066682725	0.714684912117796	2.66822118212558e-09	-0.135979376	0.336452088780173	0.112411176831475	0.427531466253996	0.0400948201097797	0.777780249671198	-0.057259467	0.686802799589613
974	coral1	0.688581800574707	1.67938159866743e-08	-0.105686594	0.455859139229562	-0.186456197	0.185665586450196	-0.168754815	0.23172530110715	0.0741717359449057	0.601267376151584	-0.187039369	0.184269027464079	-0.189720272	0.177945873057434	0.0922864457411597	0.515239826798019	0.105280171369679	0.457603381267941	-0.080511893	0.570450199415933	0.599729376661271	2.62135157369284e-06	-0.21389065	0.127865187729883	-0.039031553	0.783528923048002	0.111377125162349	0.431821609639469	0.0747347936119995	0.598501277913111
989	coral1	0.839847136971986	7.17084531674499e-15	-0.169799017	0.228807830838252	0.116734880099293	0.40985587837112	-0.405204218	0.00288336710064104	-0.172500095	0.22137903959706	-0.072675276	0.608645982826789	-0.090438228	0.523724549291282	-0.107172151	0.449514541444302	0.232768647840989	0.0967913130171074	0.0451075814480819	0.750841520198594	0.83437520414414	1.55126561254135e-14	-0.264455474	0.0581533602231573	0.235549227737556	0.0927582523673384	-0.038439604	0.786734356260767	-0.256175139	0.0667845672146789
990	coral1	0.350201624063947	0.0109243325999414	0.0780267975324591	0.582442198385961	0.561759119911589	1.47002596540818e-05	-0.201816488	0.151357586983006	-0.360458155	0.00866476332910497	-0.308559043	0.0260425493138736	-0.330499912	0.0167109794348106	-0.341686192	0.0131694707177024	0.304763632181235	0.0280339911969884	0.538092123928403	3.8841978089742e-05	0.611664096451019	1.45476843770384e-06	0.212136862936669	0.131095337962578	0.666259852563195	7.00650935971468e-08	0.328999690387264	0.0172425788245507	-0.117721717	0.405881524564161
1013	coral1	0.51833975979966	8.27957567348985e-05	-0.338121237	0.014220733880948	0.306313105822123	0.0272061328615745	0.331801342094996	0.0162611840902391	-0.311051698	0.024800269562905	-0.384443128	0.00489453074798408	-0.444872522	0.000951761119890906	-0.361682735	0.00842418563194721	0.06469150581333	0.648652623077884	-0.12428919	0.380005724100256	0.625730984997425	7.039654112821e-07	0.506411814866131	0.000127905497924458	0.461883102961702	0.00056717748488113	0.294989788158454	0.0337551332530129	0.0314158144339301	0.825022245704426
1014	coral1	0.803132531966335	7.87138759890109e-13	-0.193375871	0.169578293430246	0.0543981666403586	0.701705777994197	-0.260009217	0.0626688666049532	0.0020547295637711	0.988465633751569	-0.25837099	0.064401822577882	-0.261622107	0.0609994345533374	0.0224494229570401	0.874480707584628	0.245340068399949	0.0795902967516354	-0.037903557	0.78964010763841	0.815503578923699	1.81706765802919e-13	-0.152433206	0.280672253496862	0.223232791111035	0.111661370577101	0.0866194326090126	0.541473021978708	-0.078722158	0.579075210818232
1024	coral1	0.207334988735972	0.140253230014751	0.000200872737073747	0.99887234930213	0.532408349420966	4.85278270037537e-05	-0.37551789	0.00608330446006013	-0.047057598	0.740439181688311	-0.233882276	0.0951600441433024	-0.183648016	0.192496805252418	-0.011844697	0.933581289613593	0.117643006018076	0.406197699212176	0.548209684750729	2.58709206693579e-05	0.408999627556778	0.00260796402707516	0.0159922551969418	0.910406700261603	0.551199912794857	2.2884990177007e-05	0.446114520817408	0.00091728336854063	-0.194721425	0.166571548270948
1028	coral1	0.913534682430772	3.58818385722115e-21	-0.149968192	0.288615879825347	-0.228374924	0.10343969569482	-0.242564307	0.083164014562955	-0.007162624	0.959807253753106	-0.144494913	0.306774163827445	-0.16485331	0.242852144898141	0.0481732917792137	0.734508023073184	-0.000118287	0.999335964591786	-0.004468019	0.974921625576667	0.796725661194419	1.61584159374534e-12	-0.30290798	0.0290530341859221	-0.060946827	0.667770734453089	0.0219088990623765	0.877479454805197	-0.084175688	0.552981419044681
1032	coral1	0.856131584177126	6.01319572526565e-16	-0.125377193	0.375816065063326	-0.149267565	0.29090023536283	-0.085622989	0.546151570451939	-0.116079964	0.412505803824002	-0.23289024	0.0966121544677032	-0.263211485	0.0593894668661334	-0.062071068	0.662008333064429	0.0153609625187353	0.913929778591328	0.0294567415202924	0.835778005148703	0.891702154507762	7.66922273117352e-19	-0.077599772	0.584514269019222	0.0406598175525325	0.774730297165838	0.0304715064895523	0.830202864828507	0.0285895866504648	0.84054853113717
1038	coral1	0.844157112295397	3.82538378420256e-15	-0.149088693	0.291485322554471	0.008644570406989	0.951500465049069	-0.249236805	0.0747788636181176	-0.077257034	0.586179753287776	-0.226681192	0.106094556609845	-0.248743502	0.0753749088720076	-0.023352271	0.869475757431739	0.0427764837836338	0.763334456250624	0.130911655885453	0.354935371617455	0.922557034788368	2.54314544713028e-22	-0.159197418	0.259619990510048	0.16284423019347	0.248721699747263	0.25655565569069	0.0663666975250047	-0.060458136	0.67028151921547
1050	coral1	0.393713404355873	0.00388044461719797	-0.168543561	0.232318637421695	0.339134852419448	0.0139147711395872	-0.47615536	0.000359682890869743	-0.021621527	0.879074452491525	0.00232733506914256	0.986935468778249	0.0594068604985908	0.675694836981855	0.0706815320202715	0.618536772290655	0.0409983872819071	0.772904250570249	0.259811677403722	0.06287582491065	0.530077198463536	5.31065582510591e-05	-0.176783347	0.209945382467763	0.380974070649626	0.00532989327814537	0.149091548507671	0.291475976908073	-0.334997393	0.0152001285920237
1054	coral1	0.779312488483575	1.00942433136661e-11	-0.202282854	0.150394778152213	-0.094329233	0.505943090771005	-0.130043497	0.358162963221247	-0.148064809	0.294849177612894	-0.087222126	0.538652677760279	-0.133140483	0.34673102444914	-0.11073441	0.434500292857065	0.0852543603065112	0.54788728482179	-0.103517592	0.465209712100826	0.728348952603192	9.37351348767075e-10	-0.139467026	0.324087346085299	0.0652243279551934	0.64595014428923	0.0278381097165123	0.844687275771322	-0.101011618	0.476140422455072
1057	coral1	0.893485675138067	5.17441437332217e-19	-0.201149938	0.152741564263361	-0.093255079	0.510820877686712	-0.174843892	0.21507009080885	-0.032272405	0.820329236157558	-0.23943299	0.0873454932887088	-0.260824765	0.0618202083250619	0.0169973238271623	0.904801226637726	0.0266751554586304	0.851100387533858	-0.007565716	0.957547336237763	0.937185202097349	1.61486509964857e-24	-0.13339363	0.345806651421057	0.0862293014120591	0.543302471594197	0.154682413192091	0.273550880245246	-0.008127044	0.954400834631416
1062	coral1	0.473101421851825	0.000397164992753616	-0.050671893	0.721281203315009	0.286745522410161	0.0393043498667226	-0.077556896	0.584722505365461	-0.039862167	0.779037118632813	-0.455476044	0.000691446866127935	-0.418280246	0.00203030258483297	-0.036206314	0.798858900844538	0.217671535097638	0.121106099658998	0.260150497003134	0.0625211856595463	0.664718219372212	7.69868737548639e-08	0.162280295444692	0.250386386937066	0.424098749673824	0.0017290677208981	0.247077065335405	0.0774162714487376	0.0282867730989218	0.842215763406284
1069	coral1	0.607881864200146	1.75779997646417e-06	-0.196429079	0.162811859523642	0.167747873507792	0.2345628260877	-0.21455977	0.126648738235388	-0.026659256	0.85118812990671	-0.219794128	0.117432262124883	-0.194520376	0.167018321662767	0.0334400190954514	0.81394227998969	0.0679951144364032	0.631970280660469	0.114177760826196	0.420258121423673	0.815352471962083	1.85110993536636e-13	-0.013338703	0.925226193170563	0.300795146117521	0.0302507567115233	0.256331337823667	0.066612782018101	-0.02791649	0.844255400657963
1084	coral1	0.89530532309417	3.43844974785149e-19	-0.118789959	0.40160458092323	-0.106668421	0.451660441942612	-0.176181163	0.211527299014428	-0.116430015	0.411088201871197	-0.223088107	0.111899727839479	-0.25549387	0.067537957590999	-0.070015632	0.621855343385948	0.121511981268424	0.390825627969645	0.0272378182120368	0.847996364472972	0.911437054776213	6.37047886574286e-21	-0.164279531	0.244518728334445	0.0725549569318928	0.609240937527581	0.0504450114297514	0.722478980705663	-0.054033414	0.703613741896747
1105	coral1	0.930521028694712	1.85554189914776e-23	-0.161108763	0.253868718952296	-0.103203971	0.466570230431077	-0.22691077	0.105731663766814	-0.083793075	0.554793738376156	-0.200273193	0.154576162193406	-0.221034177	0.115325562036355	-0.029713077	0.834368927313717	0.118641101371021	0.402198986454209	-0.011236234	0.936986149727309	0.929478978684648	2.65891379853911e-23	-0.207026603	0.140857267406169	0.073835200138271	0.602923321481444	0.0562583983884453	0.692003762349895	-0.060033031	0.672468529894973
1107	coral1	0.415034141389293	0.00221790526495916	0.047993975597936	0.735460263873289	0.527502110267346	5.86232896959918e-05	-0.015089742	0.915443896607048	-0.368416264	0.00720213048196998	-0.463185117	0.000544538502834932	-0.504079781	0.000138997456510146	-0.379033598	0.00558791146409763	0.308323370135174	0.0261626546879355	0.442561100185098	0.00101903757010367	0.629820510721272	5.66180556283266e-07	0.372106308829633	0.00660026062881006	0.679700103413908	3.00903945151307e-08	0.286689704859836	0.0393443349878465	0.0174979786041527	0.902010670557567
1117	coral1	0.636595243621273	3.91919285112094e-07	-0.20630444	0.142279356226756	-0.359122158	0.00893399836232689	-0.315039647	0.0229164066821156	0.45173651120927	0.000774833761220285	-0.121261895	0.391808775393518	-0.062185333	0.661423737256669	0.495904337293076	0.000185177488248342	-0.206163502	0.142558136031633	-0.128131723	0.365333311136919	0.569703717186267	1.04304841186841e-05	-0.434393451	0.0012922826015077	-0.271341643	0.0516806927992038	0.243903540101441	0.0814243670943884	0.0281349849850716	0.843051737735544
1129	coral1	0.0981101513508401	0.488964750602591	-0.381653047	0.00524210827957965	0.160085378398157	0.256937314652298	0.304837078492487	0.0279942802420995	0.288193758446085	0.0382785368219351	-0.417147329	0.00209410912246544	-0.337716421	0.0143445269164583	0.270939335696186	0.0520420266090969	-0.281263573	0.0433943072117571	-0.127854763	0.366379242686373	0.298843914633908	0.0313931315416477	0.499578888961689	0.000162923036068384	0.273848740869998	0.049474539542554	0.49805177106261	0.00017185745704534	0.296366026770552	0.032895339327457
1134	coral1	0.772319509089244	2.01232707928774e-11	-0.124120656	0.380657193841409	0.312506551823248	0.0240984806859673	-0.286402872	0.0395503375198708	-0.299667571	0.0309066093503038	-0.220723306	0.115850970183143	-0.27378207	0.0495321992450183	-0.273358293	0.0498999795684262	0.217179139816535	0.121970674817688	0.276193794596873	0.0474809052016112	0.836806535969136	1.10485613572399e-14	-0.062158421	0.661561404179301	0.449036417287752	0.000840554953524049	0.294525122917632	0.0340496030759783	-0.256236809	0.0667167015449787
1138	coral1	0.54385392572754	3.0866722661047e-05	-0.272050631	0.0510488668402045	-0.313803514	0.0234870024122901	-0.320533292	0.0205197558657813	0.210327957809686	0.134490886259063	0.188252799639415	0.181387350643347	0.209631128582189	0.135816366773669	0.28009549956916	0.0443093403769517	-0.149114776	0.291399957465287	-0.285075122	0.0405155196919829	0.441499888706958	0.00105133038097433	-0.45498652	0.000701881831724272	-0.259592834	0.0631057422166283	-0.040012708	0.778223782462102	-0.148546732	0.293262745602288
1156	coral1	0.454634531866483	0.000709472445148211	-0.327131361	0.0179246613441656	0.287762935887685	0.0385813641292634	0.332416927730038	0.0160520468401956	-0.156021564	0.269368288543222	-0.469418508	0.000447052028452244	-0.487883167	0.000243672355834839	-0.178556842	0.205334770683595	-0.059702001	0.674173415917982	-0.006916827	0.961185459773018	0.650085730167268	1.83336589086213e-07	0.571373175810216	9.69384598727718e-06	0.48207712088724	0.000295997230542001	0.376968600646672	0.00587442314071567	0.189851651493803	0.177640078991502
1158	coral1	0.15915848501795	0.25973804180112	-0.264953379	0.0576644549611462	-0.055995836	0.693370226791676	0.54633211507582	2.7925135367598e-05	0.0541445601105005	0.703032160895672	-0.385019972	0.00482524563407742	-0.373177605	0.00643395130305423	0.0141017505998679	0.920961942949925	-0.256701191	0.0662074288999437	-0.187970492	0.182054866675075	0.235263978589159	0.0931658665547615	0.531638454962132	4.99982628983823e-05	0.0854401616708509	0.547012096514346	0.163404266716217	0.24707596279777	0.281480311457869	0.0432262352093311
1159	coral1	0.796316176602221	1.69037857852652e-12	-0.116578028	0.410489637253496	-0.21520648	0.125481349376537	-0.406228971	0.00280658238323854	-0.126476371	0.371611581848339	0.1586103584745	0.26140388399119	0.12370238987019	0.382276870480352	-0.015715851	0.9119490311725	0.0342907822029154	0.809296046043453	-0.009264975	0.948024363601028	0.756127708308179	9.09072723295608e-11	-0.455821001	0.000684177744600343	-0.095894116	0.498879658263807	-0.157064859	0.266139396033729	-0.266242439	0.0564140735709544
1171	coral1	0.535541798514761	4.29438699334201e-05	-0.168577158	0.23222420736744	0.230126981665464	0.100747592108224	-0.199414052	0.156389618256469	-0.215908318	0.12422366799478	-0.085878921	0.544948057017651	-0.083071552	0.558219014770452	-0.169222561	0.230415280079144	0.10469752629932	0.460110240028592	0.1415067740641	0.316990634632069	0.651740025944807	1.66595109507418e-07	0.0041739583864697	0.97657167047038	0.332785368467573	0.0159279738284145	0.0648438292635239	0.647879577124016	-0.360021911	0.00875189328611112
1174	coral1	0.389149601511602	0.00435386638467553	-0.059899741	0.673154812044648	0.46189790536763	0.000566915402350115	-0.108305146	0.44470851186341	-0.025706752	0.856447964423798	-0.519006765	8.07676289663368e-05	-0.492181516	0.000210516426414638	-0.027407084	0.847063026384243	0.159553925775507	0.258540670484608	0.372458763564906	0.00654513623374296	0.637163880869112	3.79848890499905e-07	0.283155707417208	0.0419449492600913	0.591245586180308	3.9275226040101e-06	0.468968138015122	0.000453526343468875	0.110047117425008	0.437375028817191
1193	coral1	0.797221051409729	1.52983742151165e-12	-0.126940889	0.369843287575242	-0.116538517	0.410649370423881	-0.143569649	0.309914783519223	-0.048983231	0.730211871349151	-0.223123512	0.111841364676798	-0.254380996	0.0687832108367918	-0.024526783	0.86297243929957	0.11964430614985	0.398202966970952	-0.042253486	0.766145687323953	0.732171326798313	6.9168570329049e-10	-0.157942181	0.26344424671606	0.0476551293718726	0.737260748767141	0.0934851143000594	0.509774273914985	0.0383312088363242	0.787321704839065
1205	coral1	0.617103286260907	1.10337886210745e-06	-0.113502379	0.423030429770171	0.582195906919492	5.97044602684695e-06	-0.285197802	0.040425535887142	-0.269071156	0.053746879814539	-0.371620898	0.00667684179120894	-0.399410901	0.00335343442849563	-0.268276525	0.0544856122619162	0.295540030578088	0.0334091646379328	0.407085123120292	0.00274382466419994	0.74303873709596	2.83204746214733e-10	0.0947687857569733	0.50395393748084	0.695599336853643	1.04384689744536e-08	0.460491753811939	0.000592305709158784	-0.194478418	0.167111671439763
1222	coral1	0.724065439046548	1.30983574696847e-09	-0.165065776	0.242236991274448	-0.044546463	0.753843045313044	-0.142578562	0.313301579382245	-0.100107468	0.48011743462832	-0.151637361	0.283221006099214	-0.160593811	0.255409684689822	-0.037084178	0.794087188465918	0.0238904376741296	0.866494817820248	0.0219258516013527	0.877385378480729	0.833190334776586	1.8266340412949e-14	-0.077733098	0.583866969305508	0.104445705375923	0.461196013391372	0.0473752998194973	0.738748699441044	-0.074713632	0.598605135924209
1232	coral1	0.43814998248991	0.00115937688992427	-0.101035431	0.476035917262864	0.18875989973945	0.180192738932832	0.126809335933391	0.370343559146878	-0.05929968	0.676247658318519	-0.467984303	0.000467965428014499	-0.473245799	0.000395316292269104	-0.066485728	0.639570395997977	-0.022913548	0.87190720355348	0.18787537589957	0.182280166511087	0.650275343951985	1.81340703172152e-07	0.349731531723695	0.0110390546706692	0.342281270293778	0.0130006434934626	0.392953367829614	0.00395599139403147	0.217587615713652	0.121253120446355
1239	coral1	0.785472042635791	5.38309600258533e-12	-0.202255114	0.15045192061887	-0.033336487	0.814508132256146	-0.235699066	0.0925446943403714	0.0865073805300422	0.541998164499826	-0.259903732	0.0627793127213651	-0.237598636	0.0898703761365576	0.130191700540634	0.357610716801413	0.0976214760058609	0.491142278405609	-0.036003065	0.799964722658305	0.853848337800285	8.66561788508805e-16	-0.166115371	0.239213692302448	0.110695442889773	0.434662995532771	0.210979140211829	0.133261020266266	0.00073933336342914	0.995849579097844
1245	coral1	0.759641747392154	6.6195721646851e-11	0.173875806714529	0.217660543709582	0.00885385343090433	0.950327757294636	0.00379568592823813	0.978694391030011	-0.378559302	0.00565261411431006	-0.396001616	0.00366061300984583	-0.489837986	0.000228045890047451	-0.377717059	0.00576912758744887	0.272517381447043	0.050636349177036	0.353114224160873	0.0102361799073657	0.778206259885131	1.12768961826841e-11	0.0597923378455971	0.673707998007451	0.20902957844953	0.13696845679107	0.165881268572079	0.239885763689434	0.0964404643600753	0.496425624587028
1255	coral1	0.673197867081612	4.55381871700048e-08	-0.313129562	0.0238031005710462	0.0820793559473796	0.562945467617718	0.175085061180804	0.214428123653975	-0.078135792	0.581913854346355	-0.399670112	0.00333103851547422	-0.438122935	0.00116028832591402	-0.095851657	0.499070633558838	0.0129704719977502	0.927284783806574	-0.121683644	0.390151622412772	0.721779579177411	1.56194004068966e-09	0.292632054626969	0.0352713789076005	0.312861633350778	0.0239297550292121	0.303990156389552	0.0284550598260444	0.279875046321513	0.0444837951381704
1277	coral1	0.734914577287418	5.54361642731412e-10	-0.375289636	0.00611675339381865	0.11619514166083	0.41203906000664	-0.047394107	0.738648667977242	0.042489772429632	0.764875221687255	-0.330997629	0.016537725230329	-0.312752396	0.0239815557539183	0.0308172151952432	0.828305410669623	0.0552602770807385	0.697203476135555	-0.170197299	0.227701752649178	0.685114582058265	2.11386084223544e-08	0.0671851963432828	0.636043785533461	0.281539389941927	0.0431805148643791	0.28298841342117	0.0420714728371145	-0.007230643	0.95942588867142
1292	coral1	0.353447732695585	0.0101598230587482	0.200209008653023	0.154711103449301	0.25877185638166	0.0639742729633081	0.0307206667818536	0.828835228278576	-0.270430668	0.0525018190577632	-0.445823718	0.000925253853105877	-0.478284719	0.000335477863861162	-0.268597095	0.054186610816548	0.169242183912675	0.23036043465746	0.524736562280511	6.5130083643976e-05	0.567645310399871	1.14099969929329e-05	0.284998388527584	0.0405718860650542	0.402794242909283	0.00307131735591367	0.330900743364127	0.0165713305809938	0.139644806690157	0.323464850264405
1296	coral1	0.520248404214202	7.71129933675596e-05	-0.26946051	0.0533878864261954	0.422700495774799	0.0017975693565058	-0.068071271	0.631587801553829	-0.092782988	0.512972175768418	-0.381291437	0.00528870195159338	-0.364263424	0.00793608329282919	-0.094470924	0.50530144675085	0.251527450792863	0.0720598817860826	-0.01371579	0.92311859480026	0.684007176820359	2.27355681374278e-08	0.251357753701786	0.0722585796506913	0.537220051222258	4.0202192642766e-05	0.247984755910021	0.0762990157095444	0.0412703286697135	0.771438439999064
1297	coral1	0.141505893646804	0.31699367630424	-0.381764347	0.0052278397179921	-0.008453942	0.952568732040222	0.0583067769243357	0.68137693911629	0.447097963060779	0.000890783497803839	-0.226949296	0.105670858262756	-0.106517597	0.452304045571057	0.458584214002539	0.000628389035700872	-0.287580965	0.0387098637461722	-0.196050075	0.163640893999309	0.281260700244629	0.043396538345203	0.138322201040973	0.328114044756877	0.0606146581730461	0.66947695305918	0.240910445300818	0.0853524979786545	0.0521993258886173	0.713234796116753
1307	coral1	0.211811206566963	0.131701830782024	-0.28690034	0.0391936209278476	0.671055729997168	5.20811179366914e-08	-0.024669944	0.862180359642689	-0.215059804	0.125745401340551	-0.274328065	0.049061603232943	-0.250391427	0.0733983538837748	-0.201543934	0.151922375176244	0.104765081922778	0.45981919735419	0.213351313687009	0.128852088609258	0.525168709885698	6.40714932195099e-05	0.445786961854654	0.000926265708090303	0.763149211418408	4.79699326288726e-11	0.494570758577891	0.000193915942109126	-0.106646807	0.451752640560896
1314	coral1	0.88940198138819	1.26124187384293e-18	-0.15246958	0.280556125179604	-0.091298328	0.519767414878173	-0.150801941	0.285912807610057	-0.142659856	0.31302289259917	-0.202168551	0.150630335429038	-0.248622553	0.0755216208400914	-0.101395637	0.474456581699636	0.13187493972755	0.351375039425944	-0.030030178	0.832626532457623	0.879111483074978	1.02862512157487e-17	-0.136837372	0.333383296692409	0.0913692685764392	0.519441699108751	0.048565739816183	0.732425349087645	-0.048487693	0.732839380252854
1315	coral1	0.604104451013706	2.11828751673649e-06	-0.117369318	0.407298194014741	-0.022266704	0.875494211248122	-0.394628143	0.00379120739991555	-0.08846148	0.532875572968976	0.0952653216000787	0.501711734672701	0.119180011073243	0.400049481193284	0.0209059735521879	0.883048026269058	0.0379429805004109	0.789426307443212	0.103774245175162	0.4640979147476	0.658722730709602	1.10484881256984e-07	-0.310880896	0.0248837750834976	0.0632679115717703	0.655895067057854	-0.118871724	0.401278299045923	-0.365587531	0.00769531760269308
1319	coral1	0.784847008406961	5.74305853398299e-12	-0.143621997	0.309736552542461	-0.031664019	0.823661772237309	-0.198760565	0.157779426324698	0.0448785329203111	0.752066304506624	-0.306860865	0.0269184114171673	-0.291038414	0.0363278231349014	0.104016828693471	0.463048387232894	0.0172308948065377	0.903499201758125	0.0993393450601274	0.483509863000653	0.887386318361368	1.93304972675513e-18	-0.096825739	0.494698847914993	0.130374234481916	0.356931261071105	0.228524805496594	0.103207250446631	0.060459008733575	0.670277033429674
1339	coral1	0.798440095258925	1.33633012705911e-12	-0.13030688	0.357181887610113	-0.085365243	0.547364909627732	-0.146288372	0.300745060198903	-0.134353469	0.342315617181559	-0.168764299	0.231698686267468	-0.215516108	0.124925321097179	-0.102162899	0.471101823874752	0.126878924887565	0.370078874326047	-0.02908823	0.83780461280179	0.733950957534172	5.99362312975269e-10	-0.15150753	0.283638236641508	0.0731022247615513	0.606536840093912	0.0517200801633017	0.715756147901367	-0.043760383	0.758053996289391
1347	coral1	0.604106621964125	2.11806188487488e-06	-0.30523304	0.0277810005766513	0.154512255885862	0.274085400616134	0.132790299587594	0.348012244345719	-0.103813342	0.463928678510963	-0.355035782	0.00980294531705297	-0.364641185	0.00786673629041037	-0.095529947	0.500518861322827	-0.026840266	0.850189294252889	-0.022981249	0.871531918261932	0.764680892566553	4.16043854225243e-11	0.29848557884297	0.0316067750294913	0.343707277729889	0.0126036116175736	0.229513210590422	0.101684444402626	0.0284332161929813	0.841409390217607
1360	coral1	0.837080872578031	1.06298036494456e-14	-0.124945168	0.377476379034033	-0.031965871	0.822007935487228	-0.34253539	0.0129291157007932	0.00117508368335852	0.993403436697625	-0.19386513	0.168480474585171	-0.173395759	0.218953115038032	0.0881900588821874	0.534138167187495	0.0223539922045752	0.875010017570928	0.181276609897124	0.198403502979601	0.894225660877199	4.38599795162758e-19	-0.239438668	0.0873377649508607	0.116999187630873	0.408789221080529	0.177658494137984	0.207661235146596	-0.109043876	0.441590278692534
1367	coral1	0.710989084240909	3.50450810724604e-09	-0.32816196	0.0175456346287315	0.226478406041274	0.10641589526198	-0.093765103	0.508501865930649	0.107558504935178	0.447872473589241	-0.464442866	0.000523447324151303	-0.421201977	0.00187365761597299	0.114917104416129	0.417235161172322	-0.002688845	0.98490634875356	0.0577812246833995	0.684097720932658	0.803735887567307	7.34597719162649e-13	0.109774017434324	0.438520263636982	0.38829119973636	0.00444837316807729	0.575383804286771	8.11646306437493e-06	0.0533434346562224	0.707227857250745
1371	coral1	0.674649499508397	4.15520408288273e-08	-0.291068137	0.0363078829892241	0.405376173858827	0.00287035409375701	-0.108940371	0.442026447166599	-0.178981603	0.204241180415708	-0.350936624	0.010747020689012	-0.378495773	0.00566133030850491	-0.18455836	0.190262952276075	0.243514439272252	0.0819268267981002	0.00586592173953886	0.967079193723439	0.812089772443961	2.75244457641405e-13	0.181101689459806	0.198844227501959	0.54389039401097	3.08214413408959e-05	0.279617386782796	0.044688404642812	-0.026529838	0.851902418645505
1374	coral1	0.491894055837743	0.000212598530847515	-0.442094559	0.00103312321384571	0.109037492064689	0.44161717238053	0.0450951554004939	0.750907950044503	0.0605282544440928	0.669921046835015	-0.182624868	0.195029700685697	-0.148488455	0.293454291375227	0.101551138593564	0.473775645445061	-0.20618728	0.142511073213581	-0.152248054	0.281263864012281	0.658511727	1.11882061506456e-07	0.178737931531366	0.204868033363293	0.233438713774649	0.0958072069909822	0.221233541590912	0.114989570680483	-0.034565578	0.807796699645942
1375	coral1	0.365687644407218	0.00767737460273075	-0.292431209	0.035403105420858	0.422328360160091	0.00181620326358089	0.161999024770381	0.251219486974272	-0.03605211	0.799697845162381	-0.50162319	0.000151625669739639	-0.473817325	0.000388074314300939	-0.052444174	0.711947800086148	0.00669081434494607	0.962452830863368	0.0937708204153621	0.508475900151194	0.589745886639792	4.21348659192977e-06	0.468342504511147	0.000462660915178116	0.566483641675402	1.19996738652554e-05	0.385445064917512	0.00477473947563185	0.161145679080086	0.253758491450975
1379	coral1	0.529028329544256	5.52933461210519e-05	0.00240797876057706	0.986482815469025	0.0345027203522511	0.808139604661192	0.156339517089956	0.26838150712867	-0.275858909	0.0477615312208926	-0.325445862	0.0185595255953359	-0.371569168	0.00668504849171392	-0.275668319	0.0479218440494654	0.123161672253325	0.384376785689765	0.144389948475396	0.307129412826482	0.645629274835491	2.36610710660029e-07	0.226925841657395	0.105707872873516	0.198543876513589	0.158242266758739	0.0707988457218714	0.617952906977616	0.0213704877724584	0.8804681775487
1384	coral1	0.756833973083069	8.53287410747149e-11	-0.080102181	0.572419416075518	0.215320166540078	0.125276974768131	-0.171899075	0.223017347893746	-0.240003047	0.0865722522939185	-0.319838755	0.0208105305289208	-0.355503357	0.00969995433205719	-0.228881097	0.102656308838894	0.420107928187164	0.00193100627679134	0.0972073503961124	0.492991559943481	0.811409018726468	2.98707026704734e-13	0.0245553752824165	0.862814233788705	0.403197477886007	0.00303913462910654	0.138537673546316	0.327353768581994	-0.093184133	0.511143881015123
1390	coral1	0.494751176103614	0.00019271216553504	-0.211726474	0.131859980230587	-0.106994567	0.45027041009039	0.373542304808846	0.0063781749199309	-0.151749418	0.282861217834863	-0.301378255	0.0299161664321988	-0.344312807	0.0124381931790765	-0.158995868	0.260231516341804	-0.161850638	0.251659750796041	-0.136126056	0.335926214851657	0.513951937944297	9.7343361664205e-05	0.319509869940277	0.0209494315939488	0.061114322696175	0.666911002616002	0.120304957720229	0.395584138002161	0.308702260374406	0.0259697874459197
1399	coral1	0.370849836131951	0.00680008118621179	-0.259230038	0.0634883799084232	-0.400106729	0.00329361314500986	-0.076411772	0.590296265842865	0.241542151635023	0.0845113210027726	0.135138541918231	0.339476531846237	0.234433272576231	0.0943608673888353	0.299572908286354	0.0309622040838618	-0.155597706	0.270687501832949	-0.389832389	0.00427995863385354	0.221493042919724	0.114553349145014	-0.282275525	0.0426141414992596	-0.331694037	0.016297876030299	-0.121677079	0.390177385346045	-0.056590772	0.690275365497185
1411	coral1	0.343104574028088	0.0127701294239347	-0.222133034	0.113482922216856	-0.200666125	0.15375195148557	-0.03707822	0.794119549992487	0.12497110831504	0.377376563222785	0.0229713665019069	0.871586698924656	0.0673078257311606	0.635426327695646	0.16864938912924	0.232021274038953	-0.129095362	0.361708264389993	-0.243526013	0.081911846276644	0.267558736730039	0.055159946160469	-0.135863769	0.336866920186556	-0.151943636	0.282238342175245	0.0381901882958489	0.788086009986594	-0.088743886	0.531563436674844
1420	coral1	0.37878287447551	0.00562203357581176	-0.222705832	0.112531373627249	0.204609909493002	0.145658169737373	-0.220343172	0.116495916360845	0.413516302682259	0.0023107934897717	-0.445182821	0.000943039947109337	-0.337241585	0.0144909054317546	0.432673843623397	0.0013575478352077	-0.108939954	0.442028204352019	0.161229453041967	0.253508470465308	0.562577779628215	1.41953515038106e-05	-0.002442276	0.986290306019194	0.267744632442677	0.0549846605815344	0.722897877372154	1.4333710913354e-09	0.143136376706759	0.311392490232456
1427	coral1	0.634877835202525	4.30587338903266e-07	-0.153243641	0.278092341486416	0.291078614492291	0.0363008559803364	-0.137475128	0.331113623904102	-0.088653319	0.53198406460132	-0.396410819	0.00362247910357741	-0.389519238	0.00431371736430636	-0.076809441	0.588357967927942	0.295945450542859	0.0331561403552127	0.0714688387460014	0.614622871483324	0.766676428956644	3.45051104550244e-11	0.109170750264592	0.441055956273459	0.428029547091698	0.0015487895014099	0.231390177309823	0.0988404657328213	0.0712698100455715	0.615611294867845
1428	coral1	0.845510860406389	3.12792741302264e-15	-0.143468463	0.31025948249745	-0.089034477	0.530214930970403	-0.147455983	0.296861314103882	-0.118569985	0.402483141510556	-0.203168223	0.148579413192337	-0.226887767	0.105767981460186	-0.062591264	0.659348549786697	0.0385392296089416	0.786194633574286	0.0382442220670612	0.787793133555384	0.850841280629702	1.38915222370737e-15	-0.110319876	0.436232892997253	0.0839437140578878	0.554079871969102	-0.001950283	0.989051913618631	-0.068194783	0.63096769677081
1430	coral1	0.819635049925696	1.08663059036378e-13	-0.231579469	0.0985571043402793	0.0903471821513275	0.524144309294719	-0.175207848	0.214101794289655	0.0337741438632349	0.812116773110377	-0.373579607	0.00637249386475508	-0.361807167	0.00840006718394257	0.0457458790448279	0.74743159002641	0.203168830933828	0.148578172937041	-0.034288142	0.80931045398489	0.850151854194938	1.54563494395177e-15	-0.042743993	0.763509012919544	0.284450922646409	0.0409759138176561	0.149111837487548	0.291409574944069	0.0374855259440492	0.791908100495792
1432	coral1	0.656912973153366	1.23019320663781e-07	-0.284674541	0.0408104867744263	0.10859883281655	0.443467381178529	-0.045890072	0.746661939515958	0.0554679920427717	0.696120238440724	-0.355946848	0.009603133694978	-0.319750382	0.0208477773040805	0.0862776371113379	0.543075648243238	-0.01327988	0.925555009498764	0.00233735701500014	0.986879215337913	0.786814614342804	4.68094464907505e-12	0.122241165255504	0.387967338942079	0.282597184294321	0.042368579959859	0.220833472778549	0.115664566748971	0.00654206143514588	0.963287016837433
1433	coral1	0.850661411030168	1.42845539589801e-15	-0.098720354	0.486252798849542	-0.044614217	0.753480425722411	0.0688432643236325	0.627716070117199	-0.170822479	0.225973011302791	-0.43073297	0.00143473836931675	-0.482407485	0.00029276616188427	-0.174707438	0.215433910149447	0.140449196324739	0.320657739955951	0.023409737058197	0.869157361177319	0.86398786389346	1.62742545984675e-16	0.112313558893025	0.427935438215692	0.162906434802587	0.248538537718895	0.190346252328454	0.176492270192829	0.11369696796405	0.422230618376071
1438	coral1	0.749442584393538	1.63840169974704e-10	-0.053896905	0.704328262860509	0.177445844849356	0.208214638874766	-0.177678168	0.207610088548752	-0.167525754	0.235191950845403	-0.364130448	0.00796062021942073	-0.390062207	0.00425533139303422	-0.148798258	0.292436961399568	0.3016738085192	0.0297477576714247	0.141658805140126	0.31646567489004	0.836163660463324	1.20922752333787e-14	-0.005439401	0.969471742677474	0.324582166950939	0.0188921719961852	0.187841799726951	0.182359745511777	0.00294318292268768	0.983478826364585
1449	coral1	0.338188645129904	0.0142002094747059	-0.300615836	0.0303542704382234	0.578506565448403	7.05674847591316e-06	0.0248089951910524	0.861411144695793	-0.093889127	0.507938754558098	-0.432387606	0.00136869314959149	-0.409199276	0.002594145380107	-0.100319758	0.479182079192587	0.0808873536526951	0.568648355830173	0.17202987985669	0.222660075196315	0.599752257957586	2.61845345142924e-06	0.459131872127254	0.000617831834548808	0.711918776837824	3.27351858248813e-09	0.487345003886221	0.000248141978834238	0.0264710756970444	0.852226783259414
1450	coral1	0.557778884952094	1.74001408011284e-05	-0.167753086	0.234548074971188	0.126800630800585	0.370376677544612	0.165235962644072	0.241745016274394	-0.141210825	0.318014127850579	-0.409459707	0.00257621728956111	-0.429017597	0.00150620027942778	-0.132726766	0.348245005748922	-0.028765587	0.839579824389417	0.100077298967682	0.480250440570887	0.729566305943062	8.51345535601902e-10	0.357218527312582	0.00933012478300174	0.320108426826975	0.0206972190172303	0.288114053648519	0.03833441353924	0.154181742337245	0.275125629138673
1477	coral1	0.966320309203915	3.8916272010442e-31	-0.10225446	0.470702332817962	-0.141025997	0.318654389291648	-0.220154518	0.11681700495187	-0.142867497	0.312311786950101	-0.198453077	0.158436507908954	-0.244944489	0.0800920684511063	-0.089439407	0.528338640077561	0.11271235590762	0.426286456077925	0.0521716488014767	0.713380325266973	0.896798332856685	2.44497929775991e-19	-0.23138307	0.0988511170627032	0.0430006011457092	0.76213069857194	0.0319960375669236	0.821842698524539	-0.06318694	0.656307956493111
1483	coral1	0.837138015355298	1.05445017809682e-14	-0.326384442	0.0182036844177255	0.0156798331278713	0.912150036382624	-0.083938221	0.55410589340926	0.0348184419352228	0.806417622752131	-0.324614449	0.0188796485483411	-0.346180467	0.0119396750034462	0.0434767838121217	0.759574926656735	-0.080327315	0.571336956582517	-0.030978116	0.827422622056381	0.81928613488154	1.13542335006743e-13	-0.000460122	0.997416989209058	0.203066759080593	0.148786628958836	0.39603284863065	0.00365768999497572	-0.04790305	0.735943265451167
1496	coral1	0.435450699491113	0.00125356378645583	-0.273815415	0.0495033545743896	0.226572328207601	0.106266971333704	0.468822856113613	0.000455632868994791	-0.188293985	0.181290115216748	-0.54163115	3.37451963821436e-05	-0.588834582	4.39657501912289e-06	-0.240900959	0.0853651802117924	-0.060163455	0.671797259514499	-0.017455646	0.902246577313363	0.617346290347983	1.08970125098815e-06	0.674481038532727	4.19972234924861e-08	0.439191959059591	0.00112474956730487	0.507807315833338	0.000121660920540623	0.308252844454714	0.0261986866828684
1503	coral1	0.563756729726144	1.34963463148497e-05	-0.329347276	0.0171181497388833	0.292409336106581	0.0354174755130869	-0.428731392	0.00151842803174851	-0.0791493	0.577011361172105	0.0601753661190076	0.671735965895891	0.106690164239615	0.45156769771872	-0.019698699	0.889758624727638	0.12941255465718	0.360519840122016	-0.031907274	0.822328929215058	0.653045397102488	1.5440733329553e-07	-0.203957276	0.146975253343673	0.321189709908712	0.0202481051238207	0.122276529297968	0.387829032120042	-0.474362559	0.000381277716439357
1521	coral1	0.960082098974162	2.53115157889515e-29	-0.046996132	0.740766379956528	-0.183546912	0.192746046989492	-0.216822735	0.122599382711684	-0.133267116	0.346268432566825	-0.216242363	0.123628424620368	-0.26050182	0.0621551552220699	-0.076581043	0.589470863157441	0.150371106592278	0.287307524411724	0.0785097005617487	0.580103004182774	0.932673839846195	8.66709327181417e-24	-0.237321862	0.0902562347647849	0.0106346924818184	0.940353376660605	-0.014136454	0.920768056616269	-0.03597494	0.800117773375554
1524	coral1	0.796238780869966	1.7048286861432e-12	-0.126323365	0.372195146905548	0.00785774490429344	0.955910296438133	-0.193753822	0.168729775746185	-0.132553116	0.348881685116541	-0.209334404	0.13638374449931	-0.242303331	0.0835063933499922	-0.100450495	0.478606525770381	0.243457645155202	0.0820003705419262	-0.001243309	0.99302044730234	0.820943718514758	9.20805947163033e-14	-0.120290714	0.39564049432738	0.179473743342554	0.202979260608865	0.0706241826426375	0.618822282737787	-0.078827606	0.578565395618514
1533	coral1	0.421958630268749	0.00183488691731864	0.322403777902449	0.0197536896393128	-0.01774725	0.900621716471615	-0.486256704	0.000257409204403359	0.00950342631428721	0.94668858092309	-0.152774676	0.27958331335605	-0.109354334	0.440283443709202	0.0658973356221031	0.642543112330483	0.390988495013813	0.00415732928062469	0.437423614539912	0.00118407756178783	0.47974444264323	0.000319748629391676	-0.400292892	0.00327776914177565	0.047325631506465	0.739012902410858	-0.116053766	0.412612011671033	-0.184338055	0.19080184342658
1549	coral1	0.831905382784984	2.1776494299766e-14	-0.238445955	0.0886971013674007	0.0170556832646871	0.904475882694483	-0.13870842	0.326752093358596	-0.060521441	0.66995607298099	-0.262344857	0.0602630296768417	-0.284725719	0.0407727037891234	-0.033711884	0.812456857581576	0.104170503555781	0.462384183719071	-0.06252477	0.659688302273572	0.86194050673432	2.30548968102447e-16	-0.056782654	0.689278261736157	0.188816115997637	0.180060656111886	0.121857560852091	0.389469466325267	-0.041116598	0.77226698019095
1554	coral1	0.587698460075461	4.63517389288146e-06	-0.2210755	0.115255857741658	0.352522586561095	0.0103728543438153	0.200956154384949	0.15314566857263	-0.379515681	0.00552281116273179	-0.397877838	0.00348862942433957	-0.480003696	0.000317026066813908	-0.417247236	0.00208841151932713	0.239516496550042	0.087231886639118	0.0293548029177158	0.83633850523451	0.685987557227747	1.99547106251713e-08	0.441859398697037	0.00104028909634561	0.563532524662278	1.36267775756159e-05	0.330843061663346	0.0165913653510725	0.00912846633733391	0.948789135179202
1559	coral1	0.831790961823393	2.21184333740194e-14	-0.095546342	0.500445006046248	-0.123901372	0.381505830296277	-0.160353572	0.256130737919664	-0.131603077	0.352377625861617	-0.180660896	0.199957915480406	-0.226976003	0.105628724381884	-0.093761041	0.508520312418697	0.137942787130176	0.329455471293729	-0.019164812	0.892728697295039	0.751056574154366	1.42361621435001e-10	-0.181084421	0.198887775205101	0.033001545903458	0.816339385560242	0.0010491808375026	0.994110203882974	-0.072188832	0.611052888000672
1564	coral1	0.660742482546372	9.79138496989018e-08	0.0849354781996359	0.549390891660056	-0.080677563	0.569654820757387	-0.370970552	0.00678065729132749	0.189588160792752	0.178253751436899	-0.341813222	0.0131332746719198	-0.302404082	0.0293350287218868	0.203613778526357	0.147672005077084	0.433860435548925	0.00131220563893291	0.0527385859368304	0.71040133292245	0.612589036426428	1.38846456096278e-06	-0.325407651	0.0185741364481542	0.0497133679919604	0.72634602990352	-0.057804374	0.683977790796594	0.0714426432389495	0.614752925818652
1565	coral1	0.559308121265752	1.63128363548291e-05	-0.241402599	0.0846965865898805	0.573964455940967	8.6452724749211e-06	-0.210668975	0.133845762489127	-0.210442423	0.13427408609574	-0.330783417	0.0166121035322361	-0.345153839	0.0122115348843161	-0.217258296	0.121831372484666	0.3358953580756	0.0149128703883658	0.117233836220087	0.407843601529692	0.740794760747735	3.41778524469972e-10	0.174905372471198	0.214906308823919	0.668504886896237	6.10225278444043e-08	0.323123483213216	0.0194654517509504	-0.131093709	0.354260810927355
1574	coral1	0.50930689771608	0.000115262112152202	0.168408989177045	0.232697148261009	0.258839526447754	0.0639023232754646	-0.257444943	0.0653982545811213	-0.329180193	0.0171778667941241	-0.225335778	0.108240529579264	-0.257923066	0.0648822629952997	-0.298420931	0.031645446929169	0.384819099862379	0.00484927428527144	0.447073142138303	0.000891443770223174	0.655827623195756	1.31163351841392e-07	-0.037076026	0.794131468407734	0.385324194555738	0.0047890529290069	0.0395699975394251	0.780616309763861	-0.200078633	0.15498547246979
1579	coral1	0.506285561524497	0.000128484654925441	0.276444141824589	0.0472719993501175	-0.124159303	0.380507744618093	0.0811976339376192	0.567161309355747	-0.253363678	0.0699374826118925	-0.359728636	0.00881089397925924	-0.425548851	0.0016604933203846	-0.278489716	0.045592972115345	0.354107973811275	0.0100101097032191	0.197015095536597	0.161536057988667	0.436219281645347	0.00122607177344806	0.0507197316440772	0.721028733937858	0.0428290571492718	0.763052029300417	0.0763312577432769	0.590689050092821	0.255991607999509	0.066986864149914
1581	coral1	0.618199449552459	1.04292243741104e-06	-0.123301462	0.383833249042446	0.206697607046813	0.141503809234587	0.0330499221082803	0.816074833654965	-0.311901922	0.0243880862151091	-0.28980395	0.0371640186311179	-0.327652741	0.0177320516208767	-0.317727935	0.0217157047057848	0.207185574077288	0.140545647747095	0.0996268911080045	0.482238436429157	0.678000435231296	3.35662749779842e-08	0.175705090227561	0.212783824207028	0.354897031971343	0.00983368832484027	0.167145684917106	0.236271128221909	-0.136648311	0.334058002356938
1602	coral1	0.860073955819143	3.15191617587033e-16	-0.126775737	0.370471394851476	-0.118261033	0.403718963958629	-0.126633622	0.371012401471815	-0.148890672	0.292133940989906	-0.194949225	0.166066383267222	-0.244274322	0.0809478221280694	-0.108358867	0.444481342051441	0.12702003345407	0.369542511263124	-0.025381607	0.858244875267804	0.854136779452882	8.2775247324773e-16	-0.13057441	0.356187045223907	0.0625192336003048	0.659716595802325	0.0479068828556053	0.73592290360815	-0.027237306	0.847999187402734
1613	coral1	0.666859120278405	6.75355907622397e-08	-0.117884928	0.405226370889614	0.20485470480934	0.145166412886061	0.0536219151267963	0.705768399276662	-0.227177326	0.105311518226077	-0.424309556	0.00171894454139017	-0.457188663	0.000656030349341338	-0.214009107	0.127649195279987	0.101423796884779	0.474333233142972	0.184808804364577	0.189651657330724	0.800430156095324	1.06947701184578e-12	0.279713719123552	0.0446118164560161	0.402959895606172	0.00305806011185834	0.225621306093877	0.10778234286239	0.0616924582513246	0.663946785475042
1619	coral1	0.927824501693756	4.65489650041234e-23	-0.194841819	0.166304426033998	-0.113408054	0.423418441513133	-0.284083267	0.0412490925815785	-0.001852657	0.989599916329471	-0.182842402	0.194489202247015	-0.205312883	0.144249317954435	0.051756416847975	0.715564871816186	0.0579350514257503	0.683300946954291	-0.001021346	0.994266456499977	0.930451633259046	1.90086091662937e-23	-0.262130207	0.0604809852753101	0.060697756223333	0.669049955343191	0.0833551086756314	0.556871701277627	-0.083889944	0.554334631830671
1620	coral1	0.707596987627502	4.48437041712706e-09	-0.189873523	0.177589209447914	-0.201888378	0.151208874454603	-0.433732361	0.00131703355967479	0.163918260687511	0.24557204956274	0.0411927915922324	0.77185629772037	0.0506382395891087	0.721458828922369	0.236297718267781	0.0916952763795309	-0.041202167	0.771805769092588	-0.08011826	0.572342075639092	0.59005166442048	4.1536570642669e-06	-0.473186358	0.00039607647034373	-0.107062566	0.449980899853802	-0.112942341	0.425337129418361	-0.135755999	0.337253920902433
1623	coral1	0.43109005103044	0.00142024918591013	-0.113933365	0.421260122778152	0.184911541655337	0.189401298450499	0.24797665553523	0.0763089295825791	-0.307226322	0.0267278682437597	-0.334471176	0.0153706500238144	-0.393853595	0.003866649458961	-0.31472834	0.023058993940246	-0.027810936	0.844837013753625	0.147596265086304	0.296396902548388	0.612788253534746	1.37455735062701e-06	0.449684546128846	0.000824337936894464	0.360012053543132	0.00875387082150343	0.317058475622607	0.0220096349610501	0.0955530884405416	0.500414616191055
1628	coral1	0.740611742546604	3.47029923594744e-10	-0.067910395	0.632395875467845	0.152764941431797	0.27961431881786	-0.304515633	0.0281684272502133	-0.005824058	0.967314011590047	-0.35560332	0.0096780575122268	-0.335648276	0.0149914454819318	0.0139431877269596	0.921847885447332	0.396830091538328	0.00358377057913313	0.0903508023184466	0.524127615682864	0.777399829949031	1.22206129139422e-11	-0.13591386	0.336687141678486	0.308914051209051	0.0258624993824215	0.12449643000043	0.379205551228964	-0.033170697	0.815414446916393
1629	coral1	0.598468816443549	2.78570112891117e-06	0.147587120772149	0.296427160988617	0.114130455717158	0.420451961859122	-0.03390393	0.811407948949413	-0.355492583	0.00970231682388468	-0.328288314	0.0174996370701665	-0.37811717	0.00571351817961909	-0.317311271	0.0218982517564714	0.184786901643096	0.189705062288561	0.386646713393823	0.00463446906347732	0.664678689332444	7.71725208825796e-08	0.114664081795135	0.418268295145966	0.280114058508513	0.0442946794200831	0.0138421651018492	0.922412380920118	0.0242189754314003	0.864675929228487
1640	coral1	0.711849238454025	3.29028651517452e-09	-0.22836929	0.103448440483139	0.00870139540143298	0.951182038642514	-0.082030447	0.563178935553202	-0.102773479	0.468441234372144	-0.185735986	0.187400770952065	-0.218433276	0.119777760890426	-0.086519024	0.541943585226853	0.0929394924116982	0.512258484896171	-0.094478489	0.505267198242145	0.692565727320891	1.28416662834127e-08	-0.032070837	0.821433013560243	0.164739404193316	0.243182375580229	0.171108816418697	0.225184273208312	-0.010177535	0.942913084844318
1654	coral1	0.951594422366714	2.83850114810745e-27	-0.185978235	0.18681583705613	-0.196606449	0.16242493651408	-0.208255678	0.138461364824626	0.000949767289399868	0.994668274156069	-0.207813317	0.139320150152584	-0.224011862	0.11038457318643	0.0451017638771707	0.75087262080129	0.0641985008224766	0.651157152207722	-0.089681273	0.527219491804367	0.852085679637919	1.14415404194255e-15	-0.25161598	0.0719563950340028	-0.018319572	0.897433820485755	0.00736702563909206	0.958661245937976	-0.025794484	0.855963234368135
1655	coral1	0.571012812103907	9.84865352216822e-06	-0.240845067	0.0854399288623808	-0.131688177	0.352063602367578	-0.227261332	0.105179373347528	0.448541230671029	0.000853137829070947	-0.312663867	0.0240236057575791	-0.185598211	0.187734028052219	0.477314146809312	0.000346321196959749	0.0461048638065718	0.745515911078703	-0.195841149	0.164099215244468	0.587522590306618	4.67316508219902e-06	-0.212628165	0.130184327719754	-0.0202133	0.886897268251071	0.0768091683608177	0.588359296436986	0.135105869956931	0.339594391655408
1665	coral1	0.656275050019154	1.27746672851026e-07	-0.219593757	0.117775400723888	0.370387160072281	0.00687497839728102	-0.305365383	0.0277100197563383	-0.2244646	0.109647749182967	-0.151035061	0.285159992662159	-0.167253952	0.235963365522247	-0.168647424	0.232026793742926	0.152634018049821	0.280031530670639	0.197345286398907	0.16082043988108	0.852242554450507	1.11636713437892e-15	0.00298690005887928	0.983233460691514	0.484582294794757	0.000272282800869023	0.297208298754225	0.0323781610833798	-0.258373483	0.0643991567414116
1668	coral1	0.332716067793311	0.0159512483190083	0.132022616366092	0.350831167556056	0.247033625009325	0.0774700634376652	0.145668825052811	0.302819087584854	-0.244819974	0.0802505230215735	-0.487869593	0.000243784186906889	-0.505888638	0.000130321083070597	-0.256284688	0.0666640503535155	0.241276297709656	0.0848645347067001	0.365268150170232	0.0077528030410606	0.518529771642201	8.22132976183259e-05	0.355310353529974	0.00974235257365651	0.403556223366913	0.00301075367170295	0.167486980978953	0.235301887514724	0.138228036114094	0.328446646043836
1670	coral1	0.565594957826089	1.24696710874633e-05	0.0233532249858161	0.869470469912605	-0.114418448	0.41927265678596	0.273858502448967	0.0494661018703106	-0.213185998	0.129155736172315	-0.40537872	0.00287016177924626	-0.458143667	0.000636999206185938	-0.234297731	0.094556974338687	0.121020210550298	0.392760276594053	-0.004199104	0.976430570957349	0.579576845649029	6.7241129839925e-06	0.25555639826505	0.0674685285153165	0.069654698970127	0.623657214481934	0.0828503773573074	0.559270985722393	0.306141304111592	0.0272969034386531
1673	coral1	0.79818644750658	1.37457041548542e-12	-0.219096718	0.118629880209766	-0.063636036	0.654019214281678	-0.039399782	0.78153674056282	-0.092062053	0.516266256259359	-0.245095522	0.0799001979581559	-0.269259114	0.0535733348180435	-0.060780305	0.668625883043053	0.00753946398537698	0.957694508509948	-0.039743924	0.77967611992081	0.844508549535826	3.63128821808822e-15	-0.006399339	0.96408742130686	0.115694813215959	0.414068792075955	0.0791948953057079	0.576791252223038	-0.045829891	0.746983133166663
1674	coral1	0.479067564719385	0.000326957171407694	-0.283686358	0.0415456852276327	0.264985531215239	0.0576329982385665	-0.023142841	0.870636288620265	-0.248792964	0.0753149764011479	-0.103081501	0.467102099291633	-0.14205695	0.315093511910132	-0.246135598	0.0785887143916409	0.133670706838317	0.344796642744526	-0.073488986	0.6046289619765	0.522536471265368	7.07725020550645e-05	0.158000129498426	0.263266872073911	0.3879242393017	0.00448932085849791	0.269494601100762	0.0533565461595206	-0.112115445	0.42875595617157
1675	coral1	0.449902034279514	0.000818959487178985	-0.260984307	0.0616552730334457	-0.031498472	0.824569122912001	0.420577770305771	0.00190618906230264	0.0167914434426639	0.905949098186609	-0.483407871	0.000283176374656231	-0.489547777	0.000230306606612395	-0.002462758	0.986175344196486	-0.217899701	0.120707052616687	-0.068651337	0.628677710252817	0.584292730189593	5.42436858320369e-06	0.506832749655332	0.000125991745884936	0.174056213609374	0.217176160069397	0.499449232206766	0.000163664802751126	0.357471475949937	0.00927662872880847
1684	coral1	0.739101833665659	3.93360474144319e-10	-0.202386161	0.150182116897714	-0.083730113	0.555092238430158	0.051960391183229	0.714491473826005	-0.122430715	0.387226361443548	-0.252160067	0.0713229733809237	-0.310087244	0.0252748961475365	-0.118301786	0.403555826471699	0.0517596433241573	0.715547888502067	-0.119997628	0.396801137078015	0.667988248136242	6.3000735181297e-08	0.0455587203373324	0.748430940962997	0.109751929256382	0.438612962594081	0.165042780539147	0.242303518925816	0.141632043504479	0.316558042051316
1686	coral1	0.567938241471102	1.12655943062865e-05	-0.398305111	0.00345047493345254	0.172604807157042	0.2210944641784	0.250875259440103	0.0728259081914331	-0.152775854	0.279579563364188	-0.325467156	0.018551387467463	-0.35411576	0.0100083556728385	-0.156841643	0.266828044244806	-0.12299907	0.385009597323828	-0.118751748	0.401757111836276	0.703167142966304	6.15581960987768e-09	0.399478482425586	0.00334758259443458	0.350439332721562	0.0108667138541105	0.225306238601859	0.108288016806183	0.0793404741544109	0.576088740726761
1688	coral1	0.581881266053564	6.05665452253265e-06	-0.04417931	0.75580897521352	0.330209836612614	0.0168126646831906	-0.36935142	0.00704525147099159	-0.12415325	0.380531149681757	-0.243050351	0.0825293057582399	-0.215084887	0.125700217075172	-0.062371634	0.660471021393228	0.197610320417889	0.160247717679947	0.357230663470831	0.0093275520288514	0.730674717992686	7.79569033559805e-10	-0.076905874	0.587888371826957	0.43562101803287	0.00124742439051528	0.139426416956476	0.324229645584059	-0.201881808	0.151222461244311
1696	coral1	0.697139082123575	9.38732951923485e-09	-0.374230963	0.00627400229643625	-0.086240513	0.543249854	-0.139590503	0.323654914900281	0.224683324417545	0.109293130621687	-0.210713726	0.133761276533556	-0.1679637	0.233952634705326	0.237521630310209	0.0899776023396608	-0.017522982	0.901871336135886	-0.275038145	0.0484550309850019	0.624927146231855	7.34489331562863e-07	-0.113116758	0.424617972074937	0.0629334157848652	0.657601385176033	0.0350100517434797	0.805373003744367	-0.048171343	0.734518369377815
1699	coral1	0.789423978395628	3.55722314453278e-12	0.138440483108574	0.32769655927596	-0.128323308	0.36461085489192	-0.254696848	0.0684279435150777	-0.04747206	0.738234086681941	-0.335952434	0.0148947697980161	-0.335329555	0.0150933247690963	-0.016866051	0.905533109347982	0.480813677881643	0.000308654966375598	0.100634119535384	0.477798764067829	0.762693162028163	5.00367793709194e-11	-0.238208767	0.0890243213512012	0.0616537123461665	0.664145284828636	-0.148140354	0.294600126228341	0.0665048200483394	0.639474031824938
1715	coral1	0.854524842688062	7.78146504222279e-16	-0.025635289	0.856842843324367	-0.248526113	0.0756387655440731	-0.264344949	0.0582623393586295	0.0827377761618306	0.559806908307407	-0.250130078	0.0737090484518481	-0.253003209	0.0703501571310664	0.131429944488418	0.353017022667674	0.103120655307154	0.466932024014673	0.0352387237971397	0.804126769524806	0.771721846355542	2.13213985012226e-11	-0.327232126	0.0178872986451561	-0.089957117	0.525944558008072	0.0134366189758298	0.924678875247132	0.114777734525739	0.417804051347845
1722	coral1	0.761634823357504	5.5163012453731e-11	-0.33539919	0.0150710156642662	-0.234390298	0.0944230098230878	0.170353893456991	0.227267883244313	0.0140946144455717	0.921001812936165	-0.255218577	0.06784431016962	-0.268903034	0.0539024951738337	0.0324573085818155	0.819317013813854	-0.202234451	0.150494495991821	-0.219514304	0.117911676891721	0.740454608443322	3.51599397568859e-10	0.0940141138488333	0.507371595162253	-0.030655999	0.829190139598786	0.293623087995593	0.0346273237632933	0.111377854694141	0.431818574408696
1727	coral1	0.581453234060041	6.17578505659482e-06	-0.12689712	0.370009687901743	0.385545872366676	0.00476283058734889	-0.006385018	0.96416773763992	-0.232993127	0.0964607578786076	-0.447461257	0.00088116951964714	-0.458994291	0.000620468832694181	-0.216906279	0.122451788467897	0.1151375868036	0.416336084987541	0.332623698778509	0.0159823153312011	0.794471766909907	2.06848720099634e-12	0.323024192001648	0.0195050042324773	0.562369811226336	1.43220745731898e-05	0.458562094711226	0.000628818826375688	0.0339832641278645	0.810974737357382
1729	coral1	0.489185939778077	0.000233153856081741	-0.062293246	0.660871818940426	0.274651673995538	0.0487844046727129	0.111854122840651	0.429839611604686	-0.215023806	0.125810271068823	-0.46015897	0.000598462818858238	-0.475127915	0.000371919058672692	-0.207797215	0.13935148603905	0.0379337885389341	0.789476155586242	0.325163991130961	0.0186675357707932	0.697645260576316	9.06412879406805e-09	0.384106413175032	0.00493537578133223	0.452193875357507	0.000764171172254372	0.456065865728901	0.000679059668993623	0.128497213855783	0.363955815739561
1741	coral1	0.808502702737227	4.22012853503505e-13	-0.414496549	0.00225041818443773	0.153438973453665	0.277472876255128	-0.035762238	0.801275505225356	-0.187136303	0.184037625445433	-0.189377401	0.178745713334672	-0.2310547	0.0993442109118158	-0.150331824	0.287434911632148	-0.032760823	0.817656112784366	-0.087180733	0.538846151103805	0.846136687126232	2.84813986309831e-15	0.126297337318695	0.372294472690738	0.362849451087584	0.00820038458585949	0.211567443067718	0.132157186737504	-0.093355945	0.510361827623987
1746	coral1	0.662275415121019	8.92820754422399e-08	-0.201258564	0.152515385132262	-0.106128486	0.453966797777454	-0.051125289	0.718889575656777	0.0359592874610459	0.80020295698406	-0.225346886	0.108222677084724	-0.213067953	0.129372888365287	0.0744767569203622	0.599768223839476	-0.039095077	0.783185152177411	-0.044469806	0.754253378294033	0.770812700043244	2.32744026148111e-11	-0.027719977	0.845338271245094	0.049152770167055	0.729313618051551	0.0891543314339098	0.529659228968189	0.00262934142656002	0.985240328194266
1755	coral1	0.817399075473753	1.43755337914897e-13	0.137244396899905	0.331933638053959	-0.132226396	0.350081526545363	-0.313627123	0.0235693904253316	-0.011491176	0.935559397696739	-0.332192343	0.0161280792699135	-0.358502563	0.00906130023996143	0.00274624438969943	0.984584176968437	0.420901378928123	0.00188926148190401	0.134751411594688	0.340874688558423	0.73344517495822	6.24342159624499e-10	-0.316751598	0.0221454889312856	0.0332981462962444	0.81471770597366	-0.048172862	0.734510304797521	0.0593624648895307	0.675923803216122
1771	coral1	0.741803920011279	3.14145718830644e-10	-0.019532142	0.890685039860157	0.119949373389045	0.396992421394764	-0.398172324	0.0034622929065267	-0.239834191	0.0868007329396803	-0.075617711	0.594175135904303	-0.08742361	0.537711413720008	-0.176090412	0.211766420442772	0.275395050872166	0.0481524645683905	0.217800901138515	0.120879724506827	0.744016630472834	2.60770410871756e-10	-0.269569144	0.0532880699011558	0.222924881706519	0.112169097849552	-0.034134999	0.810146337648013	-0.33496512	0.0152105401852639
1797	coral1	0.191952759585302	0.172801076111051	-0.326392348	0.0182007118313967	0.622074772436128	8.53061004401973e-07	0.147017128255997	0.298317215738026	-0.020302656	0.886400562474781	-0.512541418	0.000102494664148567	-0.481947026	0.000297278456946985	-0.065974392	0.642153484224556	-0.001208185	0.993217617835391	0.169551979825175	0.22949574463068	0.48038972039305	0.000313011179115136	0.574620789657549	8.3968963717558e-06	0.732882283108598	6.53298043398326e-10	0.762896120898188	4.91067506099429e-11	0.122649786649678	0.386371020567083
1801	coral1	0.371504500183817	0.00669532010425567	0.237895194569434	0.0894583642361446	0.011640856028769	0.934721821030938	0.165202446340464	0.241841851161067	-0.298805502	0.0314159759590621	-0.375433055	0.00609571774528661	-0.418744467	0.00200466087757922	-0.298784966	0.0314281946699794	0.207838999111369	0.13927018368086	0.318798828402111	0.0212524112858161	0.458936535454353	0.000621578843330565	0.227197769215981	0.105279348018275	0.164880039112913	0.242774697912674	-0.029765763	0.834079376032704	0.107853409681825	0.446621307111052
1802	coral1	0.278888110012585	0.0452717047453359	-0.334686602	0.0153006446672018	0.488258661283236	0.000240597235748388	0.280356022083469	0.0441038990329636	-0.152196953	0.281427289292071	-0.458064489	0.000638557915018395	-0.468782379	0.00045622134142591	-0.187683243	0.182735878428531	0.0175455438058204	0.901745611544191	0.0348125630867985	0.806449678383494	0.54754313620598	2.65836729486881e-05	0.65009771387663	1.83209841332415e-07	0.648233585350871	2.0394428922192e-07	0.492259268837165	0.000209956454340521	0.149433043961942	0.290359641185927
1804	coral1	0.613386433504978	1.33357483800784e-06	0.130415872587797	0.356776379873767	-0.219629072	0.117714868826006	-0.245358763	0.0795666450480901	-0.084704573	0.550480895794221	-0.0923571	0.514916848190068	-0.098895667	0.485475103951229	-0.016052077	0.910072938444105	0.0799162138072174	0.573314270984516	0.188573326043275	0.180631603048409	0.49985038254546	0.000161379741630513	-0.292622155	0.0352778620731978	-0.11810129	0.404358807462727	-0.177747796	0.207429142826605	-0.120581336	0.394491573903745
1808	coral1	0.247932538697068	0.0763629411055986	-0.413104451	0.00233658633034393	0.172262316407288	0.22202619251321	0.198910505229545	0.157459741059149	0.273463085023378	0.0498088289025716	-0.405910252	0.00283026773799438	-0.307410165	0.0266324426770703	0.280863448946121	0.0437059930859298	-0.239928762	0.0866727104594881	-0.14081447	0.31938814211918	0.425827778494668	0.00164758469827068	0.362377058019178	0.00829037036369431	0.271349745715543	0.0516734358407366	0.369619122789606	0.00700089369632914	0.243708576005995	0.0816758272148084
1821	coral1	0.634745896595183	4.33700868004236e-07	-0.207108197	0.140697260124948	0.118554511417136	0.402544985906006	0.277219408028663	0.0466298166496729	-0.353255275	0.0102038260710404	-0.337213373	0.0144996424886407	-0.406803942	0.00276429735380174	-0.368048973	0.00726457239486658	0.156521018304561	0.267819290345167	-0.088643898	0.532027827298117	0.623734160232007	7.82074474278216e-07	0.410763060701597	0.00248813405842133	0.346683486593506	0.0118083808220572	0.0344971622839879	0.808169927105661	0.01694603227796	0.905087181101175
1831	coral1	0.900723866850091	9.72449208285199e-20	-0.102372204	0.470188871087001	-0.15745066	0.264951949088528	-0.234702653	0.0939720556981409	-0.139674605	0.323360585295894	-0.124350006	0.379770804009979	-0.16219584	0.250636340550208	-0.087116445	0.539146700329546	0.1961385280155	0.16344713579941	-0.040566045	0.775236265498377	0.831563134960744	2.2814558659696e-14	-0.25806056	0.0647344842428226	0.0172384149464533	0.90345728543318	-0.077472932	0.585130380744241	-0.131810283	0.35161332199463
1833	coral1	0.826851180102075	4.28685616753999e-14	-0.081506706	0.565681852312653	-0.100876612	0.476733151313581	-0.157163056	0.265836821247766	-0.16086417	0.254599866405414	-0.185246031	0.188587823538181	-0.23797526	0.0893473824342117	-0.128918919	0.362370372761216	0.164920610990875	0.242657173309611	0.00758434229451487	0.957442918039524	0.738976966329202	3.97442999937777e-10	-0.169825823	0.228733270921989	0.0653451647130427	0.645337887353454	0.0296761765667517	0.834571736302888	-0.011730496	0.934220251437033
1834	coral1	0.526990222979203	5.97807119147573e-05	0.173194447465474	0.219496751851569	-0.220536084	0.116168274670068	0.115344099827709	0.415494978970672	-0.256036901	0.0669368949255732	-0.232739096	0.096834895042919	-0.298861852	0.0313824685231282	-0.251034945	0.0726377560180951	0.13399561443476	0.343614607120931	0.141215266669809	0.317998750820213	0.519828623403099	7.83312624984018e-05	0.0417403523333127	0.768906799411095	-0.070989402	0.61700501291645	-0.113396146	0.42346743950877	0.00666446971009376	0.962600565093873
1838	coral1	0.403700967867463	0.00299936921198024	-0.273187071	0.050049205711713	-0.164659082	0.243415425997641	0.490810060837444	0.000220619717663331	0.00122441245693707	0.993126526436616	-0.372977136	0.00646479144438546	-0.412025925	0.00240534555176444	-0.040732364	0.774338923215449	-0.114588909	0.418575517697906	-0.312616657	0.0240460549749234	0.49708496885628	0.000177742284897966	0.477461228725238	0.000344657814876737	0.0533542151851963	0.707171339294443	0.168688772970336	0.231910676998823	0.377612570823842	0.00578372747578769
1842	coral1	0.103097993840348	0.467030455786382	-0.067829269	0.632803528778044	0.595551978141739	3.20342097867281e-06	-0.028889638	0.838897190644511	0.0613254497041639	0.665827924550622	-0.559217231	1.63756637455133e-05	-0.494778397	0.000192531136856661	0.0380373313267906	0.78891468986391	0.116784848795959	0.409654098430328	0.44598937969014	0.000920705718154753	0.392752406968481	0.00397618184007128	0.416700314817427	0.00211977171343963	0.67800553313743	3.35553072824097e-08	0.689236651346436	1.60739239351831e-08	0.140638731819517	0.3199985645396
1843	coral1	0.858423962443603	4.14010221847643e-16	-0.095254858	0.50175893104797	-0.076921787	0.587810895065466	-0.154265013	0.27486330607444	-0.195297221	0.165296829696731	-0.189612017	0.17819812654932	-0.241049765	0.0851664182344952	-0.164378403	0.244230995361306	0.172186783409474	0.222232042560675	0.00401901828520564	0.977441116517549	0.730394046648898	7.97183341743264e-10	-0.157709029	0.264158705132162	0.0899075188215752	0.526173683744197	0.0122044391034382	0.9315687796941	-0.052828488	0.709929331756316
1850	coral1	0.720812772527508	1.6817908181798e-09	-0.162067594	0.251016217356299	0.0438781675848772	0.757422590439049	-0.01397287	0.921682034747207	0.0332197647955644	0.815146186770214	-0.46265403	0.00055367242960003	-0.474534076	0.000379162080681323	0.0189845158601738	0.89373203313291	-0.02595477	0.855077775270118	0.144372573295209	0.307188244020027	0.7565450233082	8.757069667942e-11	0.0769941173125403	0.58745879997808	0.220392374438168	0.116412283889727	0.570705779377205	9.98235274652708e-06	0.0953001937716165	0.501554455373892
1859	coral1	0.899221116266497	1.39023497609977e-19	-0.133969992	0.343707733442792	-0.147693176	0.296076349019895	-0.153447605	0.277445523677919	-0.140963724	0.318870291270113	-0.176310118	0.211187838254415	-0.21801131	0.120512219380177	-0.085052934	0.548836829556632	0.0732601211065446	0.605757628841735	-0.001390942	0.992191708723589	0.918459127467864	8.78791279560804e-22	-0.158036768	0.263154768371518	0.0336122290530037	0.813001279512244	0.00699826325247193	0.960728826741258	-0.064547304	0.649384789867491
1867	coral1	0.311974354031016	0.024353239415683	0.0843606986362882	0.552106090338905	-0.193500515	0.169298120159685	-0.055809512	0.694340514273143	-0.234857291	0.0937494223440318	0.117889351516692	0.405208621609246	0.102828269783064	0.468202878746491	-0.188519444	0.180758489173928	0.0707840037384282	0.618026761981495	0.0338730521326527	0.811576572410368	0.252129648963465	0.0713582690082105	-0.13678191	0.333581136820151	-0.126914926	0.369941988053238	-0.130764485	0.355481259823642	-0.226677329	0.106100670594715
1874	coral1	0.04692049046518	0.741169101340813	-0.052795251	0.710103819776602	0.771944599014367	2.0867153948191e-11	-0.419783096	0.00194833176976285	-0.022478636	0.874318687394774	-0.254308822	0.068864598545866	-0.180272916	0.200941812328686	-0.004075124	0.977126275179137	0.235675023048357	0.0925789355459746	0.536892160362569	4.07248526930581e-05	0.328671263696033	0.0173608550933331	0.100657633055792	0.477695380485165	0.761762897781898	5.45172016754222e-11	0.517667987895801	8.48854297620704e-05	-0.223341016	0.111483331903074
1878	coral1	0.738048346083864	4.29085142626164e-10	-0.207465922	0.139997354597679	0.18727077471515	0.183716960717512	-0.177185371	0.20889391461036	-0.164612982	0.243549250850126	-0.235453165	0.092895368004504	-0.25503579	0.0680483317970591	-0.126396755	0.371915169984068	0.108360455624552	0.444474623758737	0.105034939448183	0.458657596422962	0.874586215599414	2.43902759307664e-17	0.0154281626911721	0.913554672914037	0.340985091943785	0.0133707854336293	0.163416280327476	0.247040740520763	-0.135159853	0.33939966847155
1879	coral1	0.739943767440168	3.66850952131191e-10	-0.243911875	0.0814136306292912	0.131800384138597	0.351649813608751	-0.013966929	0.921715226642818	-0.16314623	0.247833314908202	-0.306051168	0.0273446277324044	-0.337111434	0.0145312497790504	-0.154315443	0.274704517390224	0.0605248449601994	0.669938573034047	0.0219594286465324	0.8771990511731	0.793370193170426	2.33125865101596e-12	0.118451229422528	0.402957910242005	0.307431658884404	0.0266213049674948	0.144419821902752	0.307028280320292	-0.078418582	0.580544059504553
1892	coral1	0.63702471085478	3.82770485576066e-07	-0.395342197	0.00372280942895364	-0.145409964	0.303688388656834	-0.379607806	0.0055104464658567	0.451375887827407	0.000783335207723064	-0.084417002	0.551839835267858	0.0343834632463726	0.80879028170902	0.5150912692754	9.33566319561935e-05	-0.149392304	0.290492670986732	-0.228757566	0.102847070783781	0.63374846563591	4.5792845289695e-07	-0.366048065	0.00761307815840484	-0.077603582	0.584495767723814	0.208471790182255	0.138043251079096	-0.140131153	0.321765777152498
1895	coral1	0.780062027110796	9.36085389483643e-12	-0.130288289	0.357251080735669	-0.112909675	0.42547189196892	-0.10529084	0.45755754954337	-0.139340576	0.324530571847917	-0.16359099	0.246528899691961	-0.21091411	0.133383459656862	-0.095475449	0.500764408258041	0.0746994295291493	0.598674843971398	-0.018314269	0.897463353791139	0.845002483308875	3.37429219677884e-15	-0.101233069	0.475169021884028	0.0528549377043896	0.709790486744944	0.0633312469744535	0.655572178358807	0.00379457541586388	0.978700623023822
1905	coral1	0.848729552634815	1.92315731742037e-15	-0.066254562	0.640737642599092	0.0970130861772949	0.493860293277124	-0.220461259	0.116295273157504	-0.269365197	0.0534755870521273	-0.230098919	0.100790279984206	-0.280473328	0.0440116493139532	-0.221745603	0.11413000881647	0.235244874912786	0.0931932149636832	0.169018237624631	0.230986901438459	0.80893062952488	4.01225132796098e-13	-0.083771126	0.554897790307757	0.289723629268311	0.0372189720394014	0.0457554930314657	0.747380266368764	-0.082612514	0.560403372919715
1909	coral1	0.942040801422273	2.28917428085538e-25	-0.061303742	0.665939253233363	-0.153450617	0.277435979059937	-0.274520013	0.0488970295590057	-0.16976253	0.22890934406643	-0.131505534	0.352737776086137	-0.178744612	0.204850829980799	-0.098237009	0.488400302527592	0.161358954005214	0.253122305912322	0.076052342745852	0.592050624403321	0.907602398093792	1.75522288004874e-20	-0.278420775	0.0456487558074289	0.0366175086202763	0.796622894703662	-0.066263868	0.640690638078022	-0.093249408	0.51084669153023
1925	coral1	0.728063278035302	9.58690554260571e-10	0.00951361775216277	0.946631492665965	-0.192772295	0.170939774239211	0.153966006812904	0.275806023252684	-0.18610489	0.186510534809559	-0.366289998	0.00757018197910316	-0.419407006	0.00196856384341322	-0.195272649	0.165351082414099	0.287092827700729	0.0390563073008613	-0.079357941	0.576004476707542	0.672924908163242	4.63267378400937e-08	0.0784035951909605	0.580616615038421	0.0298495605285656	0.833618884209032	-0.030576531	0.829626326860785	0.186911573591686	0.184574419901392
1930	coral1	0.720086849502828	1.77742953788376e-09	-0.089122756	0.529805601454077	0.165481400751078	0.241036705815411	-0.270068983	0.0528307499090355	-0.210012445	0.135089835191405	-0.18035057	0.200744612115871	-0.219713481	0.117570280512275	-0.172568766	0.221192384851736	0.27107377151081	0.0519210552114059	0.13559357334567	0.337837710583075	0.730766627683924	7.73881346026936e-10	-0.112344408	0.427807754080068	0.31778585387544	0.0216904314105002	0.101336123697698	0.474717328445648	-0.083218487	0.557520663667957
1940	coral1	0.650572491592022	1.782537954851e-07	-0.316545584	0.0222370868152617	-0.256735437	0.0661699952745674	-0.326017938	0.0183419406595658	-0.191770625	0.173216722355674	0.462537249289596	0.00055569935193127	0.398190111046736	0.00346070776184212	-0.074942078	0.597484374915866	-0.193908308	0.168383838593216	-0.260137939	0.0625343009086346	0.540645518995698	3.50989863064006e-05	-0.437569994	0.00117906222936039	-0.195741908	0.16431724834057	-0.295790773	0.0332524867316456	-0.39979965	0.00331989598369095
1942	coral1	0.223182267296253	0.111744561041204	-0.133875412	0.344051619978568	0.220057047435776	0.116983164401939	0.219260833624527	0.118347222648993	0.0807853721848138	0.569137505499104	-0.512453641	0.000102823325458929	-0.449890362	0.000819247332034502	0.0865740069915563	0.541685883681292	-0.084677576	0.550608404853726	0.167718469800601	0.234646041676196	0.456980404704853	0.000660247931056133	0.456036756447591	0.00067966628793436	0.360382099283282	0.00867989950959708	0.500919840347698	0.000155429271850123	0.321824672794107	0.0199882337327958
1946	coral1	-0.035266781	0.803973892529003	-0.366079863	0.00760742811536148	0.0460222036351688	0.745956882412566	0.409713836332267	0.0025588289164116	0.153925599094591	0.275933586149026	-0.205276515	0.144321954570999	-0.139547555	0.32380528142607	0.15470912553901	0.273467030722502	-0.337857712	0.0143012157804697	-0.238920617	0.0880450925102087	0.12727365620172	0.36857965294968	0.485573179676764	0.000263389311940281	0.110843699314822	0.434044144385258	0.258525640427184	0.0642366077103857	0.138611696508174	0.32709284106176
1962	coral1	0.369948829352364	0.00694659635513345	0.268450852272954	0.054322848901201	-0.100040516	0.480412628397815	0.024156780806937	0.865020205226847	-0.147455253	0.296863733033551	-0.31403413	0.0233796531001957	-0.307831541	0.0264148003151539	-0.104989058	0.458854978941691	0.159122384496169	0.259847537184048	0.360943533592037	0.00856870430419245	0.45825813867582	0.000634751776897678	0.0539059648874346	0.704280834250295	0.0336286472132112	0.812911580013709	-0.070715767	0.618366364152523	0.0936012967623105	0.509246087010615
1963	coral1	-0.103362701	0.465881378962026	-0.455403134	0.000692992147671614	0.285571638143013	0.0401523450336074	0.10367640521346	0.464521578386904	0.50140809393466	0.000152779759658155	-0.319500342	0.0209534674467657	-0.171059216	0.225320764060411	0.490693277297474	0.000221500104678085	-0.274452529	0.0489548383140019	-0.18513346	0.188861315279634	0.101172379954335	0.475435131275827	0.327306401952151	0.0178597999505647	0.299361268224576	0.0310867999531506	0.455398187944093	0.000693097087823364	0.213542844799153	0.128500961762474
1974	coral1	0.170885867557783	0.225798237320371	-0.34885568	0.0112555684496958	0.724647822180464	1.25204147864486e-09	0.190237774733445	0.176743551633299	-0.143375498	0.310576394061214	-0.493468096	0.000201423139032481	-0.491379873	0.000216369610338699	-0.203234412	0.148444354696179	0.0869798945641223	0.539785356018949	0.127508877710193	0.367688007763617	0.452847599776593	0.000749160025655728	0.670960407499831	5.23918461748608e-08	0.833937483376895	1.64803836472007e-14	0.673283434295193	4.52935987632059e-08	0.0737956903303229	0.60311786241253
1987	coral1	0.731890157273558	7.07447414507953e-10	0.195992750219776	0.163766553998504	-0.052886908	0.709622674626685	-0.308684832	0.0259786329954082	-0.134356614	0.342304214362392	-0.279718485	0.0446080302769979	-0.269905007	0.0529804258634824	-0.0880822	0.53464031239487	0.363147090978288	0.00814412359360065	0.283528507241668	0.0416641255301591	0.711295117321326	3.42682662644705e-09	-0.264824876	0.0577903174742511	0.0693769653236448	0.625045219771459	-0.05131811	0.71787326770389	-0.07593074	0.592644689151357
1988	coral1	0.373979667921587	0.0063118421240821	-0.317797508	0.0216853492484328	0.201278249368428	0.152474424066208	0.337935116065005	0.0142775359059875	0.0351580859269431	0.804566180951239	-0.518808695	8.13650864683283e-05	-0.51468681	9.47544722175706e-05	-2.24E-05	0.999874355767034	-0.123374086	0.383551046018253	-0.034846808	0.806262953002234	0.57404043558862	8.61617526292579e-06	0.55387365505636	2.04876662050284e-05	0.390131147054637	0.00424796816834637	0.456285308182739	0.000674502305539969	0.286564047384922	0.0394344727579029
1993	coral1	0.863541902936498	1.75653741717704e-16	-0.247829523	0.0764891789092797	0.0697297740398948	0.623282240431981	-0.078917295	0.578131936052736	-0.149499489	0.290142760280305	-0.297198871	0.0323839126339556	-0.340155292	0.0136124572390517	-0.128108201	0.365422072369045	0.132362874260562	0.349580017534544	-0.058937426	0.678117370250418	0.929557666721006	2.58815551878429e-23	0.0377085896919792	0.790697672785196	0.254359378137607	0.0688075806394425	0.157003506072796	0.26632855828997	0.00788429734563674	0.955761458915247
1996	coral1	0.774137367313932	1.68590963466848e-11	-0.244198988	0.0810444670492201	0.229015489157056	0.102449086238566	-0.245119613	0.079869626352386	-0.095355588	0.501304672221156	-0.268298818	0.0544647760932139	-0.263868428	0.058734078740642	-0.049667883	0.726586662992746	0.115331295295057	0.415547102177884	0.105556291839545	0.456417961149699	0.842312034144954	5.01760638608894e-15	-0.018734836	0.895121761316026	0.382012037368464	0.00519620801483934	0.183570791142387	0.192687159882618	-0.148953712	0.291927351434878
2007	coral1	0.886573138425425	2.29119608212909e-18	-0.141268225	0.317815455665923	-0.16209563	0.250933138081468	-0.174302015	0.216517406395246	-0.134845377	0.340534997405995	-0.134904235	0.34032232592154	-0.179801519	0.202141856712804	-0.073909726	0.602556439199647	0.0583467523991018	0.681170150076869	-0.021536656	0.879545601122798	0.897466874311575	2.09522113930056e-19	-0.190330631	0.176528439065818	0.00893183719028031	0.949890805445838	0.0178779555275398	0.899893531814978	-0.057670441	0.684671758119357
2016	coral1	0.741337808098583	3.26635364264241e-10	-0.17084245	0.225917936020301	0.132651481980816	0.348520943927953	-0.257144393	0.0657242841159622	-0.141244002	0.317899284443479	-0.171723817	0.223496659425121	-0.187229852	0.183814503938038	-0.090551057	0.523204596070558	0.109851541151295	0.438195001012563	0.118320705649635	0.403480099859269	0.846796420969272	2.57908377672815e-15	-0.089541961	0.527863965407824	0.265024847097701	0.0575945514839076	0.102010603793729	0.471766705617253	-0.230063448	0.100844257849763
2017	coral1	0.246499241500479	0.0781342066031481	-0.393211943	0.00393014530299906	0.0897285246750631	0.527000988968481	0.669350232005883	5.79109483293062e-08	-0.093285704	0.510681475781892	-0.44428618	0.00096843860201481	-0.473468411	0.000392481076225078	-0.150514346	0.28684333007784	-0.236112756	0.0919570658489254	-0.2509317	0.0727593624681855	0.388410619556613	0.00443511851839173	0.776174481315403	1.37991337855222e-11	0.288324765996909	0.038186840384765	0.470987963451443	0.000425138313482913	0.36521583520042	0.00776225468948255
2019	coral1	0.197548877655023	0.160380358407888	-0.340087861	0.0136322591656063	0.676535043119875	3.68624709010458e-08	0.192091709646093	0.172484467389928	-0.250513248	0.0732538859773792	-0.385457475	0.00477327196981136	-0.404747399	0.00291819147108174	-0.292900621	0.0350958708292072	0.0756415964466251	0.594058296187027	0.0984360334941759	0.487515434238586	0.464061946135176	0.00052975569654455	0.643137607970898	2.72393757698244e-07	0.787913902143708	4.17166814472247e-12	0.494188383915603	0.000196489879648446	-1.65E-05	0.999907646143343
2028	coral1	0.760569873342951	6.08207701516741e-11	-0.149815186	0.289113746357375	0.0909022945441241	0.521587619643203	-0.217031511	0.12223079911776	0.00589624009361296	0.966909135027023	-0.336699307	0.0146596344084862	-0.329381753	0.0171058494441964	0.0457921149424761	0.747184772569364	0.0962071566475557	0.497472809231045	0.130079603978129	0.358028370754545	0.881517817034836	6.40799326562952e-18	-0.07042918	0.619793507085995	0.241875851107957	0.0840696010985988	0.316412419923606	0.0222964641735274	0.0171519112884825	0.903939461800144
2032	coral1	0.708715815312085	4.13572578157389e-09	-0.33643082	0.0147437934410704	0.374984430833995	0.00616172979775294	-0.120994302	0.392862356910214	-0.204732046	0.145412660674685	-0.277951385	0.0460300426305472	-0.293071338	0.0349846839881324	-0.171817172	0.223241253721754	0.0747822144317246	0.598268572435477	0.106543161061858	0.452194920364338	0.896666734846582	2.52010494596428e-19	0.196919707150879	0.161743225287694	0.548135795789272	2.59490542486078e-05	0.3855648640102	0.00476058992901128	-0.121136605	0.392301868646289
2034	coral1	0.448102096692297	0.000864437764480729	-0.206041711	0.142799367491032	0.0027075813480051	0.984801183220192	-0.354247543	0.0099787066228977	0.534970537836833	4.39156380725766e-05	-0.327939045	0.0176270343129358	-0.224301143	0.10991333726006	0.563879250326282	1.34255585586766e-05	-0.129337749	0.360799900835196	0.06935295727248	0.625165263378961	0.57859313969103	7.02928528828639e-06	-0.249971656	0.0738978905585412	0.0533286133811133	0.707305561759953	0.566138727394741	1.2180107946795e-05	0.116349813392798	0.411412747588461
2045	coral1	0.749031341984316	1.69783953797912e-10	-0.216635684	0.122930327326622	0.428800301004749	0.00151547589769011	-0.159013943	0.260176632855188	-0.234553991	0.0941864736941142	-0.396277804	0.0036348362899571	-0.436165632	0.00122797313903658	-0.247953292	0.0763375289839736	0.339530634037687	0.0137968421452852	0.122911273264994	0.38535154122652	0.813969156165335	2.19224290097307e-13	0.143189620448969	0.311210656176082	0.605840930397257	1.94478597018816e-06	0.296171447920534	0.0330157860238869	-0.102259206	0.470681634657433
2051	coral1	0.759898820837633	6.46635609171938e-11	-0.017578637	0.901561205762206	-0.052641688	0.710910183762022	-0.14808056	0.294797239498565	-0.189244846	0.179055628028612	-0.213199428	0.12913104765873	-0.270852973	0.0521198598939065	-0.162309005	0.25030145678335	0.268582693481952	0.0542000147795509	0.0480811217853736	0.734997433349165	0.760432225033406	6.15909368296997e-11	-0.12596112	0.373578945945195	0.111792635611466	0.430094812385669	0.0441233053646419	0.756108985894008	-0.018580071	0.895983341734897
2054	coral1	0.751731085106058	1.34199684741848e-10	0.0110239454055905	0.938174347409029	-0.161794303	0.251827034397681	0.00626130193665616	0.964861583178979	-0.215609851	0.124757345875147	-0.252939253	0.0704235772669351	-0.301383912	0.0299129354974744	-0.17765355	0.207674090647682	0.0856855323638272	0.545857345344112	0.111399010177119	0.431730561836826	0.78407967191159	6.21623899984229e-12	-0.009564119	0.946348608410316	0.0272323273551047	0.848026644739482	-0.053348969	0.707198843292886	0.0122833261458097	0.931127517482379
[truncated: 10,378 more rows]
