# Supplementary material for: Analysis of RNA Expression Specificity and Commonality in Commonly Used Tool Cells and Multiple Tissues of Pigs
Source: Biomolecules. 2026 Mar 17;16(3):448. doi: 10.3390/biom16030448 (PMC13024099; doi:10.3390/biom16030448)
Supplement: Supplementary file 1 [file biomolecules-16-00448-s001.zip › Table S2. Name of ubiquitously expressed genes.xls]

## Sheet: Sheet1
ID	name
ID	name
ENSSSCG00000005271	CARNMT1
ENSSSCG00000005273	OSTF1
ENSSSCG00000037594	PNISR
ENSSSCG00000038757	ENSSSCG00000038757
ENSSSCG00000004353	CCNC
ENSSSCG00000004263	ZUP1
ENSSSCG00000025941	PTP4A1
ENSSSCG00000030268	ZFAND5
ENSSSCG00000005288	TLE4
ENSSSCG00000005037	ERO1A
ENSSSCG00000005291	TLE1
ENSSSCG00000005038	PSMC6
ENSSSCG00000005041	FERMT2
ENSSSCG00000020885	NUS1
ENSSSCG00000004254	DCBLD1
ENSSSCG00000005045	BMP4
ENSSSCG00000027256	CNIH1
ENSSSCG00000004368	PREP
ENSSSCG00000026294	GMFB
ENSSSCG00000021451	CGRRF1
ENSSSCG00000038507	RPS29
ENSSSCG00000004339	UFL1
ENSSSCG00000004347	FBXL4
ENSSSCG00000005006	RPL36AL
ENSSSCG00000005009	KLHDC2
ENSSSCG00000005011	NEMF
ENSSSCG00000032312	RAB11A
ENSSSCG00000005012	ARF6
ENSSSCG00000005029	RTRAF
ENSSSCG00000005030	NID2
ENSSSCG00000004943	MAP2K1
ENSSSCG00000036735	VCPKMT
ENSSSCG00000005015	SOS2
ENSSSCG00000038941	SNAPC5
ENSSSCG00000004945	RPL4
ENSSSCG00000036634	MAP4K5
ENSSSCG00000005786	SNRPA1
ENSSSCG00000004971	TLE3
ENSSSCG00000005021	SAV1
ENSSSCG00000004963	ENSSSCG00000004963
ENSSSCG00000005024	PYGL
ENSSSCG00000004970	RPLP1
ENSSSCG00000004952	SMAD3
ENSSSCG00000004951	AAGAB
ENSSSCG00000004954	C15orf61
ENSSSCG00000004997	PRPF39
ENSSSCG00000021217	FKBP3
ENSSSCG00000004958	PIAS1
ENSSSCG00000022419	FEM1B
ENSSSCG00000004870	CNDP2
ENSSSCG00000004973	UACA
ENSSSCG00000004847	MPHOSPH10
ENSSSCG00000004854	TJP1
ENSSSCG00000004974	LARP6
ENSSSCG00000004875	CYB5A
ENSSSCG00000037781	ENSSSCG00000037781
ENSSSCG00000004985	GEMIN2
ENSSSCG00000004844	MTMR10
ENSSSCG00000004986	TRAPPC6B
ENSSSCG00000004845	FAN1
ENSSSCG00000022828	PNN
ENSSSCG00000005782	TM2D3
ENSSSCG00000004076	MTRF1L
ENSSSCG00000004103	PCMT1
ENSSSCG00000004405	FIG4
ENSSSCG00000004071	CNKSR3
ENSSSCG00000004390	SESN1
ENSSSCG00000052303	RAB32
ENSSSCG00000004414	CD164
ENSSSCG00000004382	SEC63
ENSSSCG00000004385	SNX3
ENSSSCG00000004432	HDAC2
ENSSSCG00000004392	ENSSSCG00000004392
ENSSSCG00000004393	GTF3C6
ENSSSCG00000024361	TFB1M
ENSSSCG00000004070	SCAF8
ENSSSCG00000026382	PPP2R5E
ENSSSCG00000005575	RC3H2
ENSSSCG00000030067	GINM1
ENSSSCG00000004110	TAB2
ENSSSCG00000005590	PSMB7
ENSSSCG00000005596	ARPC5L
ENSSSCG00000005126	PLAA
ENSSSCG00000020743	RABGAP1
ENSSSCG00000025744	KDSR
ENSSSCG00000004897	ZCCHC2
ENSSSCG00000004921	ATP8B1
ENSSSCG00000004926	PDCD7
ENSSSCG00000004927	CLPX
ENSSSCG00000005174	RRAGA
ENSSSCG00000004934	DPP8
ENSSSCG00000004935	HACD3
ENSSSCG00000004936	INTS14
ENSSSCG00000004899	RELCH
ENSSSCG00000004908	LMAN1
ENSSSCG00000034415	C18orf32
ENSSSCG00000004517	CXXC1
ENSSSCG00000004489	ENSSSCG00000004489
ENSSSCG00000035007	ENSSSCG00000035007
ENSSSCG00000034730	PIAS2
ENSSSCG00000005771	HDHD2
ENSSSCG00000060420	IER3IP1
ENSSSCG00000004500	ARK2N
ENSSSCG00000005507	PSMD5
ENSSSCG00000004499	ATP5F1A
ENSSSCG00000039972	ENSSSCG00000039972
ENSSSCG00000004498	HAUS1
ENSSSCG00000004524	SMAD4
ENSSSCG00000034427	MEX3C
ENSSSCG00000004893	VPS4B
ENSSSCG00000004884	TMX3
ENSSSCG00000034749	ENSSSCG00000034749
ENSSSCG00000004634	AP4E1
ENSSSCG00000004636	TRPM7
ENSSSCG00000004639	USP8
ENSSSCG00000004647	DTWD1
ENSSSCG00000004652	COPS2
ENSSSCG00000004653	SECISBP2L
ENSSSCG00000004595	ADAM10
ENSSSCG00000030605	POLR2M
ENSSSCG00000004600	TCF12
ENSSSCG00000004617	ATOSA
ENSSSCG00000053937	ENSSSCG00000053937
ENSSSCG00000004622	GNB5
ENSSSCG00000004624	MAPK6
ENSSSCG00000004625	LEO1
ENSSSCG00000004626	TMOD3
ENSSSCG00000024983	RSL24D1
ENSSSCG00000059295	PIGBOS1
ENSSSCG00000005386	STX17
ENSSSCG00000040634	ERP44
ENSSSCG00000053078	TDRD7
ENSSSCG00000062892	ANP32B
ENSSSCG00000005300	VCP
ENSSSCG00000039782	STOML2
ENSSSCG00000031236	GLIPR2
ENSSSCG00000037131	CLTA
ENSSSCG00000005343	RNF38
ENSSSCG00000005346	ZCCHC7
ENSSSCG00000005349	GRHPR
ENSSSCG00000005347	POLR1E
ENSSSCG00000058091	ENSSSCG00000058091
ENSSSCG00000005356	DCAF10
ENSSSCG00000032554	ENSSSCG00000032554
ENSSSCG00000030535	SNX9
ENSSSCG00000024019	GTF2H5
ENSSSCG00000004029	QKI
ENSSSCG00000004037	MAP3K4
ENSSSCG00000032916	ENSSSCG00000032916
ENSSSCG00000004020	SFT2D1
ENSSSCG00000004064	ARID1B
ENSSSCG00000004023	CEP43
ENSSSCG00000004470	HMGN3
ENSSSCG00000020702	SENP6
ENSSSCG00000004460	IBTK
ENSSSCG00000004446	ENSSSCG00000004446
ENSSSCG00000033155	TMEM30A
ENSSSCG00000004480	COX7A2
ENSSSCG00000004465	BCKDHB
ENSSSCG00000004293	SNX14
ENSSSCG00000004294	SYNCRIP
ENSSSCG00000004304	SLC35A1
ENSSSCG00000004303	RARS2
ENSSSCG00000004306	ORC3
ENSSSCG00000004307	ENSSSCG00000004307
ENSSSCG00000029003	ENSSSCG00000029003
ENSSSCG00000044841	ENSSSCG00000044841
ENSSSCG00000005183	PSIP1
ENSSSCG00000005184	SNAPC3
ENSSSCG00000005191	MPDZ
ENSSSCG00000005459	ECPAS
ENSSSCG00000021386	PTGR1
ENSSSCG00000005460	DNAJC25
ENSSSCG00000046439	GNG10
ENSSSCG00000005466	PTBP3
ENSSSCG00000005467	HSDL2
ENSSSCG00000026194	INIP
ENSSSCG00000005440	ENSSSCG00000005440
ENSSSCG00000005444	TMEM245
ENSSSCG00000005453	ENSSSCG00000005453
ENSSSCG00000005436	RAD23B
ENSSSCG00000005437	KLF4
ENSSSCG00000053522	ATP6V1G1
ENSSSCG00000005232	ENSSSCG00000005232
ENSSSCG00000005201	UHRF2
ENSSSCG00000005204	RANBP6
ENSSSCG00000005235	KANK1
ENSSSCG00000005241	ENSSSCG00000005241
ENSSSCG00000004237	SERINC1
ENSSSCG00000004238	HSF2
ENSSSCG00000004177	RPS12
ENSSSCG00000041449	ENSSSCG00000041449
ENSSSCG00000021443	SGK1
ENSSSCG00000004123	UTRN
ENSSSCG00000004592	SLTM
ENSSSCG00000021646	KLF9
ENSSSCG00000005227	PUM3
ENSSSCG00000040918	LTV1
ENSSSCG00000004577	ICE2
ENSSSCG00000004578	ANXA2
ENSSSCG00000004133	FUCA2
ENSSSCG00000004134	PEX3
ENSSSCG00000005212	PLGRKT
ENSSSCG00000004199	EPB41L2
ENSSSCG00000004582	BNIP2
ENSSSCG00000004583	ENSSSCG00000004583
ENSSSCG00000004140	VTA1
ENSSSCG00000004587	MYO1E
ENSSSCG00000004156	IFNGR1
ENSSSCG00000005217	ENSSSCG00000005217
ENSSSCG00000005219	CDC37L1
ENSSSCG00000004192	CCN2
ENSSSCG00000005062	TMEM260
ENSSSCG00000004537	TXNL1
ENSSSCG00000058562	ENSSSCG00000058562
ENSSSCG00000005096	HIF1A
ENSSSCG00000004542	NARS1
ENSSSCG00000004543	MTFMT
ENSSSCG00000004544	SPG21
ENSSSCG00000005066	EXOC5
ENSSSCG00000004216	ECHDC1
ENSSSCG00000004217	RNF146
ENSSSCG00000004163	BCLAF1
ENSSSCG00000004220	TRMT11
ENSSSCG00000004221	HINT3
ENSSSCG00000004550	OAZ2
ENSSSCG00000004552	TRIP4
ENSSSCG00000004205	ARHGAP18
ENSSSCG00000034137	PPIB
ENSSSCG00000062397	SF3B5
ENSSSCG00000005065	AP5M1
ENSSSCG00000031332	NAA30
ENSSSCG00000034124	CIAO2A
ENSSSCG00000005054	MAPK1IP1L
ENSSSCG00000005060	KTN1
ENSSSCG00000026571	RAB8B
ENSSSCG00000023158	RPS27L
ENSSSCG00000004569	LACTB
ENSSSCG00000004570	TPM1
ENSSSCG00000004820	LINS1
ENSSSCG00000022299	ACTR10
ENSSSCG00000004826	SELENOS
ENSSSCG00000005072	PSMA3
ENSSSCG00000004832	UBE3A
ENSSSCG00000037343	MRPS11
ENSSSCG00000005105	MRPL46
ENSSSCG00000028771	MEF2A
ENSSSCG00000004785	SRP14
ENSSSCG00000039061	EIF2AK4
ENSSSCG00000057874	ENSSSCG00000057874
ENSSSCG00000005083	DHRS7
ENSSSCG00000005084	PPM1A
ENSSSCG00000039393	SPRED1
ENSSSCG00000005600	PPP6C
ENSSSCG00000005599	RABEPK
ENSSSCG00000005092	SLC38A6
ENSSSCG00000005601	HSPA5
ENSSSCG00000005602	GAPVD1
ENSSSCG00000004814	ENSSSCG00000004814
ENSSSCG00000029169	MAPKAP1
ENSSSCG00000004725	ZNF106
ENSSSCG00000004730	TMEM87A
ENSSSCG00000004731	VPS39
ENSSSCG00000004747	RTF1
ENSSSCG00000032141	ENSSSCG00000032141
ENSSSCG00000037384	BLOC1S6
ENSSSCG00000035904	ENSSSCG00000035904
ENSSSCG00000005613	LRSAM1
ENSSSCG00000036639	STOM
ENSSSCG00000005528	NDUFA8
ENSSSCG00000030089	RBM18
ENSSSCG00000004691	EIF3J
ENSSSCG00000035827	CTDSPL2
ENSSSCG00000004334	MAP3K7
ENSSSCG00000034239	ZNF189
ENSSSCG00000005399	RNF20
ENSSSCG00000005621	CDK9
ENSSSCG00000032481	DPM2
ENSSSCG00000022295	ENSSSCG00000022295
ENSSSCG00000005643	ENSSSCG00000005643
ENSSSCG00000032748	SWI5
ENSSSCG00000005649	URM1
ENSSSCG00000005651	ODF2
ENSSSCG00000005652	GLE1
ENSSSCG00000005654	SPTAN1
ENSSSCG00000005656	ENSSSCG00000005656
ENSSSCG00000063201	ZDHHC12
ENSSSCG00000005660	TBC1D13
ENSSSCG00000005662	SPOUT1
ENSSSCG00000005666	DOLK
ENSSSCG00000005667	NUP188
ENSSSCG00000004144	HECA
ENSSSCG00000004146	REPS1
ENSSSCG00000004148	CCDC28A
ENSSSCG00000005169	RPS6
ENSSSCG00000035863	PLIN2
ENSSSCG00000027257	PSMB1
ENSSSCG00000005477	FKBP15
ENSSSCG00000033177	CDC26
ENSSSCG00000024648	PRPF4
ENSSSCG00000005478	POLE3
ENSSSCG00000005678	NTMT1
ENSSSCG00000005683	TOR1B
ENSSSCG00000034518	TOR1A
ENSSSCG00000030426	C9orf78
ENSSSCG00000005689	FNBP1
ENSSSCG00000004047	MRPL18
ENSSSCG00000004050	WTAP
ENSSSCG00000040317	SOD2
ENSSSCG00000004058	EZR
ENSSSCG00000033107	DYNLT1
ENSSSCG00000004700	PDIA3
ENSSSCG00000004701	CATSPER2
ENSSSCG00000031949	TP53BP1
ENSSSCG00000004708	TUBGCP4
ENSSSCG00000005247	TJP2
ENSSSCG00000032999	FXN
ENSSSCG00000004169	HBS1L
ENSSSCG00000004311	RNGTT
ENSSSCG00000039953	PNRC1
ENSSSCG00000004324	LYRM2
ENSSSCG00000005382	TGFBR1
ENSSSCG00000038914	SEC61B
ENSSSCG00000005706	ABL1
ENSSSCG00000005711	NUP214
ENSSSCG00000031733	AKAP12
ENSSSCG00000005078	DAAM1
ENSSSCG00000038033	CCDC32
ENSSSCG00000004774	IVD
ENSSSCG00000053306	KNSTRN
ENSSSCG00000005720	MED27
ENSSSCG00000005724	SETX
ENSSSCG00000005725	TTF1
ENSSSCG00000005729	DDX31
ENSSSCG00000046003	TSC1
ENSSSCG00000035719	HAUS2
ENSSSCG00000004726	LRRC57
ENSSSCG00000038735	SNAP23
ENSSSCG00000028117	CDK5RAP2
ENSSSCG00000004751	CHP1
ENSSSCG00000004753	INO80
ENSSSCG00000004761	ZFYVE19
ENSSSCG00000040383	MFAP1
ENSSSCG00000054394	HYPK
ENSSSCG00000024263	SERF2
ENSSSCG00000034771	CCNDBP1
ENSSSCG00000024623	USP25
ENSSSCG00000012014	BTG3
ENSSSCG00000011491	THOC7
ENSSSCG00000011494	PSMD6
ENSSSCG00000011501	SUCLG2
ENSSSCG00000011506	UBA3
ENSSSCG00000011535	ARL8B
ENSSSCG00000034197	EDEM1
ENSSSCG00000011542	THUMPD3
ENSSSCG00000011546	MTMR14
ENSSSCG00000011548	BRPF1
ENSSSCG00000011550	CAMK1
ENSSSCG00000011552	TTLL3
ENSSSCG00000011551	TADA3
ENSSSCG00000032623	ENSSSCG00000032623
ENSSSCG00000011562	EMC3
ENSSSCG00000011565	BRK1
ENSSSCG00000011567	ENSSSCG00000011567
ENSSSCG00000011569	TATDN2
ENSSSCG00000011572	SEC13
ENSSSCG00000011601	LSM3
ENSSSCG00000011602	XPC
ENSSSCG00000011603	TMEM43
ENSSSCG00000011604	CHCHD4
ENSSSCG00000024453	RAF1
ENSSSCG00000035811	RPL32
ENSSSCG00000011593	TMCC1
ENSSSCG00000036643	RBSN
ENSSSCG00000040702	CCDC174
ENSSSCG00000011746	SKIL
ENSSSCG00000036114	ENSSSCG00000036114
ENSSSCG00000029608	SEC62
ENSSSCG00000029352	CCNL1
ENSSSCG00000024916	DHX36
ENSSSCG00000028855	GMPS
ENSSSCG00000030567	SSR3
ENSSSCG00000027646	TIPARP
ENSSSCG00000011997	CHMP2B
ENSSSCG00000011733	IFT80
ENSSSCG00000034645	C3orf38
ENSSSCG00000011731	SMC4
ENSSSCG00000032182	CGGBP1
ENSSSCG00000031077	KPNA4
ENSSSCG00000011720	MBNL1
ENSSSCG00000011623	TPRA1
ENSSSCG00000011650	MSL2
ENSSSCG00000011653	PCCB
ENSSSCG00000020984	LXN
ENSSSCG00000026018	MFSD1
ENSSSCG00000025701	NCK1
ENSSSCG00000011628	DNAJC13
ENSSSCG00000027294	CDV3
ENSSSCG00000021966	TOPBP1
ENSSSCG00000038399	ATP5PF
ENSSSCG00000011642	RYK
ENSSSCG00000033057	ANAPC13
ENSSSCG00000011645	CEP63
ENSSSCG00000012022	APP
ENSSSCG00000038900	ENSSSCG00000038900
ENSSSCG00000040879	CNBP
ENSSSCG00000011616	COPG1
ENSSSCG00000011611	HMCES
ENSSSCG00000011615	RAB7A
ENSSSCG00000011612	RPN1
ENSSSCG00000011620	RUVBL1
ENSSSCG00000011621	SEC61A1
ENSSSCG00000033653	U2AF1
ENSSSCG00000011952	RPL24
ENSSSCG00000036491	PCNP
ENSSSCG00000027675	FOXP1
ENSSSCG00000011516	EIF4E3
ENSSSCG00000025053	RYBP
ENSSSCG00000011961	TFG
ENSSSCG00000037216	PPP4R2
ENSSSCG00000012074	ENSSSCG00000012074
ENSSSCG00000011963	TOMM70
ENSSSCG00000012077	MX1
ENSSSCG00000011968	NIT2
ENSSSCG00000030486	TBC1D23
ENSSSCG00000011970	CMSS1
ENSSSCG00000011980	CLDND1
ENSSSCG00000034501	RIOX2
ENSSSCG00000037663	PKNOX1
ENSSSCG00000036855	SLC25A36
ENSSSCG00000011179	MRPL3
ENSSSCG00000032424	NUDT16
ENSSSCG00000012050	RCAN1
ENSSSCG00000011698	GYG1
ENSSSCG00000011183	ATP2C1
ENSSSCG00000029094	PIK3R4
ENSSSCG00000062206	PSMG1
ENSSSCG00000037381	GET1
ENSSSCG00000011705	COMMD2
ENSSSCG00000034450	ABHD10
ENSSSCG00000011213	TOP2B
ENSSSCG00000026981	MRPS6
ENSSSCG00000027459	RNF13
ENSSSCG00000030697	CAPN7
ENSSSCG00000024938	SH3BP5
ENSSSCG00000030260	ENSSSCG00000030260
ENSSSCG00000011190	METTL6
ENSSSCG00000058735	SERP1
ENSSSCG00000026622	EAF1
ENSSSCG00000011710	EIF2A
ENSSSCG00000021023	SCAF4
ENSSSCG00000011194	ANKRD28
ENSSSCG00000040827	CFAP298
ENSSSCG00000053786	SELENOT
ENSSSCG00000031388	SIAH2
ENSSSCG00000012037	PAXBP1
ENSSSCG00000011942	CD47
ENSSSCG00000012046	SMIM11
ENSSSCG00000033115	IFNAR1
ENSSSCG00000034624	TMEM50B
ENSSSCG00000030677	GART
ENSSSCG00000023674	SON
ENSSSCG00000027089	DONSON
ENSSSCG00000024614	ITSN1
ENSSSCG00000056217	DPH3
ENSSSCG00000011197	OXNAD1
ENSSSCG00000037647	TFDP2
ENSSSCG00000037653	RAB5A
ENSSSCG00000012042	ATP5PO
ENSSSCG00000031392	UBE2E2
ENSSSCG00000011214	NGLY1
ENSSSCG00000012061	PIGP
ENSSSCG00000026488	UBE2E1
ENSSSCG00000024296	NKIRAS1
ENSSSCG00000037030	RPL15
ENSSSCG00000011941	IFT57
ENSSSCG00000011764	NDUFB5
ENSSSCG00000030480	DYRK1A
ENSSSCG00000011229	STT3B
ENSSSCG00000011917	NAA50
ENSSSCG00000021977	GPD1L
ENSSSCG00000022618	CMTM8
ENSSSCG00000011234	CMTM7
ENSSSCG00000011923	NEPRO
ENSSSCG00000011930	ATG3
ENSSSCG00000011684	U2SURP
ENSSSCG00000024119	GLB1
ENSSSCG00000011769	FXR1
ENSSSCG00000051838	CRTAP
ENSSSCG00000011236	CLASP2
ENSSSCG00000054468	ENSSSCG00000054468
ENSSSCG00000011770	DNAJC19
ENSSSCG00000011825	ATP13A3
ENSSSCG00000011237	PDCD6IP
ENSSSCG00000025349	CCDC14
ENSSSCG00000034786	HACD2
ENSSSCG00000027323	NCBP2
ENSSSCG00000011841	SENP5
ENSSSCG00000011843	PAK2
ENSSSCG00000011760	TBL1XR1
ENSSSCG00000056643	DYNLT2B
ENSSSCG00000038443	ZNF639
ENSSSCG00000039285	MFN1
ENSSSCG00000037583	GNB4
ENSSSCG00000039249	ENSSSCG00000039249
ENSSSCG00000011264	CSRNP1
ENSSSCG00000032344	KIAA1143
ENSSSCG00000011827	LSG1
ENSSSCG00000029708	SLC25A38
ENSSSCG00000027139	FYTTD1
ENSSSCG00000011788	VPS8
ENSSSCG00000037236	RPSA
ENSSSCG00000011270	EIF1B
ENSSSCG00000011272	RPL14
ENSSSCG00000030225	TRA2B
ENSSSCG00000011405	HYAL2
ENSSSCG00000011274	CTNNB1
ENSSSCG00000057050	NPRL2
ENSSSCG00000011798	DNAJB11
ENSSSCG00000011474	PXK
ENSSSCG00000025881	PDHB
ENSSSCG00000011803	EIF4A2
ENSSSCG00000022131	KCTD6
ENSSSCG00000011804	RFC4
ENSSSCG00000034200	SEC22C
ENSSSCG00000055190	SS18L2
ENSSSCG00000011438	BAP1
ENSSSCG00000011295	SNRK
ENSSSCG00000011296	ANO10
ENSSSCG00000035258	RABL3
ENSSSCG00000021439	CCDC66
ENSSSCG00000024201	TASOR
ENSSSCG00000030359	ARHGEF3
ENSSSCG00000032357	APPL1
ENSSSCG00000025921	TMEM41A
ENSSSCG00000036423	CCDC50
ENSSSCG00000011794	SENP2
ENSSSCG00000040273	RPL35A
ENSSSCG00000026753	OSBPL11
ENSSSCG00000039426	FSTL1
ENSSSCG00000011893	COX17
ENSSSCG00000037639	TIMMDC1
ENSSSCG00000011901	TMEM39A
ENSSSCG00000011845	PCYT1A
ENSSSCG00000024513	KLHL18
ENSSSCG00000011336	ELP6
ENSSSCG00000011253	ENSSSCG00000011253
ENSSSCG00000011261	WDR48
ENSSSCG00000031791	ARF4
ENSSSCG00000011467	DENND6A
ENSSSCG00000038873	SLMAP
ENSSSCG00000011471	FLNB
ENSSSCG00000021408	TKT
ENSSSCG00000022616	DCP1A
ENSSSCG00000011458	ACTR8
ENSSSCG00000060858	SELENOK
ENSSSCG00000011442	NISCH
ENSSSCG00000034529	UQCC5
ENSSSCG00000035824	PBRM1
ENSSSCG00000011449	GNL3
ENSSSCG00000011447	SPCS1
ENSSSCG00000032914	MANF
ENSSSCG00000011417	DCAF1
ENSSSCG00000059013	DUSP7
ENSSSCG00000011433	WDR82
ENSSSCG00000011347	NME6
ENSSSCG00000011350	CCDC51
ENSSSCG00000011351	TMA7
ENSSSCG00000011357	SHISA5
ENSSSCG00000011356	UQCRC1
ENSSSCG00000040922	IP6K2
ENSSSCG00000011366	SLC25A20
ENSSSCG00000011367	ARIH2
ENSSSCG00000011373	IMPDH2
ENSSSCG00000011382	USP4
ENSSSCG00000060656	GPX1
ENSSSCG00000022080	RHOA
ENSSSCG00000031594	NICN1
ENSSSCG00000034357	DAG1
ENSSSCG00000011394	RBM6
ENSSSCG00000011395	RBM5
ENSSSCG00000011399	GNAI2
ENSSSCG00000051852	IFRD2
ENSSSCG00000011404	NAA80
ENSSSCG00000028475	KPNA1
ENSSSCG00000026990	FAM162A
ENSSSCG00000025107	MIX23
ENSSSCG00000011881	IQCB1
ENSSSCG00000025942	MCCC1
ENSSSCG00000033424	PARL
ENSSSCG00000011782	ABCC5
ENSSSCG00000062141	ENSSSCG00000062141
ENSSSCG00000024437	AP2M1
ENSSSCG00000021319	ALG3
ENSSSCG00000046387	PSMD2
ENSSSCG00000030255	EIF4G1
ENSSSCG00000022507	POLR2H
ENSSSCG00000029774	ENSSSCG00000029774
ENSSSCG00000011676	ENSSSCG00000011676
ENSSSCG00000011629	ACAD11
ENSSSCG00000011632	NPHP3
ENSSSCG00000062072	ENSSSCG00000062072
ENSSSCG00000011342	DHX30
ENSSSCG00000029251	MAP4
ENSSSCG00000022164	ENSSSCG00000022164
ENSSSCG00000027357	CSTB
ENSSSCG00000027165	UBE2G2
ENSSSCG00000031249	PTTG1IP
ENSSSCG00000027738	LRRFIP2
ENSSSCG00000024222	MLH1
ENSSSCG00000011243	ENSSSCG00000011243
ENSSSCG00000011882	GOLGB1
ENSSSCG00000011284	NKTR
ENSSSCG00000011290	HIGD1A
ENSSSCG00000027594	USP16
ENSSSCG00000026761	CCT8
ENSSSCG00000027176	SACM1L
ENSSSCG00000011314	LZTFL1
ENSSSCG00000054177	ENSSSCG00000054177
ENSSSCG00000011329	CCDC12
ENSSSCG00000011332	SETD2
ENSSSCG00000032985	GOT2
ENSSSCG00000002776	ATP6V0D1
ENSSSCG00000024253	CTCF
ENSSSCG00000029590	ACD
ENSSSCG00000021803	RANBP10
ENSSSCG00000030295	NUTF2
ENSSSCG00000002769	THAP11
ENSSSCG00000003787	ZRANB2
ENSSSCG00000003775	MSH4
ENSSSCG00000003776	ACADM
ENSSSCG00000003779	TYW3
ENSSSCG00000003780	CRYZ
ENSSSCG00000003766	DNAJB4
ENSSSCG00000003771	FUBP1
ENSSSCG00000003772	ZZZ3
ENSSSCG00000035967	ZC3H18
ENSSSCG00000003728	TRAPPC8
ENSSSCG00000057749	HSBP1
ENSSSCG00000020898	ELP2
ENSSSCG00000020678	BANP
ENSSSCG00000026953	TPGS2
ENSSSCG00000002655	MAP1LC3B
ENSSSCG00000002670	USP10
ENSSSCG00000038285	KLHL36
ENSSSCG00000045808	ENSSSCG00000045808
ENSSSCG00000002681	HSDL1
ENSSSCG00000040203	ENSSSCG00000040203
ENSSSCG00000032216	ENSSSCG00000032216
ENSSSCG00000003831	OMA1
ENSSSCG00000005777	TXNL4A
ENSSSCG00000003830	MYSM1
ENSSSCG00000023171	SLC66A2
ENSSSCG00000031172	RNF11
ENSSSCG00000003877	FAF1
ENSSSCG00000053185	GNG5
ENSSSCG00000022145	RPF1
ENSSSCG00000003761	ADGRL2
ENSSSCG00000029633	USP24
ENSSSCG00000003844	TTC4
ENSSSCG00000039594	SSBP3
ENSSSCG00000032083	MRPL37
ENSSSCG00000034261	TMEM59
ENSSSCG00000029698	LRRC42
ENSSSCG00000053317	IFT25
ENSSSCG00000028506	YIPF1
ENSSSCG00000003849	MAGOH
ENSSSCG00000003850	CZIB
ENSSSCG00000003851	CPT2
ENSSSCG00000027114	PODN
ENSSSCG00000003857	ZYG11B
ENSSSCG00000028288	PRPF38A
ENSSSCG00000003863	ZFYVE9
ENSSSCG00000038762	BTF3L4
ENSSSCG00000003867	TXNDC12
ENSSSCG00000046753	KTI12
ENSSSCG00000003870	NRDC
ENSSSCG00000021292	OSBPL9
ENSSSCG00000003872	EPS15
ENSSSCG00000003664	ENSSSCG00000003664
ENSSSCG00000034611	MEAF6
ENSSSCG00000031631	GNL2
ENSSSCG00000039905	AIRIM
ENSSSCG00000051819	MYCBP
ENSSSCG00000003642	INPP5B
ENSSSCG00000003643	SF3A3
ENSSSCG00000003645	UTP11
ENSSSCG00000038533	NAPG
ENSSSCG00000038465	VAPA
ENSSSCG00000003679	PPP4R1
ENSSSCG00000003680	RALBP1
ENSSSCG00000003672	CAP1
ENSSSCG00000036673	PPT1
ENSSSCG00000025855	RNMT
ENSSSCG00000058331	FAM210A
ENSSSCG00000034618	ZMYM6
ENSSSCG00000034292	ZMYM1
ENSSSCG00000032016	ENSSSCG00000032016
ENSSSCG00000035690	SFPQ
ENSSSCG00000003627	ZMYM4
ENSSSCG00000035914	PSMB2
ENSSSCG00000003895	EFCAB14
ENSSSCG00000003898	MKNK1
ENSSSCG00000037213	TRAPPC3
ENSSSCG00000029954	THRAP3
ENSSSCG00000038916	LSM10
ENSSSCG00000034647	MRPS15
ENSSSCG00000003682	ANKRD12
ENSSSCG00000038826	NDUFV2
ENSSSCG00000038026	RAB12
ENSSSCG00000053136	SMIM12
ENSSSCG00000003648	RRAGC
ENSSSCG00000003359	TPRG1L
ENSSSCG00000035376	ENSSSCG00000035376
ENSSSCG00000003352	ENSSSCG00000003352
ENSSSCG00000003885	CMPK1
ENSSSCG00000039516	LRRC47
ENSSSCG00000003362	CEP104
ENSSSCG00000031102	C1orf174
ENSSSCG00000036868	CTNNBIP1
ENSSSCG00000038967	NADK
ENSSSCG00000021890	GNB1
ENSSSCG00000027869	PHF13
ENSSSCG00000003384	DNAJC11
ENSSSCG00000038474	AURKAIP1
ENSSSCG00000003354	CCNL2
ENSSSCG00000033374	MRPL20
ENSSSCG00000003348	ENSSSCG00000003348
ENSSSCG00000003930	RPS8
ENSSSCG00000037341	RNF220
ENSSSCG00000033257	LZIC
ENSSSCG00000003398	UBE4B
ENSSSCG00000038280	NSUN4
ENSSSCG00000003334	UBE2J2
ENSSSCG00000003903	ENSSSCG00000003903
ENSSSCG00000003913	MAST2
ENSSSCG00000003385	PARK7
ENSSSCG00000033497	ENSSSCG00000033497
ENSSSCG00000054047	RPL22
ENSSSCG00000030253	NOL9
ENSSSCG00000027774	ZFP28
ENSSSCG00000002841	N4BP1
ENSSSCG00000037263	SIAH1
ENSSSCG00000023391	LONP2
ENSSSCG00000027085	UQCRFS1
ENSSSCG00000002854	POP4
ENSSSCG00000040286	CYLD
ENSSSCG00000028097	GPBP1L1
ENSSSCG00000029573	NASP
ENSSSCG00000002844	PHKB
ENSSSCG00000033527	ITFG1
ENSSSCG00000002846	DNAJA2
ENSSSCG00000026239	VPS35
ENSSSCG00000021644	BRD7
ENSSSCG00000036005	CNEP1R1
ENSSSCG00000025912	URI1
ENSSSCG00000029256	AKR1A1
ENSSSCG00000035949	FTO
ENSSSCG00000003914	PRDX1
ENSSSCG00000037354	MMACHC
ENSSSCG00000003917	TESK2
ENSSSCG00000026181	AKTIP
ENSSSCG00000032648	RBL2
ENSSSCG00000003369	ICMT
ENSSSCG00000003789	CTH
ENSSSCG00000036505	GNG12
ENSSSCG00000003820	USP1
ENSSSCG00000038861	TM2D1
ENSSSCG00000003790	ANKRD13C
ENSSSCG00000003791	SRSF11
ENSSSCG00000037066	GADD45A
ENSSSCG00000003798	SERBP1
ENSSSCG00000030423	MIER1
ENSSSCG00000003806	LEPROT
ENSSSCG00000003809	JAK1
ENSSSCG00000003812	EFCAB7
ENSSSCG00000036294	NUDT19
ENSSSCG00000002865	GPATCH1
ENSSSCG00000002867	CEBPG
ENSSSCG00000002868	PEPD
ENSSSCG00000030049	HNRNPUL1
ENSSSCG00000003015	EXOSC5
ENSSSCG00000032711	DMAC2
ENSSSCG00000002860	PDCD5
ENSSSCG00000002859	ANKRD27
ENSSSCG00000029518	RIOK3
ENSSSCG00000026851	RMC1
ENSSSCG00000002869	LSM14A
ENSSSCG00000003712	OSBPL1A
ENSSSCG00000003716	SS18
ENSSSCG00000025653	THOC1
ENSSSCG00000002807	USB1
ENSSSCG00000022559	USP14
ENSSSCG00000002805	CFAP20
ENSSSCG00000002804	CSNK2A2
ENSSSCG00000021893	ROCK1
ENSSSCG00000032908	PSMD7
ENSSSCG00000022609	WWP2
ENSSSCG00000002753	NOB1
ENSSSCG00000003700	ESCO1
ENSSSCG00000003701	SNRPD1
ENSSSCG00000033944	CYB5B
ENSSSCG00000002762	TERF2
ENSSSCG00000039514	ID3
ENSSSCG00000002759	COG8
ENSSSCG00000037481	SYF2
ENSSSCG00000025151	VPS4A
ENSSSCG00000038994	CLIC4
ENSSSCG00000028638	UTP4
ENSSSCG00000024174	TGIF1
ENSSSCG00000003691	MYL12A
ENSSSCG00000032372	ZFP90
ENSSSCG00000030300	MT1F
ENSSSCG00000025830	NUP93
ENSSSCG00000038494	LPIN2
ENSSSCG00000002703	TERF2IP
ENSSSCG00000002704	KARS1
ENSSSCG00000002707	ENSSSCG00000002707
ENSSSCG00000033842	CFDP1
ENSSSCG00000002895	KMT2B
ENSSSCG00000031942	YES1
ENSSSCG00000035162	U2AF1L4
ENSSSCG00000002898	LIN37
ENSSSCG00000023498	HSPB6
ENSSSCG00000058470	MYL12B
ENSSSCG00000039196	POLR2I
ENSSSCG00000002926	TBCB
ENSSSCG00000030149	CAPNS1
ENSSSCG00000002740	AP1G1
ENSSSCG00000002743	IST1
ENSSSCG00000002748	DHX38
ENSSSCG00000034449	RSRP1
ENSSSCG00000024267	TMEM50A
ENSSSCG00000002954	SPINT2
ENSSSCG00000036658	PSMD8
ENSSSCG00000039652	OTUD3
ENSSSCG00000020926	SDHB
ENSSSCG00000003531	KDM1A
ENSSSCG00000003532	LUZP1
ENSSSCG00000023761	HNRNPR
ENSSSCG00000003485	RCC2
ENSSSCG00000025440	ELOA
ENSSSCG00000023495	PITHD1
ENSSSCG00000026025	HMGCL
ENSSSCG00000027659	FUCA1
ENSSSCG00000023326	PNRC2
ENSSSCG00000036293	SRSF10
ENSSSCG00000023126	TARDBP
ENSSSCG00000032947	SRRM1
ENSSSCG00000003401	KIF1B
ENSSSCG00000003105	SLC1A5
ENSSSCG00000003402	PGD
ENSSSCG00000003106	AP2S1
ENSSSCG00000003404	DFFA
ENSSSCG00000003488	UBR4
ENSSSCG00000003107	ARHGAP35
ENSSSCG00000003110	ZC3H4
ENSSSCG00000003111	SAE1
ENSSSCG00000034814	MRTO4
ENSSSCG00000056542	ENSSSCG00000056542
ENSSSCG00000020710	PRDM2
ENSSSCG00000028414	ENSSSCG00000028414
ENSSSCG00000024197	USP48
ENSSSCG00000003165	RPS11
ENSSSCG00000003187	FCGRT
ENSSSCG00000029154	NOSIP
ENSSSCG00000003189	PRMT1
ENSSSCG00000030015	ENSSSCG00000030015
ENSSSCG00000003520	CDC42
ENSSSCG00000003506	PINK1
ENSSSCG00000003505	DDOST
ENSSSCG00000003194	AKT1S1
ENSSSCG00000003511	HP1BP3
ENSSSCG00000003512	EIF4G3
ENSSSCG00000003201	ATF5
ENSSSCG00000024009	CAMK2N1
ENSSSCG00000003070	ZNF45
ENSSSCG00000024794	FBXO42
ENSSSCG00000031083	ENSSSCG00000031083
ENSSSCG00000034572	ENSSSCG00000034572
ENSSSCG00000031462	ZNRF1
ENSSSCG00000002714	WDR59
ENSSSCG00000027973	COG4
ENSSSCG00000025323	SF3B3
ENSSSCG00000003155	PPP1R15A
ENSSSCG00000003153	FTL
ENSSSCG00000003152	RUVBL2
ENSSSCG00000003412	EXOSC10
ENSSSCG00000003413	MTOR
ENSSSCG00000039267	ATP6V0B
ENSSSCG00000026449	KDM4A
ENSSSCG00000003943	MED8
ENSSSCG00000003120	NAPA
ENSSSCG00000029785	RPS9
ENSSSCG00000003262	TFPT
ENSSSCG00000003261	ENSSSCG00000003261
ENSSSCG00000003253	ENSSSCG00000003253
ENSSSCG00000024413	PPP2R1A
ENSSSCG00000003229	ETFB
ENSSSCG00000024661	ZNF524
ENSSSCG00000034815	U2AF2
ENSSSCG00000003596	SNRNP40
ENSSSCG00000031639	ZCCHC17
ENSSSCG00000036883	FABP3
ENSSSCG00000034810	PEF1
ENSSSCG00000039885	PTP4A2
ENSSSCG00000023122	KHDRBS1
ENSSSCG00000032563	TMEM39B
ENSSSCG00000034017	KPNA6
ENSSSCG00000003612	EIF3I
ENSSSCG00000003613	HDAC1
ENSSSCG00000028423	ENSSSCG00000028423
ENSSSCG00000030369	YARS1
ENSSSCG00000032067	ENSSSCG00000032067
ENSSSCG00000002723	AARS1
ENSSSCG00000021519	CPNE2
ENSSSCG00000034414	PSME3IP1
ENSSSCG00000002818	PLLP
ENSSSCG00000029519	CIAPIN1
ENSSSCG00000025284	COQ9
ENSSSCG00000025454	POLR2C
ENSSSCG00000003652	AKIRIN1
ENSSSCG00000003653	NDUFS5
ENSSSCG00000003660	PABPC4
ENSSSCG00000010706	SAMD4B
ENSSSCG00000022442	PAF1
ENSSSCG00000028056	ZFP36
ENSSSCG00000020817	RPS16
ENSSSCG00000023556	SUPT5H
ENSSSCG00000026612	TIMM50
ENSSSCG00000030510	FBL
ENSSSCG00000039235	PSMC4
ENSSSCG00000002989	AKT2
ENSSSCG00000027016	C19orf47
ENSSSCG00000026931	SERTAD1
ENSSSCG00000025448	SERTAD3
ENSSSCG00000055235	COQ8B
ENSSSCG00000040533	ACTMAP
ENSSSCG00000002998	SNRPA
ENSSSCG00000026257	STMN1
ENSSSCG00000003654	MACF1
ENSSSCG00000002701	MON1B
ENSSSCG00000003583	RPA2
ENSSSCG00000003580	EYA3
ENSSSCG00000038907	DNAJC8
ENSSSCG00000027072	ATP5IF1
ENSSSCG00000044404	MED18
ENSSSCG00000020754	POLR1G
ENSSSCG00000055289	ERCC1
ENSSSCG00000033500	SNRPD2
ENSSSCG00000038969	DMPK
ENSSSCG00000022545	CALM3
ENSSSCG00000003104	STRN4
ENSSSCG00000003738	MAPRE2
ENSSSCG00000038859	INO80C
ENSSSCG00000003743	GALNT1
ENSSSCG00000002965	ACTN4
ENSSSCG00000028943	ECH1
ENSSSCG00000035570	HNRNPL
ENSSSCG00000003673	SEH1L
ENSSSCG00000021738	PTPN2
ENSSSCG00000031730	ENSSSCG00000031730
ENSSSCG00000030682	MACO1
ENSSSCG00000003553	MTFR1L
ENSSSCG00000003555	HMGN2
ENSSSCG00000003561	ZDHHC18
ENSSSCG00000003566	NUDC
ENSSSCG00000003569	SLC9A1
ENSSSCG00000023636	TMEM222
ENSSSCG00000003577	WASF2
ENSSSCG00000027894	FAM76A
ENSSSCG00000024927	STX12
ENSSSCG00000021634	PPP1R8
ENSSSCG00000030284	TRNAU1AP
ENSSSCG00000046793	ENSSSCG00000046793
ENSSSCG00000027530	TAF12
ENSSSCG00000038872	GMEB1
ENSSSCG00000003586	EPB41
ENSSSCG00000051929	SRSF4
ENSSSCG00000031380	MARCKSL1
ENSSSCG00000030420	GLG1
ENSSSCG00000040944	SKI
ENSSSCG00000026626	RER1
ENSSSCG00000003211	NR1H2
ENSSSCG00000002872	GARRE1
ENSSSCG00000002873	GPI
ENSSSCG00000031169	ENSSSCG00000031169
ENSSSCG00000002885	USF2
ENSSSCG00000002905	RBM42
ENSSSCG00000002907	ENSSSCG00000002907
ENSSSCG00000028807	SNORA16A
ENSSSCG00000027686	YTHDF2
ENSSSCG00000060526	ENSSSCG00000060526
ENSSSCG00000027374	ENSSSCG00000027374
ENSSSCG00000028485	ENSSSCG00000028485
ENSSSCG00000003964	PPIH
ENSSSCG00000023266	FOXJ3
ENSSSCG00000034313	SELENOW
ENSSSCG00000003128	LIG1
ENSSSCG00000003132	KDELR1
ENSSSCG00000003134	GRWD1
ENSSSCG00000003136	CYTH2
ENSSSCG00000033167	SLC7A6OS
ENSSSCG00000002763	PRMT7
ENSSSCG00000025953	OGFOD1
ENSSSCG00000034521	NUDT21
ENSSSCG00000002822	AMFR
ENSSSCG00000003037	ZNF574
ENSSSCG00000003046	RABAC1
ENSSSCG00000003042	RPS19
ENSSSCG00000003064	ETHE1
ENSSSCG00000036210	DYNC1LI2
ENSSSCG00000035639	TERB1
ENSSSCG00000033027	CIAO2B
ENSSSCG00000033811	CBFB
ENSSSCG00000040749	PHAF1
ENSSSCG00000002787	E2F4
ENSSSCG00000002790	ENSSSCG00000002790
ENSSSCG00000004002	RPS5
ENSSSCG00000037920	TRIM28
ENSSSCG00000029362	CHMP2A
ENSSSCG00000037734	UBE2M
ENSSSCG00000003971	SCMH1
ENSSSCG00000003976	NFYC
ENSSSCG00000063595	None
ENSSSCG00000040325	COX7C
ENSSSCG00000014156	ARRDC3
ENSSSCG00000014147	CCNH
ENSSSCG00000022790	SNX2
ENSSSCG00000039373	SNX24
ENSSSCG00000014239	CEP120
ENSSSCG00000056442	TMEM167A
ENSSSCG00000014240	CSNK1G3
ENSSSCG00000014247	ALDH7A1
ENSSSCG00000014244	PHAX
ENSSSCG00000028431	HSD17B4
ENSSSCG00000014165	ENSSSCG00000014165
ENSSSCG00000014168	ELL2
ENSSSCG00000013349	HTATIP2
ENSSSCG00000014170	CAST
ENSSSCG00000021427	DCTN4
ENSSSCG00000021371	ZNF300
ENSSSCG00000023231	RBM22
ENSSSCG00000013410	SWAP70
ENSSSCG00000041063	ENSSSCG00000041063
ENSSSCG00000013366	LDHA
ENSSSCG00000013367	GTF2H1
ENSSSCG00000040570	C11orf58
ENSSSCG00000013391	PSMA1
ENSSSCG00000013392	COPB1
ENSSSCG00000033786	ENSSSCG00000033786
ENSSSCG00000013395	BTBD10
ENSSSCG00000013397	BMAL1
ENSSSCG00000028827	PARVA
ENSSSCG00000013402	USP47
ENSSSCG00000032323	C5orf15
ENSSSCG00000014296	ENSSSCG00000014296
ENSSSCG00000014285	SEPTIN8
ENSSSCG00000014288	GDF9
ENSSSCG00000014289	UQCRQ
ENSSSCG00000040998	LEAP2
ENSSSCG00000056081	ZCCHC10
ENSSSCG00000014292	HSPA4
ENSSSCG00000026229	ENSSSCG00000026229
ENSSSCG00000014307	MACROH2A1
ENSSSCG00000014280	RAD50
ENSSSCG00000014277	IRF1
ENSSSCG00000014264	HINT1
ENSSSCG00000036686	CDC42SE2
ENSSSCG00000038628	ENSSSCG00000038628
ENSSSCG00000014298	PPP2CA
ENSSSCG00000038953	UBE2B
ENSSSCG00000037127	CDKN2AIPNL
ENSSSCG00000014305	SAR1B
ENSSSCG00000014304	SEC24A
ENSSSCG00000038955	CAMLG
ENSSSCG00000026644	DDX46
ENSSSCG00000014416	TCERG1
ENSSSCG00000014319	SMAD5
ENSSSCG00000014339	CTNNA1
ENSSSCG00000014401	NR3C1
ENSSSCG00000039309	YIPF5
ENSSSCG00000014411	LARS1
ENSSSCG00000014414	RBM27
ENSSSCG00000014387	DIAPH1
ENSSSCG00000014388	HDAC3
ENSSSCG00000014394	RNF14
ENSSSCG00000025295	NDFIP1
ENSSSCG00000014361	CYSTM1
ENSSSCG00000038493	PFDN1
ENSSSCG00000014370	TMCO6
ENSSSCG00000014371	NDUFA2
ENSSSCG00000014372	IK
ENSSSCG00000014376	HARS2
ENSSSCG00000029158	ZMAT2
ENSSSCG00000014432	GRPEL2
ENSSSCG00000014435	CSNK1A1
ENSSSCG00000028168	TAF7
ENSSSCG00000013293	COMMD9
ENSSSCG00000013302	CAT
ENSSSCG00000013304	NAT10
ENSSSCG00000013312	HIPK3
ENSSSCG00000040954	CSTF3
ENSSSCG00000030326	TCP11L1
ENSSSCG00000013315	EIF3M
ENSSSCG00000013659	DNMT1
ENSSSCG00000039619	PIN1
ENSSSCG00000013662	PPAN
ENSSSCG00000013661	EIF3G
ENSSSCG00000013737	RNASEH2A
ENSSSCG00000013736	PRDX2
ENSSSCG00000033298	ENSSSCG00000033298
ENSSSCG00000013757	C19orf53
ENSSSCG00000013755	YJU2B
ENSSSCG00000013837	AKAP8
ENSSSCG00000022227	BRD4
ENSSSCG00000062738	FDX2
ENSSSCG00000013860	CHERP
ENSSSCG00000013857	EPS15L1
ENSSSCG00000013763	DCAF15
ENSSSCG00000013856	AP1M1
ENSSSCG00000013855	FAM32A
ENSSSCG00000013848	RAB8A
ENSSSCG00000013656	MRPL4
ENSSSCG00000038776	GET3
ENSSSCG00000013726	TNPO2
ENSSSCG00000013721	WDR83OS
ENSSSCG00000013720	MAN2B1
ENSSSCG00000013647	CDC37
ENSSSCG00000013643	CDKN2D
ENSSSCG00000013670	FBXL12
ENSSSCG00000023331	ENSSSCG00000023331
ENSSSCG00000014197	SLC25A46
ENSSSCG00000026230	SRP19
ENSSSCG00000053658	NREP
ENSSSCG00000014217	FEM1C
ENSSSCG00000038156	TMED7
ENSSSCG00000033912	ATG12
ENSSSCG00000037595	ENSSSCG00000037595
ENSSSCG00000025329	DDX49
ENSSSCG00000027840	COPE
ENSSSCG00000039301	UPF1
ENSSSCG00000040666	REX1BD
ENSSSCG00000029724	RACK1
ENSSSCG00000013901	IFI30
ENSSSCG00000013893	ARRDC2
ENSSSCG00000013891	CCDC124
ENSSSCG00000014539	ZFP62
ENSSSCG00000014538	MGAT1
ENSSSCG00000013938	GATAD2A
ENSSSCG00000021664	MAU2
ENSSSCG00000036970	SUGP1
ENSSSCG00000014073	HEXB
ENSSSCG00000014075	ENSSSCG00000014075
ENSSSCG00000013747	RAD23A
ENSSSCG00000013746	CALR
ENSSSCG00000014101	AP3B1
ENSSSCG00000013638	ILF3
ENSSSCG00000053292	UBA52
ENSSSCG00000040524	ISYNA1
ENSSSCG00000034314	LSM4
ENSSSCG00000013622	TMEM205
ENSSSCG00000023658	NR2C2AP
ENSSSCG00000014084	POC5
ENSSSCG00000051837	ENSSSCG00000051837
ENSSSCG00000037146	SWSAP1
ENSSSCG00000044084	BORCS8
ENSSSCG00000014100	TBCA
ENSSSCG00000014071	BTF3
ENSSSCG00000013615	ECSIT
ENSSSCG00000013613	ENSSSCG00000013613
ENSSSCG00000013906	KXD1
ENSSSCG00000040706	DBN1
ENSSSCG00000013650	RAVER1
ENSSSCG00000029059	SSRP1
ENSSSCG00000014040	LMAN2
ENSSSCG00000031182	PRELID1
ENSSSCG00000031442	CLP1
ENSSSCG00000022508	UIMC1
ENSSSCG00000012874	LTO1
ENSSSCG00000031769	CTTN
ENSSSCG00000014057	FAF2
ENSSSCG00000029179	HIGD2A
ENSSSCG00000014058	NOP16
ENSSSCG00000014060	KIAA1191
ENSSSCG00000032364	SELENOH
ENSSSCG00000013176	TMX2
ENSSSCG00000013178	ZDHHC5
ENSSSCG00000014062	ENSSSCG00000014062
ENSSSCG00000014061	THOC3
ENSSSCG00000013174	CTNND1
ENSSSCG00000014114	TENT2
ENSSSCG00000012847	TALDO1
ENSSSCG00000012943	MRPL11
ENSSSCG00000038304	ENSSSCG00000038304
ENSSSCG00000058325	RBM4
ENSSSCG00000038008	RBM14
ENSSSCG00000013118	MRPL16
ENSSSCG00000014129	ZCCHC9
ENSSSCG00000013124	PATL1
ENSSSCG00000013125	OSBP
ENSSSCG00000013591	TIMM44
ENSSSCG00000012969	FIBP
ENSSSCG00000012974	CFL1
ENSSSCG00000061941	ENSSSCG00000061941
ENSSSCG00000021739	HSD17B12
ENSSSCG00000013284	TTC17
ENSSSCG00000013285	API5
ENSSSCG00000013589	SNAPC2
ENSSSCG00000014556	BET1L
ENSSSCG00000014559	PSMD13
ENSSSCG00000012878	IGHMBP2
ENSSSCG00000012879	ENSSSCG00000012879
ENSSSCG00000036537	NFIC
ENSSSCG00000013582	XAB2
ENSSSCG00000037451	PPFIA1
ENSSSCG00000013467	SGTA
ENSSSCG00000013554	TRIP10
ENSSSCG00000013249	CKAP5
ENSSSCG00000013256	ARHGAP1
ENSSSCG00000013257	ATG13
ENSSSCG00000013262	AMBRA1
ENSSSCG00000013260	MDK
ENSSSCG00000013570	MCOLN1
ENSSSCG00000022066	PIAS4
ENSSSCG00000032557	LDHB
ENSSSCG00000040421	HMG20B
ENSSSCG00000013155	ZFP91
ENSSSCG00000040937	ALKBH3
ENSSSCG00000013511	HDGFL2
ENSSSCG00000013508	SH3GL1
ENSSSCG00000013499	YJU2
ENSSSCG00000012956	PACS1
ENSSSCG00000013460	OAZ1
ENSSSCG00000013453	PLEKHJ1
ENSSSCG00000040157	AP3D1
ENSSSCG00000027127	MAP2K2
ENSSSCG00000039635	ENSSSCG00000039635
ENSSSCG00000014036	TMED9
ENSSSCG00000032642	DDX41
ENSSSCG00000013444	BTBD2
ENSSSCG00000013445	CSNK1G2
ENSSSCG00000021891	ENSSSCG00000021891
ENSSSCG00000025675	EEF2
ENSSSCG00000032170	DAPK3
ENSSSCG00000024242	MRPL54
ENSSSCG00000013464	SPPL2B
ENSSSCG00000013463	LSM7
ENSSSCG00000012957	SF3B2
ENSSSCG00000012961	ENSSSCG00000012961
ENSSSCG00000027334	EIF1AD
ENSSSCG00000026063	DPP9
ENSSSCG00000034898	MYDGF
ENSSSCG00000022689	GADD45B
ENSSSCG00000022757	TIMM13
ENSSSCG00000012965	DRAP1
ENSSSCG00000040507	PDLIM7
ENSSSCG00000013602	HNRNPM
ENSSSCG00000013600	RAB11B
ENSSSCG00000013597	RPS28
ENSSSCG00000041220	NDUFA7
ENSSSCG00000032833	CD320
ENSSSCG00000013595	CERS4
ENSSSCG00000013592	ELAVL1
ENSSSCG00000039243	CD81
ENSSSCG00000031459	KMT5B
ENSSSCG00000012884	PPP6R3
ENSSSCG00000013538	KHSRP
ENSSSCG00000012856	NAP1L4
ENSSSCG00000013539	GTF2F1
ENSSSCG00000024254	ALKBH7
ENSSSCG00000038079	CLPP
ENSSSCG00000013533	RANBP3
ENSSSCG00000059007	RPL36
ENSSSCG00000013522	SAFB
ENSSSCG00000013523	SAFB2
ENSSSCG00000057023	RAB1B
ENSSSCG00000014010	MAPK9
ENSSSCG00000014016	SQSTM1
ENSSSCG00000014019	MAML1
ENSSSCG00000014020	CANX
ENSSSCG00000014023	RUFY1
ENSSSCG00000029380	ZFP2
ENSSSCG00000014028	CLK4
ENSSSCG00000061331	ENSSSCG00000061331
ENSSSCG00000014022	HNRNPH1
ENSSSCG00000020737	ZNRD2
ENSSSCG00000012995	DPF2
ENSSSCG00000012997	POLA2
ENSSSCG00000039740	SYVN1
ENSSSCG00000013001	MRPL49
ENSSSCG00000027057	ENSSSCG00000027057
ENSSSCG00000034387	ARL2
ENSSSCG00000013017	EHD1
ENSSSCG00000062583	SF1
ENSSSCG00000013030	PRDX5
ENSSSCG00000013029	TRMT112
ENSSSCG00000013032	GPR137
ENSSSCG00000037999	PPP1R14B
ENSSSCG00000021620	STIP1
ENSSSCG00000013046	COX8A
ENSSSCG00000022687	NAA40
ENSSSCG00000013052	ENSSSCG00000013052
ENSSSCG00000013054	ATL3
ENSSSCG00000048856	ENSSSCG00000048856
ENSSSCG00000013322	IMMP1L
ENSSSCG00000021472	POLR2E
ENSSSCG00000039542	CNN2
ENSSSCG00000013419	R3HDM4
ENSSSCG00000013421	PTBP1
ENSSSCG00000037102	FSTL3
ENSSSCG00000013110	TMEM109
ENSSSCG00000013107	PRPF19
ENSSSCG00000039551	RNF126
ENSSSCG00000027907	ENSSSCG00000027907
ENSSSCG00000039640	CDC34
ENSSSCG00000014003	MIER2
ENSSSCG00000013045	OTUB1
ENSSSCG00000030610	FNBP4
ENSSSCG00000013232	ENSSSCG00000013232
ENSSSCG00000032081	NDUFS3
ENSSSCG00000013233	CELF1
ENSSSCG00000013239	PSMC3
ENSSSCG00000013241	NR1H3
ENSSSCG00000013245	ARFGAP2
ENSSSCG00000013270	CRY2
ENSSSCG00000026293	STX5
ENSSSCG00000022866	NXF1
ENSSSCG00000038711	TMEM223
ENSSSCG00000032696	TMEM179B
ENSSSCG00000025571	POLR2G
ENSSSCG00000035472	TTC9C
ENSSSCG00000020823	BSCL2
ENSSSCG00000058339	C11orf98
ENSSSCG00000013033	BAD
ENSSSCG00000033411	ZBED5
ENSSSCG00000013405	EIF4G2
ENSSSCG00000013406	CTR9
ENSSSCG00000014258	ISOC1
ENSSSCG00000013065	ASRGL1
ENSSSCG00000014540	ENSSSCG00000014540
ENSSSCG00000035645	ENSSSCG00000035645
ENSSSCG00000012902	CDK2AP2
ENSSSCG00000012913	PPP1CA
ENSSSCG00000014343	MATR3
ENSSSCG00000026606	PAIP2
ENSSSCG00000014348	SPATA24
ENSSSCG00000036711	UBE2D2
ENSSSCG00000042767	SERGEF
ENSSSCG00000013380	ENSSSCG00000013380
ENSSSCG00000013381	RPS13
ENSSSCG00000013983	JMJD4
ENSSSCG00000013992	ARF1
ENSSSCG00000013991	C1orf35
ENSSSCG00000029050	MRPL55
ENSSSCG00000013990	ENSSSCG00000013990
ENSSSCG00000013082	SDHAF2
ENSSSCG00000013084	TMEM216
ENSSSCG00000013086	CYB561A3
ENSSSCG00000013094	DDB1
ENSSSCG00000013778	NDUFB7
ENSSSCG00000031299	ENSSSCG00000031299
ENSSSCG00000013784	DNAJB1
ENSSSCG00000013776	DDX39A
ENSSSCG00000029125	FAM13B
ENSSSCG00000014327	BRD8
ENSSSCG00000014325	CDC23
ENSSSCG00000021092	FAM53C
ENSSSCG00000014331	KDM3B
ENSSSCG00000014336	EGR1
ENSSSCG00000014337	ETF1
ENSSSCG00000014338	HSPA9
ENSSSCG00000014215	PGGT1B
ENSSSCG00000013889	ENSSSCG00000013889
ENSSSCG00000036568	MVB12A
ENSSSCG00000031251	DDA1
ENSSSCG00000039295	MRPL34
ENSSSCG00000031073	BABAM1
ENSSSCG00000036584	HAUS8
ENSSSCG00000013863	SMIM7
ENSSSCG00000013298	PDHX
ENSSSCG00000013299	APIP
ENSSSCG00000054578	RPS14
ENSSSCG00000022265	C19orf25
ENSSSCG00000013427	DAZAP1
ENSSSCG00000053466	CIRBP
ENSSSCG00000035532	ATP5F1D
ENSSSCG00000013429	STK11
ENSSSCG00000024052	GPX4
ENSSSCG00000040185	TFAM
ENSSSCG00000033323	UBE2D1
ENSSSCG00000035762	ENSSSCG00000035762
ENSSSCG00000010416	ZNF32
ENSSSCG00000029576	ZNF239
ENSSSCG00000010780	CYP2E1
ENSSSCG00000010450	LIPA
ENSSSCG00000010433	SGMS1
ENSSSCG00000062685	ATAD1
ENSSSCG00000010440	ENSSSCG00000010440
ENSSSCG00000026044	FDFT1
ENSSSCG00000009711	HPF1
ENSSSCG00000009657	PPP2R2A
ENSSSCG00000009658	BNIP3L
ENSSSCG00000024972	CCDC25
ENSSSCG00000009674	ELP3
ENSSSCG00000009683	KIF13B
ENSSSCG00000009868	RBM19
ENSSSCG00000034386	ATP2A2
ENSSSCG00000030222	ANAPC7
ENSSSCG00000009821	ARPC3
ENSSSCG00000009820	GPN3
ENSSSCG00000009823	VPS29
ENSSSCG00000009851	ENSSSCG00000009851
ENSSSCG00000010211	CCDC6
ENSSSCG00000009853	WSB2
ENSSSCG00000010226	JMJD1C
ENSSSCG00000010203	ENSSSCG00000010203
ENSSSCG00000030289	PTPN11
ENSSSCG00000039130	RPL6
ENSSSCG00000024418	RHOU
ENSSSCG00000034479	RITA1
ENSSSCG00000010198	BMS1
ENSSSCG00000010200	CSGALNACT2
ENSSSCG00000009858	FBXO21
ENSSSCG00000010219	ARID5B
ENSSSCG00000009828	PPP1CC
ENSSSCG00000009833	SH2B3
ENSSSCG00000009834	ATXN2
ENSSSCG00000040595	BRAP
ENSSSCG00000009840	PRKAB1
ENSSSCG00000038132	IRF2BP2
ENSSSCG00000010179	ARV1
ENSSSCG00000010183	COG2
ENSSSCG00000009791	RSRC2
ENSSSCG00000009792	ZCCHC8
ENSSSCG00000010187	TAF5L
ENSSSCG00000009793	CLIP1
ENSSSCG00000009801	BCL7A
ENSSSCG00000036483	PSMD9
ENSSSCG00000060069	ZNF74
ENSSSCG00000010114	ESS2
ENSSSCG00000010135	DGCR8
ENSSSCG00000034510	ORAI1
ENSSSCG00000038308	RANBP1
ENSSSCG00000037811	RNF34
ENSSSCG00000010160	TARBP1
ENSSSCG00000010161	ENSSSCG00000010161
ENSSSCG00000034014	MRPL40
ENSSSCG00000010121	UFD1
ENSSSCG00000029803	ENSSSCG00000029803
ENSSSCG00000010171	TSNAX
ENSSSCG00000010172	EGLN1
ENSSSCG00000010175	GNPAT
ENSSSCG00000010095	CRKL
ENSSSCG00000010260	SAR1A
ENSSSCG00000010327	POLR3A
ENSSSCG00000039544	RPS24
ENSSSCG00000010235	SIRT1
ENSSSCG00000010243	CCAR1
ENSSSCG00000010246	DDX50
ENSSSCG00000010247	DDX21
ENSSSCG00000010250	VPS26A
ENSSSCG00000010251	SUPV3L1
ENSSSCG00000028033	SECISBP2
ENSSSCG00000009591	AUH
ENSSSCG00000009592	NFIL3
ENSSSCG00000010281	PSAP
ENSSSCG00000023130	ASCC1
ENSSSCG00000033113	CHMP7
ENSSSCG00000061761	ANAPC16
ENSSSCG00000010289	MICU1
ENSSSCG00000010290	MCU
ENSSSCG00000010292	P4HA1
ENSSSCG00000033301	THAP7
ENSSSCG00000025492	NUDT13
ENSSSCG00000010295	ECD
ENSSSCG00000023482	DNAJC9
ENSSSCG00000010299	ANXA7
ENSSSCG00000010301	PPP3CB
ENSSSCG00000010302	USP54
ENSSSCG00000010107	MED15
ENSSSCG00000009594	SPTLC1
ENSSSCG00000010108	KLHL22
ENSSSCG00000028694	ATP6V1B2
ENSSSCG00000010143	MTR
ENSSSCG00000010146	LGALS8
ENSSSCG00000009628	CCAR2
ENSSSCG00000009629	BIN3
ENSSSCG00000035523	FUT11
ENSSSCG00000010308	CHCHD1
ENSSSCG00000010311	CAMK2G
ENSSSCG00000033692	B3GALNT2
ENSSSCG00000031680	GGPS1
ENSSSCG00000060488	ARID4B
ENSSSCG00000010313	VCL
ENSSSCG00000055425	RBM34
ENSSSCG00000010158	TOMM20
ENSSSCG00000010314	AP3M1
ENSSSCG00000010316	KAT6B
ENSSSCG00000010702	PLEKHA1
ENSSSCG00000010319	SAMD8
ENSSSCG00000010320	VDAC2
ENSSSCG00000010719	ENSSSCG00000010719
ENSSSCG00000010723	ACADSB
ENSSSCG00000010726	BUB3
ENSSSCG00000010759	GLRX3
ENSSSCG00000010734	OAT
ENSSSCG00000010774	ZNF511
ENSSSCG00000038086	ECHS1
ENSSSCG00000010699	ATE1
ENSSSCG00000010700	NSMCE4A
ENSSSCG00000010002	SF3A1
ENSSSCG00000057266	DDT
ENSSSCG00000010029	DRG1
ENSSSCG00000010030	EIF4ENIF1
ENSSSCG00000009960	HPS4
ENSSSCG00000009962	TFIP11
ENSSSCG00000010016	MORC2
ENSSSCG00000010465	TNKS2
ENSSSCG00000010508	TM9SF3
ENSSSCG00000010467	BTAF1
ENSSSCG00000039887	MARCHF5
ENSSSCG00000010470	IDE
ENSSSCG00000010454	IFIT5
ENSSSCG00000009967	PITPNB
ENSSSCG00000010531	ENSSSCG00000010531
ENSSSCG00000010518	EXOSC1
ENSSSCG00000010519	ZDHHC16
ENSSSCG00000010520	MMS19
ENSSSCG00000034860	HSCB
ENSSSCG00000032261	CCDC117
ENSSSCG00000010460	RPP30
ENSSSCG00000036083	ENSSSCG00000036083
ENSSSCG00000010560	MRPL43
ENSSSCG00000010620	XPNPEP1
ENSSSCG00000010621	ADD3
ENSSSCG00000022128	MXI1
ENSSSCG00000009744	SFSWAP
ENSSSCG00000026781	ANKLE2
ENSSSCG00000010493	PDLIM1
ENSSSCG00000035618	PGAM5
ENSSSCG00000010625	SMC3
ENSSSCG00000045726	PXMP2
ENSSSCG00000010032	PISD
ENSSSCG00000023569	ENSSSCG00000023569
ENSSSCG00000029226	UBC
ENSSSCG00000010035	YWHAH
ENSSSCG00000009746	RAN
ENSSSCG00000009747	STX2
ENSSSCG00000010053	SPECC1L
ENSSSCG00000010058	ENSSSCG00000010058
ENSSSCG00000009998	CASTOR1
ENSSSCG00000040413	ENSSSCG00000040413
ENSSSCG00000058877	RNF185
ENSSSCG00000010351	CCSER2
ENSSSCG00000032144	ZNF140
ENSSSCG00000010674	FAM204A
ENSSSCG00000009733	GOLGA3
ENSSSCG00000010380	MAPK8
ENSSSCG00000038222	CACUL1
ENSSSCG00000010679	EIF3A
ENSSSCG00000029331	PALLD
ENSSSCG00000010680	DENND10
ENSSSCG00000010682	PRDX3
ENSSSCG00000032962	ZNF664
ENSSSCG00000010341	TSPAN14
ENSSSCG00000009770	ENSSSCG00000009770
ENSSSCG00000009769	GTF2H3
ENSSSCG00000009771	DDX55
ENSSSCG00000009772	ENSSSCG00000009772
ENSSSCG00000010345	GHITM
ENSSSCG00000009777	KMT5A
ENSSSCG00000010687	INPP5F
ENSSSCG00000009775	CDK2AP1
ENSSSCG00000010357	WAPL
ENSSSCG00000009782	ARL6IP4
ENSSSCG00000010688	MCMBP
ENSSSCG00000009783	OGFOD2
ENSSSCG00000010690	SEC23IP
ENSSSCG00000010692	WDR11
ENSSSCG00000010360	BMPR1A
ENSSSCG00000009787	CCDC62
ENSSSCG00000010627	PDCD4
ENSSSCG00000010368	GLUD1
ENSSSCG00000010628	SHOC2
ENSSSCG00000032408	CASP7
ENSSSCG00000010330	PPIF
ENSSSCG00000010331	ANXA11
ENSSSCG00000010594	NT5C2
ENSSSCG00000010597	TAF5
ENSSSCG00000032165	ATP5MK
ENSSSCG00000010599	PDCD11
ENSSSCG00000010603	NEURL1
ENSSSCG00000056519	EEF1AKMT2
ENSSSCG00000010737	ABRAXAS2
ENSSSCG00000010739	ENSSSCG00000010739
ENSSSCG00000010685	TIAL1
ENSSSCG00000010738	ZRANB1
ENSSSCG00000010238	HNRNPH3
ENSSSCG00000010741	EDRF1
ENSSSCG00000010550	CWF19L1
ENSSSCG00000010551	BLOC1S2
ENSSSCG00000006166	NDUFB8
ENSSSCG00000010555	HIF1AN
ENSSSCG00000010563	BTRC
ENSSSCG00000010565	DPCD
ENSSSCG00000010566	FBXW4
ENSSSCG00000010569	OGA
ENSSSCG00000010571	ARMH3
ENSSSCG00000010574	LDB1
ENSSSCG00000010575	PPRC1
ENSSSCG00000010576	NOLC1
ENSSSCG00000010585	ACTR1A
ENSSSCG00000009611	XPO7
ENSSSCG00000009622	POLR3D
ENSSSCG00000010261	PPA1
ENSSSCG00000010274	SGPL1
ENSSSCG00000010275	PCBD1
ENSSSCG00000010166	NTPCR
ENSSSCG00000010537	GOT1
ENSSSCG00000010579	GBF1
ENSSSCG00000038856	TRIM8
ENSSSCG00000029594	WBP1L
ENSSSCG00000010635	ZDHHC6
ENSSSCG00000032968	VTI1A
ENSSSCG00000010067	MIF
ENSSSCG00000010081	MAPK1
ENSSSCG00000010083	PPIL2
ENSSSCG00000037143	ENSSSCG00000037143
ENSSSCG00000010396	PARG
ENSSSCG00000033700	ENSSSCG00000033700
ENSSSCG00000010399	NCOA4
ENSSSCG00000010401	ENSSSCG00000010401
ENSSSCG00000010403	MARCHF8
ENSSSCG00000009974	EWSR1
ENSSSCG00000009978	AP1B1
ENSSSCG00000028707	NF2
ENSSSCG00000024279	ZMAT5
ENSSSCG00000024550	UQCR10
ENSSSCG00000009994	MTMR3
ENSSSCG00000028327	RHOBTB1
ENSSSCG00000009692	ENSSSCG00000009692
ENSSSCG00000009652	KCTD9
ENSSSCG00000035901	SPIN1
ENSSSCG00000009886	TRAFD1
ENSSSCG00000009887	NAA25
ENSSSCG00000009888	ERP29
ENSSSCG00000009890	MAPKAPK5
ENSSSCG00000033876	RAB35
ENSSSCG00000036014	RPLP0
ENSSSCG00000040546	PXN
ENSSSCG00000032747	GATC
ENSSSCG00000009906	SRSF9
ENSSSCG00000009903	COQ5
ENSSSCG00000009910	RNF10
ENSSSCG00000009912	POP5
ENSSSCG00000009914	MLEC
ENSSSCG00000009917	SPPL3
ENSSSCG00000009924	ANKRD13A
ENSSSCG00000009925	GIT2
ENSSSCG00000009926	ENSSSCG00000009926
ENSSSCG00000039012	GLTP
ENSSSCG00000009933	UBE3B
ENSSSCG00000009934	KCTD10
ENSSSCG00000009940	ALKBH2
ENSSSCG00000032917	USP30
ENSSSCG00000009944	CORO1C
ENSSSCG00000023380	ISCU
ENSSSCG00000009946	SART3
ENSSSCG00000015772	AGA
ENSSSCG00000015769	SPCS3
ENSSSCG00000015712	DDX18
ENSSSCG00000015714	CCDC93
ENSSSCG00000036229	INSIG2
ENSSSCG00000015718	C2orf76
ENSSSCG00000032213	DBI
ENSSSCG00000015729	TSN
ENSSSCG00000015730	NIFK
ENSSSCG00000039157	CLASP1
ENSSSCG00000016232	MRPL44
ENSSSCG00000016248	AGFG1
ENSSSCG00000016300	ATG16L1
ENSSSCG00000015908	TTC21B
ENSSSCG00000031572	MFF
ENSSSCG00000016008	CWC22
ENSSSCG00000025174	WDFY1
ENSSSCG00000015889	TANK
ENSSSCG00000015892	PSMD14
ENSSSCG00000016272	PSMD1
ENSSSCG00000016234	CUL3
ENSSSCG00000016226	ENSSSCG00000016226
ENSSSCG00000015874	ACVR1
ENSSSCG00000033987	UBE2E3
ENSSSCG00000015878	PKP4
ENSSSCG00000016275	NCL
ENSSSCG00000037274	PTMA
ENSSSCG00000038730	ITPRID2
ENSSSCG00000024373	TRIP12
ENSSSCG00000016017	DNAJC10
ENSSSCG00000015882	BAZ2B
ENSSSCG00000016279	PDE6D
ENSSSCG00000016019	NCKAP1
ENSSSCG00000033334	COPS7B
ENSSSCG00000015988	ENSSSCG00000015988
ENSSSCG00000038466	EIF4E2
ENSSSCG00000015987	NFE2L2
ENSSSCG00000023983	AGPS
ENSSSCG00000016266	CAB39
ENSSSCG00000015999	FKBP7
ENSSSCG00000015828	ZNF703
ENSSSCG00000015775	DCTD
ENSSSCG00000015776	RWDD4
ENSSSCG00000015777	TRAPPC11
ENSSSCG00000034012	CASP3
ENSSSCG00000015784	ACSL1
ENSSSCG00000015790	SLC25A4
ENSSSCG00000015710	ACTR3
ENSSSCG00000015793	UFSP2
ENSSSCG00000027211	EPC2
ENSSSCG00000028646	MMADHC
ENSSSCG00000033241	ENSSSCG00000033241
ENSSSCG00000015668	ORC4
ENSSSCG00000015669	ACVR2A
ENSSSCG00000015697	CCNT2
ENSSSCG00000031541	ARL5A
ENSSSCG00000015689	DARS1
ENSSSCG00000015690	UBXN4
ENSSSCG00000015692	R3HDM1
ENSSSCG00000053166	ENSSSCG00000053166
ENSSSCG00000036676	MAIP1
ENSSSCG00000036466	METTL21A
ENSSSCG00000024696	CCNYL1
ENSSSCG00000023264	IDH1
ENSSSCG00000016158	LANCL1
ENSSSCG00000015857	UGGT1
ENSSSCG00000016127	NDUFS1
ENSSSCG00000016128	EEF1B2
ENSSSCG00000016090	SPATS2L
ENSSSCG00000015859	SAP130
ENSSSCG00000016323	COPS8
ENSSSCG00000028633	AMMECR1L
ENSSSCG00000039230	POLR2D
ENSSSCG00000016306	USP40
ENSSSCG00000015842	PPP2CB
ENSSSCG00000015843	UBXN8
ENSSSCG00000015845	GTF2E2
ENSSSCG00000015846	RBPMS
ENSSSCG00000038895	DCTN6
ENSSSCG00000038085	LEPROTL1
ENSSSCG00000033402	SARAF
ENSSSCG00000016339	ILKAP
ENSSSCG00000016094	BZW1
ENSSSCG00000016095	CLK1
ENSSSCG00000016096	PPIL3
ENSSSCG00000039654	NIF3L1
ENSSSCG00000016100	ENSSSCG00000016100
ENSSSCG00000016104	TRAK2
ENSSSCG00000031271	STRADB
ENSSSCG00000016109	ALS2
ENSSSCG00000035842	SUMO1
ENSSSCG00000022225	NOP58
ENSSSCG00000016036	WDR75
ENSSSCG00000016067	STK17B
ENSSSCG00000016070	GTF3C3
ENSSSCG00000016076	COQ10B
ENSSSCG00000016077	HSPD1
ENSSSCG00000016078	HSPE1
ENSSSCG00000016079	MOBKL3
ENSSSCG00000016041	ASNSD1
ENSSSCG00000016045	PMS1
ENSSSCG00000016044	ORMDL1
ENSSSCG00000016050	INPP1
ENSSSCG00000029547	NAB1
ENSSSCG00000016056	GLS
ENSSSCG00000016061	MYO1B
ENSSSCG00000016075	ENSSSCG00000016075
ENSSSCG00000027516	CIR1
ENSSSCG00000038076	ATF2
ENSSSCG00000015973	ATP5MC3
ENSSSCG00000015976	LNPK
ENSSSCG00000015933	FASTKD1
ENSSSCG00000031123	PPIG
ENSSSCG00000015948	DYNC1I2
ENSSSCG00000015938	SSB
ENSSSCG00000015940	UBR3
ENSSSCG00000015949	SLC25A12
ENSSSCG00000015952	HAT1
ENSSSCG00000015943	GORASP2
ENSSSCG00000015958	PDK1
ENSSSCG00000022222	MTX2
ENSSSCG00000015960	MAP3K20
ENSSSCG00000015962	SP3
ENSSSCG00000015963	OLA1
ENSSSCG00000016185	ARPC2
ENSSSCG00000060885	ENSSSCG00000060885
ENSSSCG00000021898	ASH2L
ENSSSCG00000022301	EIF4EBP1
ENSSSCG00000015826	PLPBP
ENSSSCG00000039480	ERLIN2
ENSSSCG00000055460	ZC3H15
ENSSSCG00000016189	AAMP
ENSSSCG00000016379	HDLBP
ENSSSCG00000016370	SEPTIN2
ENSSSCG00000032919	ATG4B
ENSSSCG00000034147	DTYMK
ENSSSCG00000032505	ING5
ENSSSCG00000016208	ZFAND2B
ENSSSCG00000016214	STK16
ENSSSCG00000016220	DNPEP
ENSSSCG00000033367	PLEKHA2
ENSSSCG00000015818	DDHD2
ENSSSCG00000015734	IMP4
ENSSSCG00000035628	CCDC115
ENSSSCG00000036898	NIPA2
ENSSSCG00000023665	FBXO25
ENSSSCG00000028195	ENSSSCG00000028195
ENSSSCG00000031951	CYFIP1
ENSSSCG00000036716	RPL37A
ENSSSCG00000015861	WDR33
ENSSSCG00000035410	IWS1
ENSSSCG00000015867	PRPF40A
ENSSSCG00000015868	ARL6IP6
ENSSSCG00000022758	PECR
ENSSSCG00000016177	XRCC5
ENSSSCG00000020790	COPS9
ENSSSCG00000015853	HERC2
ENSSSCG00000033126	FAM168B
ENSSSCG00000028679	PLEKHB2
ENSSSCG00000016005	SESTD1
ENSSSCG00000025298	POLR1F
ENSSSCG00000015360	ANKMY2
ENSSSCG00000023118	BZW2
ENSSSCG00000054202	SEC61G
ENSSSCG00000032740	TMEM106B
ENSSSCG00000024313	NDUFA4
ENSSSCG00000026722	PHF14
ENSSSCG00000038506	ENSSSCG00000038506
ENSSSCG00000029538	PPP2R1B
ENSSSCG00000015027	ENSSSCG00000015027
ENSSSCG00000015030	DLAT
ENSSSCG00000015044	NKAPD1
ENSSSCG00000023599	TIMM8B
ENSSSCG00000015034	SDHD
ENSSSCG00000015040	PTS
ENSSSCG00000015331	PON2
ENSSSCG00000014989	DCUN1D5
ENSSSCG00000025806	FAM118B
ENSSSCG00000015227	SRPRA
ENSSSCG00000015534	ACBD6
ENSSSCG00000015539	STX6
ENSSSCG00000015231	DCPS
ENSSSCG00000015337	ENSSSCG00000015337
ENSSSCG00000015473	TMEM183A
ENSSSCG00000015340	ASNS
ENSSSCG00000015480	PRRC2C
ENSSSCG00000023886	RPA3
ENSSSCG00000015482	VAMP4
ENSSSCG00000015509	COP1
ENSSSCG00000036385	BET1
ENSSSCG00000015213	EI24
ENSSSCG00000015214	STT3A
ENSSSCG00000015222	PUS3
ENSSSCG00000015013	RDX
ENSSSCG00000029261	ENSSSCG00000029261
ENSSSCG00000032621	TOR1AIP1
ENSSSCG00000025661	TBRG1
ENSSSCG00000015196	SIAE
ENSSSCG00000015305	GTPBP10
ENSSSCG00000015242	NFRKB
ENSSSCG00000015244	APLP2
ENSSSCG00000015486	PIGC
ENSSSCG00000015247	ZBTB44
ENSSSCG00000015504	CACYBP
ENSSSCG00000031435	MRPS14
ENSSSCG00000015311	CYP51A1
ENSSSCG00000031835	GATAD1
ENSSSCG00000022982	VPS50
ENSSSCG00000014961	CWC15
ENSSSCG00000014956	ANKRD49
ENSSSCG00000014934	CHORDC1
ENSSSCG00000014946	CEP295
ENSSSCG00000038682	TAF1D
ENSSSCG00000014948	C11orf54
ENSSSCG00000014967	FAM76B
ENSSSCG00000014969	CEP57
ENSSSCG00000014970	MTMR2
ENSSSCG00000014972	CCDC82
ENSSSCG00000014915	EED
ENSSSCG00000035619	TMEM135
ENSSSCG00000057259	SMCO4
ENSSSCG00000018225	ENSSSCG00000018225
ENSSSCG00000014949	MED17
ENSSSCG00000015384	TOMM7
ENSSSCG00000038469	KLHL7
ENSSSCG00000015453	PDIA4
ENSSSCG00000015455	CUL1
ENSSSCG00000015391	CROT
ENSSSCG00000025326	TMEM243
ENSSSCG00000015427	ORC5
ENSSSCG00000015393	DMTF1
ENSSSCG00000029082	KMT2E
ENSSSCG00000015428	PUS7
ENSSSCG00000015430	RINT1
ENSSSCG00000058469	SYPL1
ENSSSCG00000015407	GNAI1
ENSSSCG00000014780	TRIM21
ENSSSCG00000015443	DLD
ENSSSCG00000014632	FHIP1B
ENSSSCG00000015444	LAMB1
ENSSSCG00000040639	THAP12
ENSSSCG00000014868	EMSY
ENSSSCG00000015446	PNPLA8
ENSSSCG00000024028	STARD3NL
ENSSSCG00000027905	RBM7
ENSSSCG00000015056	REXO2
ENSSSCG00000022070	ZNF143
ENSSSCG00000015586	RPS6KC1
ENSSSCG00000028886	IPO7
ENSSSCG00000015588	ANGEL2
ENSSSCG00000014579	TMEM41B
ENSSSCG00000014578	DENND5A
ENSSSCG00000015067	ZPR1
ENSSSCG00000015593	NSL1
ENSSSCG00000033335	AKIP1
ENSSSCG00000015603	LPGAT1
ENSSSCG00000015545	GLUL
ENSSSCG00000014569	RPL27A
ENSSSCG00000026806	DHX9
ENSSSCG00000015555	LAMC1
ENSSSCG00000014828	RAB6A
ENSSSCG00000028149	THYN1
ENSSSCG00000024027	PAFAH1B2
ENSSSCG00000014829	MRPL48
ENSSSCG00000015558	SMG7
ENSSSCG00000014830	COA4
ENSSSCG00000062444	ACAD8
ENSSSCG00000014831	PAAF1
ENSSSCG00000015560	ARPC5
ENSSSCG00000015563	RGL1
ENSSSCG00000031121	TSEN15
ENSSSCG00000015140	HSPA8
ENSSSCG00000021393	TRMT1L
ENSSSCG00000015570	IVNS1ABP
ENSSSCG00000027506	POLD3
ENSSSCG00000015576	TPR
ENSSSCG00000015052	USP28
ENSSSCG00000015298	SRI
ENSSSCG00000024693	MRPL17
ENSSSCG00000037299	TIMM10B
ENSSSCG00000015074	SIDT2
ENSSSCG00000015073	TAGLN
ENSSSCG00000015077	RNF214
ENSSSCG00000022398	NUCKS1
ENSSSCG00000026269	RAB29
ENSSSCG00000014881	CLNS1A
ENSSSCG00000014884	ENSSSCG00000014884
ENSSSCG00000014899	PRCP
ENSSSCG00000014901	PCF11
ENSSSCG00000014903	CCDC90B
ENSSSCG00000014905	TMEM126B
ENSSSCG00000025187	TMEM126A
ENSSSCG00000014913	PICALM
ENSSSCG00000050793	ssc-mir-10390
ENSSSCG00000028201	CWF19L2
ENSSSCG00000029198	CUL5
ENSSSCG00000026153	ACAT1
ENSSSCG00000015083	ENSSSCG00000015083
ENSSSCG00000015095	UBE4A
ENSSSCG00000052280	ATP5MG
ENSSSCG00000029649	IFT46
ENSSSCG00000030053	ARCN1
ENSSSCG00000015097	DDX6
ENSSSCG00000015102	CENATAC
ENSSSCG00000036296	ENSSSCG00000036296
ENSSSCG00000037439	TRAPPC4
ENSSSCG00000015107	VPS11
ENSSSCG00000015110	DPAGT1
ENSSSCG00000014791	RRM1
ENSSSCG00000014794	NUP98
ENSSSCG00000014802	NUMA1
ENSSSCG00000014806	ANAPC15
ENSSSCG00000036887	CLPB
ENSSSCG00000015599	PPP2R5A
ENSSSCG00000028433	DUS4L
ENSSSCG00000028585	CBLL1
ENSSSCG00000028293	RCOR3
ENSSSCG00000015273	ATP2B4
ENSSSCG00000028035	ENSSSCG00000028035
ENSSSCG00000023562	SNRPE
ENSSSCG00000015282	PPP1R15B
ENSSSCG00000015284	MDM4
ENSSSCG00000027529	BIRC3
ENSSSCG00000063374	BIRC2
ENSSSCG00000031170	ENSSSCG00000031170
ENSSSCG00000036722	MALSU1
ENSSSCG00000015387	TRA2A
ENSSSCG00000014850	SPCS2
ENSSSCG00000014855	RPS3
[truncated: 2,119 more rows]
