# Supplementary material for: Analysis of RNA Expression Specificity and Commonality in Commonly Used Tool Cells and Multiple Tissues of Pigs
Source: Biomolecules. 2026 Mar 17;16(3):448. doi: 10.3390/biom16030448 (PMC13024099; doi:10.3390/biom16030448)
Supplement: Supplementary file 1 [file biomolecules-16-00448-s001.zip › Table S3. Ubiquitously expressed genes GO Enrichment Results.csv]

	ONTOLOGY	ID	Description	GeneRatio	BgRatio	RichFactor	FoldEnrichment	zScore	pvalue	p.adjust	qvalue	geneID	Count
GO:0009057	BP	GO:0009057	macromolecule catabolic process	465/6759	488/7920	0.952868852459016	1.11654406146995	6.41220641394826	3.97273232540782e-13	1.32490623052351e-09	1.02454675760517e-09	100125968/100511890/397605/100736789/414422/100153958/100514637/397025/414398/100739316/397418/733672/780418/100381266/733659/396775/100518718/397191/397034/100154477/396862/397665/397524/100522387/100154598/100517442/492277/100624279/100513591/100512646/100627568/396926/664652/100037961/780404/100525539/396969/100158002/100522239/100524591/100141405/100462752/100520774/100512454/100625012/396966…	465
GO:0035295	BP	GO:0035295	tube development	295/6759	305/7920	0.967213114754098	1.13335225164262	5.73027683691797	2.45834446978393e-11	4.0992894033647e-08	3.16997050051085e-08	100125968/492313/100736789/396945/396944/397182/100524227/397657/100522100/396849/494560/397157/100141307/397520/100144503/396655/396969/768102/100141405/100518636/404694/397471/100155091/100513345/397628/780402/100153950/100155956/100525278/397172/100627467/407773/100101473/100153791/100153168/100522824/397096/100515207/100525170/100286859/100523358/100525363/397311/397155/100519805/397285/39681…	295
GO:0070925	BP	GO:0070925	organelle assembly	341/6759	357/7920	0.955182072829132	1.11925462595158	5.56317314971108	2.44787008789364e-10	2.72121558104177e-07	2.10430937380331e-07	100154254/641351/414906/100518254/396860/100739316/397607/100518997/100517165/494458/100518718/100622890/100519021/100157760/100271745/414420/396875/100522395/396849/414427/397091/100515339/595117/100510936/100627572/100512646/100157197/574060/100515499/100515940/100523875/100518449/595116/100462752/733663/494457/100462751/100286741/606742/397651/100521516/100157451/100624668/100523501/497233/100…	341
GO:0030163	BP	GO:0030163	protein catabolic process	324/6759	339/7920	0.955752212389381	1.11992269893829	5.44500495930305	5.54574060353303e-10	4.20373787497342e-07	3.25074024893391e-07	100125968/100511890/397605/100736789/414422/100514637/397025/414398/397418/733672/780418/100381266/396775/100518718/397191/397034/100154477/396862/397665/397524/100522387/100154598/100517442/100627568/396926/664652/100037961/780404/396969/100522239/100141405/100462752/100520774/100512454/396966/100526009/397043/100516343/100153950/100626738/100152028/100623352/100153923/396562/100158237/100520004…	324
GO:0035239	BP	GO:0035239	tube morphogenesis	246/6759	254/7920	0.968503937007874	1.13486479968965	5.27097974531678	7.4769473033378e-10	4.20373787497342e-07	3.25074024893391e-07	492313/100736789/396945/396944/100524227/397657/100522100/396849/494560/397157/100141307/397520/100144503/396655/396969/100141405/100518636/404694/397471/100155091/100513345/397628/780402/100525278/397172/100627467/407773/100101473/100153791/100153168/100522824/397096/100515207/100525170/100286859/100523358/397311/397155/397285/100144462/100153199/100625944/100156630/100156321/100156773/100524544…	246
GO:0072359	BP	GO:0072359	circulatory system development	300/6759	313/7920	0.958466453674121	1.12310316808685	5.36160697187675	8.33447798970202e-10	4.20373787497342e-07	3.25074024893391e-07	397620/396690/492313/396945/396860/396944/100524227/100271745/397689/100522100/100170118/100522395/396849/492277/397091/494560/100521716/397157/494460/100620457/397520/100144503/396655/396969/100518636/404694/100155091/100155530/100513345/100048933/397628/414421/780402/100170851/100158059/100512419/397104/100155592/100525278/397172/407773/100101473/100153791/100153168/100522824/397096/100525170/1…	300
GO:0000278	BP	GO:0000278	mitotic cell cycle	289/6759	301/7920	0.960132890365448	1.12505585022849	5.33701666723376	8.8234378185349e-10	4.20373787497342e-07	3.25074024893391e-07	100037999/100038023/100154056/100627662/733686/397663/445532/100522926/595110/733594/397524/100135051/396849/100271929/100523679/595117/396838/100144503/100152215/100515940/100518449/100518636/100233201/100462718/397656/100170851/606742/100521516/100738633/100513438/100157517/100516003/397482/100627467/100101473/100511455/100517599/397572/100516674/100621221/100151896/100156053/100153256/10062594…	289
GO:0044248	BP	GO:0044248	cellular catabolic process	382/6759	404/7920	0.945544554455445	1.10796166167882	5.37436479945725	1.75984705414262e-09	7.33636240695705e-07	5.67319116138082e-07	100511890/406187/396907/397568/397663/396775/100515283/100518718/407066/396862/100517196/397648/397403/399538/397524/100154143/100157162/100144531/100154598/733610/396875/100512521/100156927/100113422/397537/100511756/397520/664652/397012/396968/780404/396969/100134962/595116/100142664/100462752/733685/397574/100152401/100620246/100625110/397604/100462751/100155595/100523089/414413/100157451/1001…	382
GO:0051726	BP	GO:0051726	regulation of cell cycle	322/6759	338/7920	0.952662721893491	1.11630252365682	5.27249144268041	2.30158101345935e-09	8.52863631098546e-07	6.59517366429871e-07	397605/414398/100154056/100627662/397663/100522926/397657/396703/396849/780428/397091/595117/396838/100144503/100152215/733648/100515940/396913/100233201/100524842/397656/100170851/606742/100521516/100738633/100316852/497618/100627467/100101473/100155564/100517599/100523358/397572/100516674/100621221/100153900/100151896/100156053/100625944/100738153/100522090/100513035/100156630/100524544/1001547…	322
GO:0009894	BP	GO:0009894	regulation of catabolic process	289/6759	302/7920	0.956953642384106	1.12133049973104	5.18696429517026	3.16889609853293e-09	1.05682684886073e-06	8.17241625411124e-07	100125968/397605/100736789/414422/397025/414398/406187/100739316/733672/397663/396775/100518718/397019/397034/396862/100517196/397648/397665/733610/492277/100624279/100513591/100512646/100627568/100153821/664652/780404/100525539/100158002/100524591/100462752/100520774/397656/100523089/100316849/100141314/100157451/654411/100153950/100523520/100316852/396562/397011/100158237/100144421/100525170/10…	289
GO:1903047	BP	GO:1903047	mitotic cell cycle process	233/6759	241/7920	0.966804979253112	1.13287401030991	5.05424761817139	4.10343062029391e-09	1.24408555624365e-06	9.62048327245941e-07	100037999/100038023/100154056/100627662/397663/445532/100522926/595110/397524/396849/100523679/595117/396838/100144503/100152215/100515940/100518449/100518636/100462718/397656/100521516/100738633/100513438/100157517/100516003/397482/100627467/100511455/100517599/397572/100516674/100621221/100151896/100156053/100153256/100625944/100627455/100738153/100513035/397271/397251/397361/397447/100511173/1…	233
GO:2000026	BP	GO:2000026	regulation of multicellular organismal development	379/6759	402/7920	0.942786069651741	1.10472934925903	5.19984688689955	6.60984529214535e-09	1.8369861707754e-06	1.42053692682071e-06	492313/397605/396945/396944/445460/396942/445532/100524086/100522387/100522100/100144531/100521183/100170118/396849/492277/397206/494560/397157/100515138/100141307/494460/397328/100512646/100144503/574060/396655/733648/396969/768102/100152989/100155717/100518636/397471/100155091/100625110/100513345/100517353/100316849/780402/100170851/397360/100158059/100516343/100153950/100525278/397482/396562/1…	379
GO:0051603	BP	GO:0051603	proteolysis involved in protein catabolic process	266/6759	278/7920	0.956834532374101	1.12119093007884	4.96305724636569	1.46073907170291e-08	3.74735754163786e-06	2.89782244993696e-06	100125968/397605/100736789/414422/100514637/397025/414398/397418/780418/100381266/397191/100154477/397665/397524/100522387/100517442/100627568/396926/664652/100037961/780404/396969/100522239/100141405/100462752/100520774/100512454/396966/100526009/397043/100516343/100153950/100626738/100152028/100153923/100520004/100514278/100517459/100525170/100512253/100514865/100153668/100517599/397572/397058/…	266
GO:0033043	BP	GO:0033043	regulation of organelle organization	351/6759	372/7920	0.943548387096774	1.1056226107126	5.03468967479684	1.85506112712833e-08	4.41902061355214e-06	3.41721786576272e-06	733606/100037998/403155/445516/494458/100049693/100153175/100517196/397657/100512494/100521680/100627149/396849/100517442/396970/414427/595117/100515138/100512646/100157776/100521551/100174965/100519062/100462718/494457/100037957/595115/100145887/100523089/100625359/100517353/100037958/780425/100286741/100153927/100521516/100738633/100156458/100158033/100154518/497233/100316852/100134958/10051132…	351
GO:0001944	BP	GO:0001944	vasculature development	209/6759	216/7920	0.967592592592593	1.1337969127583	4.81033271286856	2.11052985148849e-08	4.68604312320545e-06	3.62370572140878e-06	492313/396945/396944/100524227/100522100/396849/492277/494560/397157/494460/100620457/397520/100144503/396655/396969/100518636/404694/100155091/100155530/100513345/100048933/397628/780402/100512419/100525278/397172/407773/100101473/100153791/100153168/100522824/397096/100286859/414737/100523358/100525363/397311/397155/397285/100153199/100625944/100156630/100156321/100156773/100524544/100127483/10…	209
GO:0022402	BP	GO:0022402	cell cycle process	403/6759	430/7920	0.937209302325581	1.09819465518843	5.05174538302487	2.2481766108332e-08	4.68604312320545e-06	3.62370572140878e-06	100037999/100125968/100038023/414398/100154056/100627662/397663/445532/100522926/595110/397657/397524/396849/780428/397091/100523679/595117/100510936/396838/100144503/397088/100152215/100515940/100523875/100518449/100156319/100621037/100518636/100462718/397656/100170851/606742/100521516/100738633/100153950/100513438/100523501/100157517/100316852/100516003/100156481/397482/100627467/100523938/1005…	403
GO:0045595	BP	GO:0045595	regulation of cell differentiation	392/6759	418/7920	0.937799043062201	1.09888569626463	5.01179584352733	2.8102680560765e-08	5.51308468647949e-06	4.26325494575073e-06	445460/396942/397663/397182/397532/100524086/100144531/100521183/100170118/396849/494467/492277/100627572/100515138/397461/100141307/397328/100512646/396655/733648/100515499/768102/100155717/100518636/397471/100625110/397656/100145887/100153946/100517353/100316849/780402/100170851/448812/397360/100157451/100516343/100525278/497618/397482/396562/768100/100514873/100101473/100153791/100307051/10028…	392
GO:0051668	BP	GO:0051668	localization within membrane	217/6759	225/7920	0.964444444444444	1.13010800414262	4.77695606140713	3.21643927627314e-08	5.95934721465051e-06	4.60834867068374e-06	397605/100518718/397019/100126859/396946/100522325/595117/100515138/100155306/664652/100513370/100152609/100233201/100620246/100048954/100192448/100151996/100526104/780425/100157588/100153950/100624668/100125961/100316852/397011/100625983/100520314/100154884/100525170/100525965/100525363/100151809/397155/100153972/100152304/100156903/100153199/100515942/100151746/100157638/100623707/100153321/100…	217
GO:0007167	BP	GO:0007167	enzyme-linked receptor protein signaling pathway	295/6759	311/7920	0.948553054662379	1.11148693489067	4.83950187958847	5.02082508128654e-08	8.76916261991786e-06	6.78117207253177e-06	492313/733688/100155929/397182/100170118/100620097/397157/397064/397202/664652/733648/100144490/100233201/100462718/100145887/100048933/100170851/448812/100520726/100525278/100153791/397096/100144875/100525965/100286859/100153518/100624126/100525363/100192436/397311/100515846/396810/100144462/100514910/397344/100156630/100156321/100624229/100524544/100127483/100270821/397078/100625219/100126852/1…	295
GO:0040007	BP	GO:0040007	growth	224/6759	233/7920	0.96137339055794	1.12650943234486	4.72914589024339	5.25886813788178e-08	8.76916261991786e-06	6.78117207253177e-06	396690/397605/100153167/397663/100518125/397182/100127150/100521680/100170118/396849/396970/397091/397064/397067/574060/100515940/100519062/100518636/100302573/100155530/100156392/100170851/100158059/100516003/100519001/100525170/100286859/100153709/100525363/100621221/397372/100144462/100522090/100156630/100521783/100524544/100154798/100127483/397078/100513621/100174959/100524413/100127359/39712…	224
GO:0015031	BP	GO:0015031	protein transport	453/6759	487/7920	0.930184804928131	1.08996355304495	4.94435105124344	5.87056630965844e-08	8.95686307515749e-06	6.92632037690708e-06	100511890/397605/733688/396660/100155929/100518718/492279/100301914/396946/100626761/397524/100154598/100521183/414407/100271929/414427/397091/595108/100523371/100158015/595117/100620457/100144503/493184/100155306/733648/780404/100152397/100157296/100622860/100624320/100518449/100626970/595116/100627484/100513370/100152609/100520774/100151822/100048954/397604/100155530/595115/100151996/100156392/…	453
GO:0023057	BP	GO:0023057	negative regulation of signaling	402/6759	430/7920	0.934883720930233	1.09546960641625	4.91155188138306	5.90857534193297e-08	8.95686307515749e-06	6.92632037690708e-06	492313/397605/396660/403155/397025/396907/100518125/100518718/397182/100517196/397648/397665/445512/396849/100152480/494460/100038033/100153821/574060/100514516/396655/100113426/397088/780404/100522469/100515940/397412/100518636/733663/100233201/100462718/397471/397656/100170851/100516343/100156458/100520233/100520726/100525278/397482/397011/100627467/100525965/664653/100286859/396923/100523014/1…	402
GO:0033365	BP	GO:0033365	protein localization to organelle	292/6759	308/7920	0.948051948051948	1.11089975271067	4.78979394913846	7.01521281467827e-08	1.01720585812835e-05	7.86602809883833e-06	100511890/733688/414422/100514824/494458/100518718/492279/100126859/100522325/397524/100154598/100170118/414407/414427/100158015/595117/100141307/494565/100157776/100155306/664652/100521551/733648/780404/100624320/100515940/100518449/100627484/100513370/100152609/100520774/494457/100048954/100151996/780425/100738633/100153950/100152814/100125961/100156184/100623352/100316852/100520245/397011/1006…	292
GO:0009968	BP	GO:0009968	negative regulation of signal transduction	373/6759	398/7920	0.937185929648241	1.09816726776358	4.84843815206577	7.871335424339e-08	1.05828704451946e-05	8.18370791153692e-06	492313/397605/396660/403155/397025/396907/100518125/100518718/397182/100517196/397648/397665/445512/396849/100152480/494460/100038033/100153821/574060/100514516/396655/100113426/397088/780404/100522469/100515940/397412/733663/100233201/100462718/397471/397656/100516343/100156458/100520233/100520726/100525278/397482/397011/100627467/100525965/664653/100286859/396923/100523014/100624126/100158185/4…	373
GO:0006974	BP	GO:0006974	DNA damage response	319/6759	338/7920	0.943786982248521	1.10590218958548	4.80099976160608	7.93318624077558e-08	1.05828704451946e-05	8.18370791153692e-06	733671/396660/397025/100627662/397191/397648/397524/100517442/100626322/692192/494460/100153821/100152215/780404/100522239/397412/100624907/100524842/100462726/100519426/100170851/100512077/606742/100738633/100153950/100519842/100627128/100307051/100153668/100517599/100516674/100192436/100157672/100153900/100037306/100512224/100156630/100521783/100524544/397130/100514684/100515346/100623707/39691…	319
GO:0001568	BP	GO:0001568	blood vessel development	196/6759	203/7920	0.96551724137931	1.13136507644979	4.57471429866391	1.13396876936244e-07	1.45453301762451e-05	1.12478683600727e-05	492313/396945/396944/100524227/100522100/396849/494560/397157/100620457/397520/100144503/396655/396969/100518636/404694/100155091/100155530/100513345/397628/780402/100512419/100525278/397172/407773/100101473/100153791/100153168/100522824/397096/100286859/100523358/100525363/397311/397155/397285/100153199/100625944/100156630/100156321/100156773/100524544/100127483/100512789/100511655/100515346/100…	196
GO:0010648	BP	GO:0010648	negative regulation of cell communication	400/6759	429/7920	0.932400932400932	1.09256034688791	4.75602365437131	1.64516676430006e-07	2.03208561442248e-05	1.57140685089089e-05	492313/397605/396660/403155/397025/396907/100518125/100518718/397182/100517196/397648/397665/445512/396849/100152480/494460/100038033/100153821/574060/100514516/396655/100113426/397088/780404/100522469/100515940/397412/100518636/733663/100233201/100462718/397471/397656/100170851/100516343/100156458/100520233/100520726/100525278/397482/397011/100627467/100525965/664653/100286859/396923/100523014/1…	400
GO:0006886	BP	GO:0006886	intracellular protein transport	245/6759	257/7920	0.953307392996109	1.11705793054138	4.60286540584667	1.74802153774807e-07	2.08201851013922e-05	1.61001983739954e-05	100511890/733688/396660/100518718/100301914/100626761/397524/100154598/100521183/414407/100271929/595108/100158015/595117/100620457/100144503/493184/100155306/733648/780404/100157296/100624320/100518449/100626970/595116/100627484/100513370/100152609/100520774/100048954/595115/100151996/780425/100170851/100512899/100152814/100125961/100156184/396562/100520245/100627467/100154884/100337660/10015556…	245
GO:0051094	BP	GO:0051094	positive regulation of developmental process	337/6759	359/7920	0.938718662952646	1.09996328015756	4.67690327912202	2.05954832453254e-07	2.36848057321242e-05	1.83154025230662e-05	492313/397605/396942/100518125/445532/100524086/100144531/100170118/396849/494560/397157/100141307/494460/397328/100512646/100144503/396655/733648/100515999/396969/100518636/397471/100155091/100145887/100156392/100153946/100517353/100316849/780402/448812/397360/100624668/100127478/497618/397482/396562/407773/100101473/100153791/100153168/397062/503658/100286859/100523358/397636/100153518/397311/1…	337
GO:0043687	BP	GO:0043687	post-translational protein modification	299/6759	317/7920	0.943217665615142	1.10523508088059	4.61379144987957	2.50709477527274e-07	2.78705369184487e-05	2.15522182435727e-05	100125968/397605/100514637/397418/780418/100518718/397524/100517442/100627572/664652/780404/100515940/100522239/100521697/100127139/100462752/396966/100526009/100512077/100516343/397044/100519842/100520726/100152028/100518898/100514278/100517459/100152765/733657/100521336/100736575/100522589/100125956/100511143/100519814/100519625/414917/100513048/100521783/100154798/100157270/100156677/100524765…	299
GO:0010498	BP	GO:0010498	proteasomal protein catabolic process	166/6759	171/7920	0.970760233918129	1.13750866291339	4.38596911094247	2.83441639496374e-07	3.04928344425938e-05	2.35800345251652e-05	100125968/397605/414422/397025/100381266/397191/397665/397524/100627568/664652/780404/100522239/100462752/100520774/100512454/100526009/397043/100516343/100153950/100626738/100514278/100517459/100525170/100514865/100153668/100517599/397572/397058/100156790/100523327/100521336/100515483/100511143/397601/100519625/100737637/100125975/100157270/100153828/100156677/100524765/449572/780411/100516779/1…	166
GO:0043632	BP	GO:0043632	modification-dependent macromolecule catabolic process	220/6759	230/7920	0.956521739130435	1.12082440803566	4.48658302634959	3.07207544392275e-07	3.20167862671325e-05	2.47585027552985e-05	100125968/397605/100736789/414422/100514637/397025/414398/397418/780418/397665/397524/100517442/100627568/664652/780404/100522239/100462752/100520774/100512454/396966/397043/100516343/100153950/100626738/100152028/100514278/100525170/100512253/100514865/100153668/100517599/397058/100625123/100156790/100523327/100521336/100517250/100517815/100736575/100522589/100515483/100511143/397601/100519625/4…	220
GO:0019941	BP	GO:0019941	modification-dependent protein catabolic process	219/6759	229/7920	0.956331877729258	1.12060193395705	4.46828527374326	3.46080876012085e-07	3.42372759340165e-05	2.64756020005809e-05	100125968/397605/100736789/414422/100514637/397025/414398/397418/780418/397665/397524/100517442/100627568/664652/780404/100522239/100462752/100520774/100512454/396966/397043/100516343/100153950/100626738/100152028/100514278/100525170/100512253/100514865/100153668/100517599/397058/100625123/100156790/100523327/100521336/100517250/100517815/100736575/100522589/100515483/100511143/397601/100519625/4…	219
GO:0048514	BP	GO:0048514	blood vessel morphogenesis	176/6759	182/7920	0.967032967032967	1.13314115977232	4.38423628268111	3.49045691681128e-07	3.42372759340165e-05	2.64756020005809e-05	492313/396945/396944/100524227/100522100/396849/494560/397157/397520/100144503/396655/396969/100518636/404694/100155091/100513345/397628/780402/100525278/397172/407773/100101473/100153791/100153168/100522824/397096/100286859/100523358/397311/397155/397285/100153199/100625944/100156630/100156321/100156773/100524544/100127483/100512789/100511655/100515346/100513621/100153940/397251/100626111/397447…	176
GO:0016567	BP	GO:0016567	protein ubiquitination	248/6759	261/7920	0.950191570881226	1.11340690063313	4.49504439370894	3.82605880521999e-07	3.64568746154533e-05	2.81920122489894e-05	100125968/397605/100514637/397418/780418/100518718/397524/100517442/100627572/664652/780404/100515940/100522239/100521697/100462752/396966/100512077/100516343/100519842/100152028/100514278/100517459/100152765/733657/100521336/100736575/100522589/100511143/100519814/100519625/414917/100513048/100521783/100157270/100156677/100524765/100154191/100136900/654326/100151782/100628163/100154520/100511251…	248
GO:0009967	BP	GO:0009967	positive regulation of signal transduction	432/6759	466/7920	0.927038626609442	1.08627695261825	4.63183783567044	4.04283149534741e-07	3.74523417693989e-05	2.89618045719332e-05	396823/100125968/492313/397605/733671/397072/396660/397650/100736789/414422/397025/414398/100627662/397663/100155929/397182/397648/100522387/445512/100170118/396849/100517284/397157/396926/664652/733648/780404/396969/100515940/100516825/397412/100233201/100520774/100514935/397656/100145887/100462726/100170851/100626014/100520233/733654/100153111/397482/100627467/100152555/100514278/100153791/1001…	432
GO:0030001	BP	GO:0030001	metal ion transport	236/6759	248/7920	0.951612903225806	1.11507237661612	4.44224912958372	4.93331143943518e-07	4.44664693257198e-05	3.43858123090076e-05	397035/396996/100154056/397481/100155929/100522926/397657/397284/396875/396849/396718/396838/100038033/396898/733627/100127139/100233201/100192435/100512899/100516546/100156458/100152028/397172/100516429/397062/100154322/397636/100157931/397421/100156448/100151809/396828/397155/100524544/100152846/397422/397186/397123/100153597/100514123/100627099/100153794/503546/100171388/503660/396992/10015750…	236
GO:0007346	BP	GO:0007346	regulation of mitotic cell cycle	148/6759	152/7920	0.973684210526316	1.14093489382578	4.23297791881325	6.33218632090984e-07	5.54020573140307e-05	4.28422758366212e-05	100627662/397663/595117/100152215/100515940/100233201/397656/100170851/100521516/100738633/100627467/100101473/100517599/397572/100516674/100621221/100156053/100625944/100738153/100524544/397271/100512983/100521742/100511173/397422/100738416/100125959/100127158/100144492/100329127/100526092/654298/397340/100101922/397625/100188978/100625338/397662/100233178/100514624/100171389/100144450/100155743…	148
GO:0048646	BP	GO:0048646	anatomical structure formation involved in morphogenesis	343/6759	367/7920	0.934604904632153	1.09514289757163	4.50308296307916	6.47880130508905e-07	5.54020573140307e-05	4.28422758366212e-05	100154254/492313/414906/100736789/396945/396860/396944/100518997/100622890/397019/397532/100524227/100157760/100271745/397602/100522100/100170118/100522395/396849/397091/494560/100521716/100515339/397157/100627572/100141307/397067/397520/100144503/574060/396655/100522469/100515999/396969/100518636/733663/404694/100155091/100513345/397628/780402/100170851/100624668/497233/397172/497618/397482/4077…	343
GO:0060284	BP	GO:0060284	regulation of cell development	223/6759	234/7920	0.952991452991453	1.11668772121502	4.37162783061534	7.06453425033038e-07	5.89005543121295e-05	4.55476550350248e-05	445460/396942/100524086/100144531/100521183/100170118/396849/492277/100515138/100141307/397328/100512646/396655/733648/100155717/397471/100517353/100316849/780402/397360/100525278/497618/397482/396562/100514873/100286859/406188/100037306/100156630/100156773/100524544/397130/100127483/397078/100623707/100513621/396954/780411/397447/100153665/100520699/100620706/100524413/100127359/397123/448810/10…	223
GO:0006511	BP	GO:0006511	ubiquitin-dependent protein catabolic process	212/6759	222/7920	0.954954954954955	1.11898849581939	4.3386317806366	7.92228378078419e-07	6.44410156315006e-05	4.98320802642394e-05	397605/100736789/414422/397025/414398/780418/397665/397524/100517442/100627568/664652/780404/100522239/100462752/100520774/100512454/397043/100516343/100153950/100626738/100152028/100514278/100525170/100512253/100514865/100153668/100517599/397058/100625123/100156790/100523327/100521336/100517250/100517815/100736575/100522589/100515483/100511143/397601/100519625/414917/397107/100513035/100125975/1…	212
GO:0070647	BP	GO:0070647	protein modification by small protein conjugation or removal	287/6759	305/7920	0.940983606557377	1.10261727532689	4.40956480771834	8.83414197757026e-07	7.01472940361829e-05	5.42447314412209e-05	100125968/397605/100514637/397418/780418/100518718/397524/100517442/100627572/664652/780404/100515940/100522239/100521697/100127139/100462752/396966/100512077/100516343/397044/100519842/100520726/100152028/100518898/100514278/100517459/100152765/733657/100521336/100736575/100522589/100125956/100511143/100519814/100519625/414917/100513048/100521783/100154798/100157270/100156677/100524765/100154191…	287
GO:0044255	BP	GO:0044255	cellular lipid metabolic process	398/6759	429/7920	0.927738927738928	1.08709754515347	4.47532878727452	9.39722233126068e-07	7.23885387302592e-05	5.5977880498425e-05	100153167/397072/406187/397561/396597/396670/100515283/397403/399538/100522100/100144531/100156927/100113422/100519138/100523371/397537/397012/448980/100524223/399537/100134962/397687/397212/397412/397590/100142664/100125957/396816/100462718/397574/397604/100155530/100144446/100170851/100156925/100512419/396590/100156737/397104/100155956/494015/397082/397308/100233193/100157143/100524293/397583/1…	398
GO:0061919	BP	GO:0061919	process utilizing autophagic mechanism	179/6759	186/7920	0.962365591397849	1.12767206448749	4.25119037858237	9.74463584780061e-07	7.23885387302592e-05	5.5977880498425e-05	100511890/396907/100518718/100517196/397648/397524/100154598/733610/396875/664652/780404/595116/100462752/100152401/100620246/100625110/100462751/100523089/100157451/100152373/100523520/100316852/396562/397011/100627467/100144421/100144502/100517599/100625123/100462754/100152675/100158185/397311/100512626/100513035/100624229/100157292/397251/100153321/449572/780411/397447/100154191/100136900/1001…	179
GO:0051129	BP	GO:0051129	negative regulation of cellular component organization	200/6759	209/7920	0.956937799043062	1.12131193496391	4.28826490945725	9.8186349364433e-07	7.23885387302592e-05	5.5977880498425e-05	733606/100037998/397576/397605/403155/397025/733672/100049693/100517196/100521680/100170118/100517442/396970/414427/399654/100038033/100515940/494457/100037957/100145887/100625359/100517353/100037958/100521516/100738633/100516540/100156458/100134958/396562/100519653/100286859/396741/100158185/100156861/100155574/100156053/100738153/100512789/100514684/100517932/100623707/396917/449572/780411/3974…	200
GO:0022603	BP	GO:0022603	regulation of anatomical structure morphogenesis	220/6759	231/7920	0.952380952380952	1.11597235432122	4.3160435489129	9.98462603175989e-07	7.23885387302592e-05	5.5977880498425e-05	397620/492313/397605/396945/396944/733672/396942/494458/445532/100522100/100170118/100627149/100517442/494560/397157/100512646/100144503/396655/396969/100518636/100233201/494457/100155091/100625359/100513345/780402/100134958/397482/100627467/407773/100101473/100153168/100522824/503658/100286859/396923/397311/397155/733578/396810/100625944/100156773/100524544/100738269/100127483/100153940/397251/7…	220
GO:0006914	BP	GO:0006914	autophagy	178/6759	185/7920	0.962162162162162	1.12743369201425	4.23155758864218	1.10386964985392e-06	7.83277719630388e-05	6.0570675075971e-05	100511890/396907/100518718/100517196/397648/397524/100154598/733610/396875/664652/780404/595116/100462752/100152401/100620246/100625110/100462751/100523089/100157451/100152373/100523520/100316852/396562/397011/100627467/100144421/100144502/100517599/100625123/100462754/100152675/100158185/397311/100512626/100513035/100624229/100157292/397251/100153321/449572/780411/397447/100154191/100136900/1001…	178
GO:0016197	BP	GO:0016197	endosomal transport	102/6759	103/7920	0.990291262135922	1.16039455483304	3.95319704198086	1.37141760477333e-06	9.52849523316473e-05	7.36836213090936e-05	494458/397524/595117/100626970/494457/780425/100153927/397128/100624668/100518076/100522249/100525505/100154775/595113/100153972/100737886/100627455/100513035/100515942/100270821/100520699/100518918/100621229/100144526/100155086/100627841/100154859/404692/100154676/100513172/100154984/100233191/100736618/100192441/100510921/100628127/100151805/100154707/100152596/100512405/100626872/100516187/100…	102
GO:0044770	BP	GO:0044770	cell cycle phase transition	164/6759	170/7920	0.964705882352941	1.13041434949479	4.1472410036367	1.62690235200185e-06	0.000110728966202575	8.5626439579045e-05	100038023/100154056/100627662/397663/100522926/595110/100523679/595117/396838/100152215/100515940/397656/100170851/100521516/100738633/100627467/100517599/397572/100516674/100621221/100153900/100156053/100153256/100625944/100738153/100156630/397271/397251/397361/397422/448810/100738416/100125959/100127158/100144492/100329127/100517185/100526092/654298/100101922/397625/100737227/780426/100523675/1…	164
GO:0072657	BP	GO:0072657	protein localization to membrane	185/6759	193/7920	0.958549222797927	1.12320015454351	4.18065890889281	1.71743900200179e-06	0.00011455318143352	8.8583695892724e-05	397605/100518718/397019/396946/100522325/595117/100515138/100155306/664652/100513370/100152609/100233201/100620246/100048954/100192448/100151996/780425/100157588/100153950/100624668/100125961/100316852/397011/100625983/100154884/100525170/100525965/100525363/100151809/397155/100153972/100152304/100156903/100153199/100151746/100157638/100623707/100153321/100515576/397447/100037304/100154665/100521…	185
GO:0048878	BP	GO:0048878	chemical homeostasis	332/6759	356/7920	0.932584269662921	1.0927751761696	4.32156760601572	1.86872187280718e-06	0.00012219975383945	9.449677168994e-05	397035/397576/397605/100038023/396996/100154056/406187/397481/397663/397691/399533/396998/397182/100522926/397602/100144531/445512/396875/100170118/100113422/396718/100523371/397537/396838/664652/396898/733648/780404/396801/396969/100515940/100233201/404694/100520774/100155530/100192435/106504095/397628/100170851/641347/100152373/100156458/100156184/768108/100621691/407773/100144591/100525048/397…	332
GO:0051276	BP	GO:0051276	chromosome organization	182/6759	190/7920	0.957894736842105	1.12243324689887	4.12141839728517	2.46641686051508e-06	0.000158182696727265	0.000122322293689513	397657/100521680/396849/396970/595117/100157776/100521551/100518449/100156319/100521516/100738633/100153950/100155956/100513438/100510904/100511327/100627467/100523938/100516295/100511455/100151864/100154944/100156053/397487/100738153/100513035/100524544/397130/396917/100521742/100511173/692189/100154520/100152361/100517523/100627450/448810/100513527/100157976/100156164/100513013/100155885/100155…	182
GO:0003007	BP	GO:0003007	heart morphogenesis	80/6759	80/7920	1	1.17177097203728	3.72560682300548	2.90134111429803e-06	0.000182565521060074	0.000141177472294542	396690/100271745/397689/100170118/100518636/100153791/100525170/100286859/100525363/100156773/100127483/100513621/780411/100037304/100628163/100127359/397142/733590/100125959/100157655/396665/100518262/100152741/100511389/397600/100523465/100622658/100169652/100152307/100157795/396762/100156165/641309/100155958/397547/100627056/100157616/100515110/100157844/397555/733631/100156847/100525008/10051…	80
GO:0040008	BP	GO:0040008	regulation of growth	159/6759	165/7920	0.963636363636364	1.12916111850866	4.04522938300257	3.06172463717805e-06	0.000184097624215766	0.000142362243929181	396690/397605/397663/100518125/397182/100127150/100521680/100170118/396849/396970/397064/574060/100515940/100518636/100302573/100156392/100158059/100519001/100286859/100525363/100621221/397372/100144462/100522090/100156630/100524544/100154798/100127483/397078/100524413/100127359/397123/404697/397142/733590/397417/397038/100156549/100518262/397340/100124377/100621622/733636/100415907/100622968/397…	159
GO:0016054	BP	GO:0016054	organic acid catabolic process	111/6759	113/7920	0.982300884955752	1.15103166279769	3.90144438756144	3.09129443960507e-06	0.000184097624215766	0.000142362243929181	100157162/100144531/100156927/100113422/100511756/397012/396968/100134962/397574/397604/100155595/397104/397115/100156865/397546/100142666/100524293/396615/100515577/100187579/100626793/396967/397690/100521142/100153301/100521318/100156047/397619/100301559/396932/396614/100170845/403165/399527/100157176/396924/100312964/100518775/503544/396958/100158147/100157217/399528/100151976/100516877/100624…	111
GO:0046395	BP	GO:0046395	carboxylic acid catabolic process	111/6759	113/7920	0.982300884955752	1.15103166279769	3.90144438756144	3.09129443960507e-06	0.000184097624215766	0.000142362243929181	100157162/100144531/100156927/100113422/100511756/397012/396968/100134962/397574/397604/100155595/397104/397115/100156865/397546/100142666/100524293/396615/100515577/100187579/100626793/396967/397690/100521142/100153301/100521318/100156047/397619/100301559/396932/396614/100170845/403165/399527/100157176/396924/100312964/100518775/503544/396958/100158147/100157217/399528/100151976/100516877/100624…	111
GO:0032446	BP	GO:0032446	protein modification by small protein conjugation	274/6759	292/7920	0.938356164383562	1.0995385148569	4.18155222314102	3.33936710003829e-06	0.0001953822680461	0.000151088631488344	100125968/397605/100514637/397418/780418/100518718/397524/100517442/100627572/664652/780404/100515940/100522239/100521697/100127139/100462752/396966/100512077/100516343/397044/100519842/100520726/100152028/100514278/100517459/100152765/733657/100521336/100736575/100522589/100511143/100519814/100519625/414917/100513048/100521783/100157270/100156677/100524765/100154191/100136900/654326/100151782/10…	274
GO:0010564	BP	GO:0010564	regulation of cell cycle process	227/6759	240/7920	0.945833333333333	1.10830004438526	4.1106824636262	3.91123722281766e-06	0.000223151598650424	0.00017256258713597	414398/100154056/100627662/397663/100522926/397657/396849/780428/397091/595117/396838/100152215/100515940/397656/100170851/606742/100521516/100738633/100316852/100627467/100517599/397572/100516674/100621221/100153900/100151896/100156053/100625944/100738153/100513035/100156630/397271/100513621/397251/100513186/692189/100152361/100517523/397422/100738416/100125959/100513527/100157976/100144492/3975…	227
GO:0007033	BP	GO:0007033	vacuole organization	95/6759	96/7920	0.989583333333333	1.1595650244119	3.79506469226288	3.94780939141679e-06	0.000223151598650424	0.00017256258713597	396875/100624193/595116/100462752/100462751/100157451/100152373/100623352/100316852/100512621/100462754/100516674/100513035/100624229/449572/780411/100513186/100462757/100322893/100127359/100520446/100462745/396958/100627841/100155182/100157655/100462759/100523971/100511298/100516128/100157190/100625338/100511290/100462717/100520503/100462760/100156108/100517049/100462716/733576/100462758/1001522…	95
GO:0051246	BP	GO:0051246	regulation of protein metabolic process	453/6759	493/7920	0.918864097363083	1.0766982765373	4.24289845236313	4.05671777255211e-06	0.000225485896191021	0.000174367693732503	396823/733593/100125968/492313/397576/397605/733671/397072/397611/396660/100736789/396945/414422/397025/414398/100739316/100627662/595120/733672/397663/396775/100518718/397182/397034/100736981/396862/397657/100518613/100170118/396849/100517442/492277/397091/100158015/397157/100515138/100523927/100512646/100627568/396655/100144481/493184/664652/780404/100525539/396969/100515499/100515940/100524591…	453
GO:0060341	BP	GO:0060341	regulation of cellular localization	225/6759	238/7920	0.945378151260504	1.10776667524533	4.07282825013216	4.8547013505147e-06	0.000265416868917484	0.00020524621758	397605/406192/100514824/494458/100518718/397019/397657/396946/100522325/397524/100170118/100529116/414427/397091/100158015/595117/100157776/664652/100521551/780404/100519062/100520774/100462718/494457/100620246/397604/595115/100156392/100316849/780425/100170851/100153927/100624668/397674/100152028/100307051/100525170/100525505/100525965/100155564/100522496/397421/100152675/100525363/100621221/100…	225
GO:0045597	BP	GO:0045597	positive regulation of cell differentiation	215/6759	227/7920	0.947136563876652	1.1098271321058	4.05074579943646	5.18422567792726e-06	0.000278861171546571	0.000215642664022441	396942/100524086/100144531/396849/100141307/397328/100512646/396655/733648/100518636/397471/100145887/100153946/100517353/100316849/780402/448812/397360/497618/397482/396562/100101473/100153791/100286859/100523358/397311/100621221/100037306/100153199/100625944/100156630/100156773/100738269/100127483/397078/100513621/396954/100153665/100520699/100620706/100524413/100127359/100524846/397142/733590/…	215
GO:0051254	BP	GO:0051254	positive regulation of RNA metabolic process	455/6759	496/7920	0.917338709677419	1.07491087152614	4.15744958259664	6.44729149982364e-06	0.000341297097649394	0.000263924213443073	100294684/100739316/606751/397663/100736981/397657/399538/100144531/397087/492277/100518545/100624279/100517284/397157/100515138/100513591/100512646/396655/664652/733648/780404/100158002/100515940/733683/100524591/100511501/100152989/100522851/396913/100158042/100145887/100462726/100525457/100316849/397360/100157451/397044/397592/100627807/100520726/100153111/768108/100154734/497618/100157539/100…	455
GO:0007169	BP	GO:0007169	cell surface receptor protein tyrosine kinase signaling pathway	203/6759	214/7920	0.948598130841122	1.11153975384845	3.99100572624715	6.82027797803753e-06	0.000355400422761799	0.000274830280364999	492313/733688/100155929/397182/100170118/100620097/397157/397064/397202/664652/733648/100144490/100233201/100462718/100145887/100048933/100170851/448812/100525278/100144875/100525965/100286859/100153518/100525363/100192436/397311/396810/100144462/100514910/100156630/100156321/100624229/100524544/100270821/397078/100625219/100126852/100623707/397363/100626111/100152057/396677/100526065/100125375/1…	203
GO:1902533	BP	GO:1902533	positive regulation of intracellular signal transduction	318/6759	342/7920	0.929824561403509	1.08954143013993	4.0843228489903	6.93336989763805e-06	0.000355735209363429	0.000275089170027745	396823/100125968/492313/397605/396660/100736789/414422/397025/414398/100627662/397663/397182/397648/445512/100170118/396849/100517284/397157/664652/780404/100515940/100516825/397412/100233201/100520774/397656/100145887/100462726/100170851/100520233/733654/100153111/100627467/100152555/100514278/100153168/100144875/100286859/100517599/100525363/397311/100153199/100156321/100524544/100151746/100127…	318
GO:0043161	BP	GO:0043161	proteasome-mediated ubiquitin-dependent protein catabolic process	130/6759	134/7920	0.970149253731343	1.13679273406602	3.85317305096227	7.06956551075828e-06	0.000357227287551195	0.000276242990452277	397605/414422/397025/397665/397524/100627568/664652/780404/100522239/100462752/100512454/397043/100516343/100153950/100514278/100525170/100514865/100153668/100517599/100523327/100521336/100515483/100511143/397601/100519625/100125975/100157270/100153828/100156677/100524765/449572/780411/100155274/654326/100513186/692189/100511251/100512591/100154148/100037992/100523244/100156327/100152620/10015256…	130
GO:0042176	BP	GO:0042176	regulation of protein catabolic process	105/6759	107/7920	0.981308411214953	1.14986871087771	3.76577383152137	7.30518190582186e-06	0.000360405021985468	0.000278700324742175	100125968/397605/414422/397025/733672/396775/397034/396862/100627568/664652/780404/100462752/100520774/100153950/396562/100158237/100525170/100512253/100517599/397572/100511143/100037306/100156882/397601/100514906/100153828/100517932/100524765/397251/100144447/449572/100626111/780411/654326/100511251/100512591/100620706/100523244/100621229/397077/100125959/100154859/100622984/100621544/100155894/…	105
GO:0051248	BP	GO:0051248	negative regulation of protein metabolic process	152/6759	158/7920	0.962025316455696	1.12727334018777	3.8988762513194	7.34858815442634e-06	0.000360405021985468	0.000278700324742175	396823/492313/397576/397605/100736789/396945/414422/397025/414398/595120/733672/396775/100518718/397182/396862/100518613/100170118/492277/100523927/100512646/100144481/664652/780404/100525539/100515499/100515940/100141405/397412/397542/100316849/100512419/100153950/100522309/100158237/100517459/100525170/100511455/100517599/100525363/100156882/100627508/100152767/100521758/397078/449572/780411/39…	152
GO:0010629	BP	GO:0010629	negative regulation of gene expression	342/6759	369/7920	0.926829268292683	1.08603163261992	4.08347026370364	7.48300826517851e-06	0.000361428349637164	0.000279491661520098	396823/492313/397605/396945/100153958/396907/100739316/606746/397663/397182/100126859/397665/100521680/100518613/396970/492277/397091/100624279/100513591/397461/100523927/100512646/780404/100525539/100158002/100515499/768102/100515940/100524591/100141405/397412/100518636/397542/100625012/100316849/100519426/100170851/100157451/100510904/100518189/100520896/100152028/100141311/100522309/100511327/…	342
GO:0033044	BP	GO:0033044	regulation of chromosome organization	74/6759	74/7920	1	1.17177097203728	3.58180357918997	7.58620224125981e-06	0.000361428349637164	0.000279491661520098	397657/100521680/396970/100157776/100521551/100521516/100738633/100511327/100156053/100738153/396917/100521742/692189/100154520/100152361/100627450/448810/100513013/100517185/100101922/397662/100153895/100514624/100152380/106507058/100521624/100144450/733576/100155743/100520418/100157920/100516798/100155235/100517762/100511365/100517567/100523455/397379/100621739/100518091/100153133/100337674/100…	74
GO:0044772	BP	GO:0044772	mitotic cell cycle phase transition	129/6759	133/7920	0.969924812030075	1.13652973979556	3.83114227557017	8.06734272534524e-06	0.000378937859000372	0.000293031722418026	100038023/100154056/100627662/397663/100522926/595110/100523679/595117/396838/100152215/100515940/397656/100521516/100738633/100627467/100517599/397572/100516674/100621221/100156053/100153256/100625944/100738153/397271/397251/397361/397422/448810/100738416/100125959/100127158/100144492/100329127/100517185/100526092/654298/100101922/397625/100737227/780426/100188978/100415907/100625338/397662/1005…	129
GO:0007507	BP	GO:0007507	heart development	151/6759	157/7920	0.961783439490446	1.12698991578108	3.87761380720428	8.31963063795158e-06	0.000385360669132896	0.000297998465833061	397620/396690/396860/100271745/397689/100170118/100522395/396849/397091/100521716/100620457/100518636/414421/100170851/100158059/397104/100155592/100525278/397172/100153791/100525170/100286859/100519266/100037273/397421/100525363/397311/397155/100037991/100156630/100156321/100156773/100127483/100513621/780411/100037304/100627988/100628163/100157709/100127359/733691/100620499/397142/733590/1001259…	151
GO:0048589	BP	GO:0048589	developmental growth	161/6759	168/7920	0.958333333333333	1.12294718153573	3.88621318606635	8.87941307597465e-06	0.000401259950546518	0.000310293341383719	100153167/397663/100518125/100521680/100170118/396970/397091/397067/574060/100519062/100518636/100155530/100156392/100170851/100158059/100516003/100525170/100286859/100153709/100621221/397372/100144462/100522090/100156630/100521783/100524544/100127483/100513621/100174959/100524413/100127359/397123/397142/733590/100157655/100157318/100518262/397340/100521060/100621622/100523675/100415907/100144621…	161
GO:0060541	BP	GO:0060541	respiratory system development	73/6759	73/7920	1	1.17177097203728	3.55729319762368	8.90351914256142e-06	0.000401259950546518	0.000310293341383719	397182/396969/768102/100141405/397471/100153950/100155956/100525278/397311/100738269/100127483/397480/100174959/733611/100157655/397198/100518251/100518262/100739665/100152910/396865/396709/397600/397307/100154147/100521718/100623283/100049678/100525059/100622658/100169652/100623071/100511196/100155995/396762/100156165/100157266/100155958/100144498/100627056/399503/100512066/100156847/100524706/1…	73
GO:0001525	BP	GO:0001525	angiogenesis	150/6759	156/7920	0.961538461538462	1.12670285772816	3.85625931972689	9.4166375400823e-06	0.00041872648261566	0.000323800168044935	492313/396945/396944/100524227/100522100/396849/494560/397157/397520/100144503/396655/396969/404694/100155091/100513345/397628/780402/397172/407773/100101473/100153791/100153168/100522824/397096/100286859/397311/397155/397285/100625944/100156630/100156321/100524544/100512789/100511655/100515346/100513621/100153940/397251/397447/396677/100174959/397186/100126163/100518508/100156181/100512202/10051…	150
GO:0019752	BP	GO:0019752	carboxylic acid metabolic process	339/6759	366/7920	0.926229508196721	1.08532885114929	4.03281440494594	9.76513142363209e-06	0.00042850938549754	0.000331365262990285	396823/397072/692156/407245/396944/397561/396597/396670/397663/100157582/407608/397403/414411/397602/100188980/100157162/100144531/100156927/396894/100113422/397630/397537/100511756/100153821/397519/664652/397012/396968/448980/780404/399537/733601/397371/100134962/102166364/397687/397212/397412/397590/100125957/397574/397604/100155530/397656/100155595/100294678/397104/100155956/494015/733654/3971…	339
GO:0007264	BP	GO:0007264	small GTPase-mediated signal transduction	149/6759	155/7920	0.961290322580645	1.12641209570036	3.83481162420969	1.06556055355645e-05	0.000457343998258329	0.000353662998732078	100627149/396849/100529116/780428/414427/100144503/664652/100516825/100462752/100520019/100145887/780425/100623607/100158033/100152555/100739349/100522824/100286859/100522899/100156417/100525363/100154193/100155466/100516050/100156861/397601/100519625/100523324/100153199/100515942/100624229/100524544/100738269/397271/100151746/100512789/100151794/397447/100523052/100156313/397559/100505408/100516…	149
GO:0016236	BP	GO:0016236	macroautophagy	115/6759	118/7920	0.974576271186441	1.14198018461261	3.74909160475637	1.06965013085906e-05	0.000457343998258329	0.000353662998732078	100518718/100517196/397524/100154598/396875/664652/595116/100462752/100152401/100620246/100625110/100462751/100523089/100157451/100316852/397011/100627467/100144421/100517599/100462754/100152675/100158185/397311/100513035/100624229/449572/780411/100155472/100526065/100513186/100462757/100739380/100322893/100519233/100127359/100520446/100511341/100462745/100155182/404692/100155894/100462759/100101…	115
GO:1990778	BP	GO:1990778	protein localization to cell periphery	102/6759	104/7920	0.980769230769231	1.14923691488272	3.69624663013336	1.12031541407456e-05	0.000472943279232743	0.000365725884674574	397605/100518718/397019/396946/100522325/595117/100515138/664652/100233201/100620246/100192448/780425/100624668/397011/397155/100153972/100156903/100153199/100151746/100623707/397447/100518294/100157729/100524333/100520005/404692/100624272/100188978/100154707/100152494/100620255/100511006/100514104/100156029/102162899/100624659/397401/100154382/100513481/100101471/100152635/100522873/100628026/39…	102
GO:0048729	BP	GO:0048729	tissue morphogenesis	169/6759	177/7920	0.954802259887006	1.11880957217119	3.85694743795666	1.15439936338117e-05	0.000481240234609527	0.000372141900037352	100154254/396690/100736789/100152267/397182/733615/397657/100271745/397602/397689/396849/780428/397091/100141307/100144503/396969/100141405/100518636/100233201/397471/100155091/397482/100627467/100153791/100522824/100515207/100525170/100286859/100192436/397311/100144462/100156773/100524544/100738269/100127483/100513621/780411/100520699/100628163/733611/100127359/100620499/397142/733590/100125959/…	169
GO:0016071	BP	GO:0016071	mRNA metabolic process	270/6759	289/7920	0.934256055363322	1.0947341261248	3.95844789551994	1.17373104444216e-05	0.000483258399162297	0.00037370254176521	100511890/100153958/100739316/397663/100736981/399538/396703/397665/100622191/448813/492277/100624279/100515138/100513591/397461/100512646/100525539/100158002/768102/100524591/100522851/100737559/100157937/100156323/100522004/100158042/100523886/100515237/100625012/654327/100316849/100512899/100515770/100155420/100526149/100518189/100627807/100520896/768108/733651/768100/100625186/100307051/10216…	270
GO:0051130	BP	GO:0051130	positive regulation of cellular component organization	295/6759	317/7920	0.930599369085173	1.09044932729022	3.96554389854535	1.23322646339062e-05	0.000501562226269236	0.000387856846637616	397605/406192/397025/445516/397663/397691/100155929/100153175/100512494/396849/780428/397157/100515138/100512646/100157776/100521551/780404/100515999/397042/397656/100523089/100517353/780425/100286741/100738633/100624668/100158033/497233/100316852/100511327/397482/100152555/397594/100525170/503658/100286859/100522899/100521665/100192436/397311/100152325/396943/100144462/100153199/100625944/100513…	295
GO:0010628	BP	GO:0010628	positive regulation of gene expression	357/6759	387/7920	0.922480620155039	1.08093601296463	3.93888762006143	1.6728270599993e-05	0.000665860933278774	0.000514908636166021	396823/100154254/492313/397028/397611/396660/100736789/414398/100739316/100627662/396942/397663/100152267/100736981/733615/492279/399538/397665/397602/492277/100158015/100515138/100525644/396655/664652/780404/100525539/396969/100515940/100524591/595116/397412/100518636/100522851/100158042/100145887/100156392/100316849/100170851/397360/100157451/100516343/100627807/100520726/100153111/768108/10062…	357
GO:0006812	BP	GO:0006812	monoatomic cation transport	249/6759	266/7920	0.93609022556391	1.09688335352362	3.8779842176543	1.67713098636933e-05	0.000665860933278774	0.000514908636166021	808510/808511/397035/396996/100154056/397481/100155929/100522926/397657/397284/396875/396849/396718/396838/100038033/396898/733627/100127139/100233201/100192435/106504095/100512899/100516546/100156458/100152028/397172/100516429/397062/100154322/397636/100154379/100157931/445531/397421/100156448/100151809/396828/397155/100524544/100152846/397422/397186/397123/100153597/100514123/100627099/10015379…	249
GO:0072659	BP	GO:0072659	protein localization to plasma membrane	85/6759	86/7920	0.988372093023256	1.15814572817638	3.55774807322494	1.76958537931582e-05	0.000694302028237444	0.000536902065550931	397605/100518718/397019/396946/595117/100515138/100233201/100620246/100192448/780425/100624668/397011/397155/100153972/100156903/100153199/100151746/100623707/397447/100524333/100520005/404692/100624272/100188978/100154707/100152494/100620255/100511006/100514104/102162899/100624659/397401/100154382/100513481/100101471/100152635/100522873/397671/100515287/100144498/100302508/397163/100156680/10062…	85
GO:2000145	BP	GO:2000145	regulation of cell motility	255/6759	273/7920	0.934065934065934	1.09451134750735	3.83424639994592	2.17270915205245e-05	0.000842556397918014	0.000651546808143024	733606/100037998/492313/397605/396944/396942/397663/397182/397019/397602/100522100/100170118/396849/494467/396974/100517284/595117/397157/494460/100144503/396969/397412/100518636/100233201/100145887/780425/100522049/100512419/100157451/100626014/100153791/100522824/100515207/503658/100286859/100156417/100525363/397311/100155466/733578/396810/100625944/397344/100192444/100156773/100524544/10073826…	255
GO:0022411	BP	GO:0022411	cellular component disassembly	143/6759	149/7920	0.959731543624161	1.12458556376733	3.70409985909	2.22485527311099e-05	0.000852861188025881	0.000659515477207736	100511890/397605/414398/445460/445516/733672/445532/100049693/397524/100154598/396875/100153821/100519062/494457/100037957/100620246/100145887/100523089/100517353/100037958/780425/100286741/497233/100520896/100134958/397402/397482/100519653/100462754/100155574/100144462/100513035/100738269/494463/100151746/100517932/100623707/396917/449572/100512983/100155525/397556/100512591/100322893/100462745/…	143
GO:0030323	BP	GO:0030323	respiratory tube development	67/6759	67/7920	1	1.17177097203728	3.40666682100425	2.32586058592399e-05	0.000881448301597329	0.000681621822429877	397182/396969/768102/100141405/397471/100153950/100155956/100525278/397311/100738269/100127483/397480/100174959/733611/100157655/397198/100518251/100518262/100739665/100152910/396865/397600/397307/100154147/100521718/100623283/100049678/100525059/100622658/100169652/100623071/100511196/100155995/396762/100156165/100157266/100155958/100144498/100627056/399503/100512066/100524706/100154384/10052500…	67
GO:0051093	BP	GO:0051093	negative regulation of developmental process	236/6759	252/7920	0.936507936507937	1.09737281508254	3.79015725098863	2.55275619802759e-05	0.000956566507912585	0.000739710548216155	492313/396945/445460/733672/396942/397663/100518125/397182/397532/100522100/100521183/100170118/396849/494467/100517442/492277/397461/574060/396655/100515499/768102/100625110/397656/100625359/100513345/100316849/780402/100170851/100157451/100516343/100049692/100286859/100525341/406188/100625944/100156773/403162/100127483/397078/100126852/100623707/100513621/100153940/397251/780411/397447/10052262…	236
GO:0030324	BP	GO:0030324	lung development	66/6759	66/7920	1	1.17177097203728	3.3809331012289	2.72931555981577e-05	0.00101136304355396	0.000782084575619725	397182/396969/768102/100141405/397471/100153950/100155956/100525278/397311/100738269/100127483/397480/100174959/733611/100157655/397198/100518251/100518262/100739665/100152910/396865/397600/397307/100154147/100521718/100623283/100049678/100525059/100622658/100169652/100623071/100155995/396762/100156165/100157266/100155958/100144498/100627056/399503/100512066/100524706/100154384/100525008/397497/1…	66
GO:0007017	BP	GO:0007017	microtubule-based process	302/6759	326/7920	0.926380368098159	1.08550562440264	3.80389456863596	2.93803429510426e-05	0.00107674114001898	0.000832641298207684	396823/100125968/100511890/733686/397663/445532/100519172/733594/397657/397524/100135051/396849/595117/493184/100152397/100518449/100519062/595116/100462752/100518636/100233201/100462718/100512860/100145887/100511265/606742/397651/100521516/100157517/100516003/397482/100626901/100525170/100511455/100515580/100156417/100521665/100626560/100151896/100522090/100513035/100154566/100524544/733687/4944…	302
GO:0051241	BP	GO:0051241	negative regulation of multicellular organismal process	277/6759	298/7920	0.929530201342282	1.08919650756486	3.78688219356258	2.99357415517977e-05	0.00108330298268303	0.00083771555514035	492313/396945/406187/445460/733672/396942/100518125/397182/397019/100521982/100522387/100522100/100521183/396875/100170118/492277/397091/733660/399654/397067/396655/768102/100518636/396568/397656/100513345/100316849/780402/100170851/397360/100520233/100627467/100049692/100286859/397636/397421/100155466/396985/397372/100156882/100625944/100516688/100127483/397078/100623707/100153940/396954/1001550…	277
GO:0043436	BP	GO:0043436	oxoacid metabolic process	342/6759	371/7920	0.921832884097035	1.08017701465432	3.81638700570351	3.02090486925102e-05	0.00108330298268303	0.00083771555514035	396823/397072/692156/407245/396944/397561/396597/396670/397663/100157582/407608/397403/414411/397602/100188980/100157162/100144531/100156927/396894/100113422/397630/397537/100511756/100153821/397519/664652/397012/396968/448980/780404/399537/733601/397371/100134962/102166364/397687/397212/397412/397590/100125957/397574/397604/100155530/397656/100155595/100294678/397104/100155956/494015/733654/3971…	342
GO:0009896	BP	GO:0009896	positive regulation of catabolic process	160/6759	168/7920	0.952380952380952	1.11597235432122	3.66574724977584	3.27509394955993e-05	0.00116196152359387	0.000898542013037158	397605/397025/100739316/397663/100518718/397034/100517196/733610/492277/100624279/100513591/100512646/100158002/100524591/100462752/100520774/100523089/100316849/100157451/100316852/397011/100144421/100525170/100049704/100517599/100152675/100158185/397311/100511143/100037306/100512626/100624229/100514906/100517932/100524765/397251/100144447/449572/100626111/780411/100514180/397447/100736886/10015…	160
GO:1901987	BP	GO:1901987	regulation of cell cycle phase transition	129/6759	134/7920	0.962686567164179	1.12804817457321	3.60685659848175	3.38099948616893e-05	0.00118690876698667	0.000917833655525083	100627662/397663/595117/100152215/100515940/397656/100170851/100521516/100738633/100627467/100517599/397572/100516674/100621221/100153900/100156053/100625944/100738153/100156630/397271/397422/100738416/100125959/100144492/100329127/100526092/654298/100101922/397625/100523675/100188978/100625338/397662/100514624/100171389/100144450/100144453/100155743/733705/100152330/397584/100048934/100622658/10…	129
GO:0006816	BP	GO:0006816	calcium ion transport	106/6759	109/7920	0.972477064220184	1.13952039482525	3.53881542405654	3.61604328533467e-05	0.00125619837047824	0.000971415136959423	100154056/100522926/397657/397284/396875/396849/396718/396838/100038033/733627/100192435/100156458/397172/100516429/100154322/397636/397421/100156448/100151809/397155/100524544/397422/100153597/100514123/100627099/100153794/503660/100157507/100155980/100155015/100171389/397401/100171399/397349/100525465/733604/100521440/100240743/100135681/100516581/780410/396613/641309/100523617/100736565/397163…	106
GO:0007034	BP	GO:0007034	vacuolar transport	64/6759	64/7920	1	1.17177097203728	3.32888895131841	3.75807225542129e-05	0.00129207948163196	0.000999161912727309	100511890/100518718/397524/100154598/414407/100144503/397214/100156184/100152028/100525048/100522249/100512621/100514713/100513035/100154117/100270821/100518918/100621229/100519233/100511605/100154859/404692/100513172/100628127/100152596/100512405/100626872/100625338/100511290/397591/100518951/733576/100153862/100520385/100627083/100516044/100523207/100625522/100153351/100626440/100522869/1001537…	64
GO:0019725	BP	GO:0019725	cellular homeostasis	266/6759	286/7920	0.93006993006993	1.08982894602069	3.73321951722373	3.81330925558443e-05	0.00129769248646674	0.00100350243568011	397035/397605/396996/100154056/397481/397663/396998/100522926/399538/100154143/100144531/445512/396875/100170118/100512521/396718/396838/664652/396898/100233201/100520774/100192435/106504095/641347/100516343/100152373/100156458/497233/397273/100156184/100525278/768108/100621691/407773/100144591/100525048/397062/100737517/397636/100144536/100154379/100628006/100157931/445531/397421/100156448/10015…	266
GO:0051146	BP	GO:0051146	striated muscle cell differentiation	93/6759	95/7920	0.978947368421053	1.14710210946808	3.48015682627518	3.99861250682218e-05	0.00134700734446989	0.00104163749513177	100154254/414906/396860/100518997/100622890/397182/397019/100157760/100271745/100522395/397091/100515339/100627572/397067/574060/100515999/733663/397471/100158059/397104/100624668/497233/497618/100522496/100037273/100156448/396579/100337687/100156630/100151746/397556/100125375/100511902/100127359/733691/100152398/397142/733590/100152184/100518251/100519770/100152741/613132/396709/397600/100151861…	93
GO:0120036	BP	GO:0120036	plasma membrane bounded cell projection organization	416/6759	455/7920	0.914285714285714	1.07133346014837	3.78132815035618	4.05573032338333e-05	0.00135258606284834	0.00104595150445149	100125968/414396/397663/100153175/100519172/397029/100170118/100627149/396849/780428/414427/396974/595117/100510936/494460/100512646/100525539/100523875/100519062/100233201/780425/100286741/100170851/397651/100626014/100624668/100516540/100158033/100516875/100523501/100134958/397482/396562/100525170/100152754/503658/100286859/100512621/100522899/100156417/100037273/100525363/100621221/396810/1001…	416
GO:0030030	BP	GO:0030030	cell projection organization	423/6759	463/7920	0.913606911447084	1.07053805868633	3.77391584764037	4.24164211664772e-05	0.00140058182762576	0.00108306651232797	100125968/414396/397663/100153175/100519172/397029/100170118/100627149/396849/780428/414427/396974/595117/100510936/494460/100512646/100525539/100523875/100519062/100233201/780425/100286741/100170851/397651/100626014/100624668/100516540/100158033/100516875/100523501/100134958/397482/396562/100519653/100525170/100152754/503658/100286859/100512621/100522899/100156417/100037273/100525363/100621221/3…	423
GO:0060485	BP	GO:0060485	mesenchyme development	92/6759	94/7920	0.978723404255319	1.14683967475989	3.45539502600099	4.60099954305972e-05	0.0015043464192259	0.00116330741800788	100154254/100736789/100152267/733615/100170118/492277/396655/397656/397096/100286859/100625944/100156773/100738269/100127483/397078/100156622/397447/397512/100127359/100627450/397142/733590/100125959/100157655/396665/100518262/100621622/100152741/100523465/100157653/100623283/100152598/100525283/100622658/100169652/100152307/100512576/100153200/396762/641309/100157266/102158247/100627056/10052200…	92
GO:0070848	BP	GO:0070848	response to growth factor	185/6759	196/7920	0.943877551020408	1.10600831544335	3.62582735555302	4.81550298910157e-05	0.00154420216044747	0.00119412776551608	492313/397605/100155929/397657/397157/100316849/100170851/100520726/100525278/100153791/397096/100525965/100620511/100286859/100624126/100525363/100192436/397311/397155/100515846/100514910/397344/100522090/100156630/100156321/100524544/397078/100513621/100512983/397447/397512/100157112/100521058/100144523/100521986/100511251/397422/397123/397260/404697/397142/733590/100127158/100157655/396665/100…	185
GO:1902532	BP	GO:1902532	negative regulation of intracellular signal transduction	185/6759	196/7920	0.943877551020408	1.10600831544335	3.62582735555302	4.81550298910157e-05	0.00154420216044747	0.00119412776551608	492313/397605/396660/397025/100518125/397665/396849/494460/100153821/574060/396655/397088/780404/100522469/100515940/397412/733663/100233201/397656/100516343/100525278/397482/397011/100627467/100523014/100271903/100153256/100519625/100156630/100152767/100524544/403162/100514684/100515346/100512983/100526065/100520699/100511902/100739380/100505408/100127359/448810/404697/397142/100738389/100125959…	185
GO:0051240	BP	GO:0051240	positive regulation of multicellular organismal process	451/6759	495/7920	0.911111111111111	1.06761355230064	3.74842140260664	4.95208304930714e-05	0.0015685956468153	0.00121299118904679	808504/396823/492313/397576/397605/397028/396660/396942/397663/399533/100518125/397033/445532/100521452/492279/100524086/100522387/100522100/100144531/397087/100170118/396849/494560/100158015/397157/397064/100141307/494460/397328/100512646/100144503/396655/664652/780404/396969/100515940/595116/100152989/397412/100037921/100518636/404694/397471/100620246/100155091/397604/100145887/100156392/780402…	451
GO:0080134	BP	GO:0080134	regulation of response to stress	375/6759	409/7920	0.916870415647922	1.07436213817599	3.72584622611247	4.98564133620457e-05	0.0015685956468153	0.00121299118904679	492313/397028/396660/396945/397025/100627662/396942/397663/100144304/399533/100518125/100518718/397665/733645/100522387/100522100/100170118/100518545/100521716/733660/100525644/494460/397067/574060/100113426/780404/768102/100515940/100125972/397412/397042/100520774/396568/100620246/100625110/100524842/397656/100145887/100316849/100153927/397360/100516343/396591/100153923/397011/100627467/10062712…	375
GO:0006644	BP	GO:0006644	phospholipid metabolic process	156/6759	164/7920	0.951219512195122	1.11461141242571	3.57841885323507	5.16774335695435e-05	0.00161069384069559	0.0012455456197283	399538/397012/100524223/100462718/100156925/100512419/100157143/100627467/100312971/100153932/503658/100170145/100512626/100312979/100157292/100623707/100523738/100513565/100153243/613128/100462755/100520446/100124379/100524423/396958/100518140/100155491/100622761/100624272/100512584/100217397/100153442/100521498/100156778/100620255/100155979/100144587/100154266/100624678/397600/100512501/1003129…	156
GO:0030031	BP	GO:0030031	cell projection assembly	184/6759	195/7920	0.943589743589744	1.10567107105057	3.6048272370143	5.35357885232369e-05	0.00165316532152773	0.00127838871229952	100153175/780428/414427/396974/595117/100510936/100525539/100523875/100233201/780425/100286741/397651/100624668/100158033/100523501/100134958/100519653/100286859/100522899/100156417/396810/100524544/397271/100512789/100623707/397447/100156735/100038005/654410/100127359/100521443/100523377/100513527/100512131/106504190/100192439/100624272/100155006/100621675/100513839/100622760/100517241/100623824…	184
GO:0045786	BP	GO:0045786	negative regulation of cell cycle	125/6759	130/7920	0.961538461538462	1.12670285772816	3.51438747501426	5.55672675402992e-05	0.00168469852042634	0.00130277325812185	100627662/100144503/100233201/100170851/100521516/100738633/100101473/100517599/100516674/100153900/100156053/100625944/100738153/100156630/100524544/397078/397422/100738416/100125959/100526092/100625905/397652/100101922/100523675/397662/100512310/497234/106507058/397307/100144450/100156186/100144453/733705/100152330/397584/100048934/100152307/100158096/100155066/100622172/100048957/100523455/100…	125
GO:0060271	BP	GO:0060271	cilium assembly	125/6759	130/7920	0.961538461538462	1.12670285772816	3.51438747501426	5.55672675402992e-05	0.00168469852042634	0.00130277325812185	414427/595117/100510936/100523875/397651/100624668/100523501/100156417/100156735/100038005/100513527/100155006/100513839/100622760/100517241/100623824/100156359/100152494/100514294/100524957/100511006/100626638/100626939/100522677/100515873/100152338/100511682/100049678/100520876/100155632/100623071/100513078/100739102/100520589/100627348/100156521/595114/100623654/100516698/100151840/100157616/1…	125
GO:0061061	BP	GO:0061061	muscle structure development	192/6759	204/7920	0.941176470588235	1.1028432677998	3.59050161798719	6.00987256568779e-05	0.0018056689195107	0.00139631937277715	100154254/396690/396725/414906/474162/396860/100518997/100518125/100622890/397182/397019/100157760/100271745/100521680/397689/396875/100522395/396849/494467/396970/100519531/492277/397091/100517284/100515339/100627572/397461/100513412/397067/574060/100157406/100515999/100525539/100518636/733663/397471/100156392/414421/448812/100158059/397104/100624668/100155592/497233/100520726/100525278/497618/1…	192
GO:0140014	BP	GO:0140014	mitotic nuclear division	90/6759	92/7920	0.978260869565217	1.14629769003647	3.40538531514141	6.08760225507067e-05	0.00180627836719806	0.0013967906571878	396849/595117/100518449/100521516/100738633/100627467/100511455/100151896/100156053/100625944/100738153/100513035/100513186/100152361/100158143/100623735/100157976/100155885/100101922/100515021/100628127/100625338/397662/733576/100155743/397584/100511592/100620969/100516044/396584/100517567/100155995/100523455/100158023/100621739/100520695/100518091/100153133/100337674/100513670/100737668/1006215…	90
GO:0001558	BP	GO:0001558	regulation of cell growth	102/6759	105/7920	0.971428571428571	1.13829180140765	3.44180988081213	6.17438482340567e-05	0.00180627836719806	0.0013967906571878	396690/397605/397182/100521680/100170118/396849/396970/100515940/100518636/100302573/100158059/100519001/100286859/100525363/100621221/100144462/100524544/100154798/100127483/397078/100524413/100127359/397123/404697/397142/397038/100156549/100124377/100621622/733636/100157653/100152598/100154382/397584/100525283/100511733/100156749/100624989/100154735/100153200/100517567/414285/100628026/10051969…	102
GO:0014706	BP	GO:0014706	striated muscle tissue development	102/6759	105/7920	0.971428571428571	1.13829180140765	3.44180988081213	6.17438482340567e-05	0.00180627836719806	0.0013967906571878	100154254/396690/474162/100518125/100271745/397689/100522395/396849/397091/100627572/574060/100518636/733663/100158059/397104/497233/100520726/100525278/497618/100037273/397421/100037991/100156630/100151746/397078/100513621/100125375/100511902/100127359/733691/397142/733590/100518251/100518262/100152741/100511389/396709/397600/100153818/100738612/100622658/100169652/100152307/100155378/100520231/…	102
GO:0120031	BP	GO:0120031	plasma membrane bounded cell projection assembly	182/6759	193/7920	0.94300518134715	1.10498609798335	3.56258535121364	6.61092014312328e-05	0.00191716684150575	0.00148254044399561	100153175/780428/414427/396974/595117/100510936/100525539/100523875/100233201/780425/100286741/397651/100624668/100158033/100523501/100134958/100286859/100522899/100156417/396810/100524544/397271/100512789/100623707/397447/100156735/100038005/654410/100127359/100521443/100523377/100513527/100512131/106504190/100192439/100624272/100155006/100621675/100513839/100622760/100517241/100623824/100525921…	182
GO:0006082	BP	GO:0006082	organic acid metabolic process	348/6759	379/7920	0.91820580474934	1.07592690836141	3.6547791258904	6.69867714887131e-05	0.0019258696803005	0.00148927032801585	396823/397072/692156/407245/396944/397561/396597/396670/397663/100157582/407608/397132/397403/414411/397602/100188980/100157162/100144531/100156927/396894/100113422/397630/397537/100511756/100153821/397519/664652/397012/396968/448980/780404/399537/733601/397371/100134962/102166364/397687/397212/397412/397590/100125957/397574/397604/100155530/397656/100155595/100294678/397104/100155956/494015/7336…	348
GO:1903311	BP	GO:1903311	regulation of mRNA metabolic process	101/6759	104/7920	0.971153846153846	1.13796988630544	3.41718888866825	7.05341942478828e-05	0.00199628135383954	0.00154371950348201	100739316/100736981/399538/396703/397665/100622191/492277/100624279/100513591/397461/100512646/100525539/100158002/768102/100524591/100522851/100158042/100523886/100316849/100512899/100518189/100627807/768108/100307051/100049658/100515840/100155422/100525341/100154850/100511390/100337681/100157303/100514684/100514180/397447/100156513/100157533/100154442/100101926/100513594/100520432/100415778/100…	101
GO:0031032	BP	GO:0031032	actomyosin structure organization	60/6759	60/7920	1	1.17177097203728	3.22236261477406	7.12316285178127e-05	0.00199628135383954	0.00154371950348201	100154254/414906/396860/100518997/100622890/100157760/100271745/100522395/396849/396911/397091/100515339/100627572/100515138/574060/100049656/733663/497233/397565/100286859/100522496/100037273/100156448/396579/100337687/100625944/100524544/100512789/100623707/397447/397556/100520699/100127359/733691/397142/654328/100516187/613132/100510966/100151861/100153737/397046/100525195/100157771/397349/100…	60
GO:0072329	BP	GO:0072329	monocarboxylic acid catabolic process	60/6759	60/7920	1	1.17177097203728	3.22236261477406	7.12316285178127e-05	0.00199628135383954	0.00154371950348201	100144531/100156927/100113422/397012/100134962/397574/397604/397104/397546/100524293/396615/100515577/100187579/100626793/100521142/396932/396614/100170845/403165/399527/396924/503544/396958/100158147/399528/100516877/100626343/100513890/733679/100738177/100522133/396931/100512509/100152303/100134957/100519491/100505461/100524368/100522692/100155020/100153961/100519529/100153434/100170771/494011/…	60
GO:0006811	BP	GO:0006811	monoatomic ion transport	283/6759	306/7920	0.92483660130719	1.08369668328938	3.60265612123555	7.59495993665774e-05	0.0021107659490628	0.00163225016182557	808510/808511/397035/396996/100154056/397481/100155929/100522926/397657/397284/396875/396849/396718/396838/100038033/396898/733627/100127139/100233201/100192435/106504095/100512899/100516546/100156458/100152028/397172/100516429/397062/100154322/397636/100154379/100157931/445531/397421/100156448/100151809/396828/397155/100524544/100152846/397422/397186/397123/100153597/100514123/100627099/10015379…	283
GO:0030334	BP	GO:0030334	regulation of cell migration	233/6759	250/7920	0.932	1.09209054593875	3.56983098526522	7.81402269461203e-05	0.00215369964351497	0.00166545068306215	733606/100037998/492313/397605/396944/396942/397663/397182/397019/397602/100522100/100170118/396849/494467/396974/100517284/595117/397157/494460/100144503/396969/397412/100518636/100233201/100145887/780425/100522049/100512419/100157451/100626014/100153791/100522824/503658/100286859/100156417/100525363/397311/100155466/733578/396810/100625944/397344/100156773/100524544/100738269/397271/100127483/3…	233
GO:0010959	BP	GO:0010959	regulation of metal ion transport	88/6759	90/7920	0.977777777777778	1.14573161710312	3.35470582343977	8.04710195876267e-05	0.00218413315285884	0.00168898484163313	100154056/397481/100155929/100522926/397657/396849/396838/100038033/396898/733627/100127139/100233201/100512899/100516546/100154322/397636/397421/100156448/100524544/397422/100514123/503660/100157507/100171389/100523637/397349/100525465/100522730/100135681/780410/396613/641309/100523617/100152448/397207/494019/100125345/100514966/100462756/396633/100521108/100156419/100514767/100514316/100628130/…	88
GO:0045787	BP	GO:0045787	positive regulation of cell cycle	100/6759	103/7920	0.970873786407767	1.13764172042455	3.39241467767955	8.05542362223801e-05	0.00218413315285884	0.00168898484163313	397663/396849/780428/595117/100515940/100170851/100738633/100627467/100621221/100151896/100625944/100522090/100524544/397271/100513621/100512983/100513186/100152361/100517523/100125959/100513527/100127158/100144492/100329127/397340/100625338/397662/100152741/396709/100144450/733576/397493/100533549/100155743/100152780/100511682/100622658/100511321/397162/100620969/100624252/397550/100517567/41428…	100
GO:0071363	BP	GO:0071363	cellular response to growth factor stimulus	180/6759	191/7920	0.942408376963351	1.10428677993042	3.52001547476364	8.15371166883735e-05	0.00219295390448166	0.00169580590735582	492313/397605/100155929/397657/397157/100316849/100170851/100520726/100525278/100153791/397096/100525965/100620511/100286859/100624126/100525363/100192436/397311/397155/100515846/100514910/397344/100522090/100156630/100156321/100524544/397078/100513621/100512983/397512/100157112/100521058/100144523/100521986/100511251/397422/397123/397260/404697/397142/733590/100127158/100157655/396665/100518262/…	180
GO:0044087	BP	GO:0044087	regulation of cellular component biogenesis	282/6759	305/7920	0.924590163934426	1.08340791512955	3.58411978946858	8.2811427586672e-05	0.00220940888801241	0.00170853050599871	733606/100037998/397605/397025/397663/494458/100049693/100153175/100512494/100521680/396849/396970/780428/414427/595117/397157/100515138/100512646/664652/780404/100174965/100525539/100515940/494457/100037957/595115/397656/100517353/100037958/780425/100286741/100170851/100158033/100154518/100316852/100134958/100511327/100152555/100153791/100519653/100286859/396741/100522899/100521665/100192436/397…	282
GO:0034976	BP	GO:0034976	response to endoplasmic reticulum stress	74/6759	75/7920	0.986666666666667	1.15614735907679	3.27815199304376	9.06554068494161e-05	0.00239949033208574	0.00185552002323366	100381266/100156204/397191/407060/397524/780404/100515940/100499564/100520774/100192435/100156392/100526009/397360/100516343/100153950/100144536/100151809/100737637/100151746/100623707/100522679/100520468/100155472/100511251/100622984/397536/100512360/100155894/100192439/100156613/100156625/100144516/100514294/100517335/100516994/100153617/100156108/396667/100157692/100521593/396880/100192438/100…	74
GO:0060537	BP	GO:0060537	muscle tissue development	110/6759	114/7920	0.964912280701754	1.13065620108861	3.39022454396404	9.45229462074382e-05	0.00248215768190399	0.00191944648328408	100154254/396690/474162/100518125/100622890/397182/100271745/397689/100522395/396849/397091/100627572/574060/100518636/733663/100048933/100158059/397104/497233/100520726/100525278/497618/100037273/397421/100037991/100337687/100156630/100151746/397078/100513621/100626111/100125375/100511902/100127359/733691/397142/733590/100518251/100518262/100152741/100511389/396709/397600/100153818/100738612/100…	110
GO:0043067	BP	GO:0043067	regulation of programmed cell death	397/6759	435/7920	0.91264367816092	1.0694093698823	3.5927509487815	9.54982763812935e-05	0.00248817774790323	0.00192410178564284	100125968/492313/397605/733671/397028/100038023/396660/100736789/403155/397025/100294684/396907/100627662/100144302/100518125/100517196/397657/397648/100154143/100522387/100522100/445512/396875/396849/100152480/494560/100624193/397157/100521950/494460/100038033/396926/100144503/493184/780404/399537/396969/100519789/100515940/733683/100524219/397412/100152609/100233201/100520774/100515628/10015509…	397
GO:0042981	BP	GO:0042981	regulation of apoptotic process	389/6759	426/7920	0.913145539906103	1.06999743690728	3.5833594743663	9.8718153786861e-05	0.00254140628222813	0.00196526328145156	100125968/492313/397605/733671/397028/100038023/396660/100736789/403155/397025/100294684/396907/100627662/100144302/100518125/100517196/397657/397648/100154143/100522387/100522100/445512/396875/396849/100152480/494560/397157/100521950/494460/100038033/396926/100144503/493184/780404/396969/100519789/100515940/733683/100524219/397412/100152609/100233201/100520774/100515628/100155091/100462726/10031…	389
GO:0032880	BP	GO:0032880	regulation of protein localization	196/6759	209/7920	0.937799043062201	1.09888569626463	3.49551807466446	9.90653123507216e-05	0.00254140628222813	0.00196526328145156	397605/100514824/494458/100518718/397019/397657/396946/100522325/397524/100170118/100529116/414427/397091/100158015/595117/100157776/664652/100521551/780404/100520774/100462718/494457/100620246/397604/595115/100156392/780425/100170851/100152028/100307051/100525170/100525965/100522496/100152675/100525363/100621221/100512626/100153199/397344/100522090/100156630/403162/100270821/494017/397078/100157…	196
GO:0141188	BP	GO:0141188	nucleic acid catabolic process	120/6759	125/7920	0.96	1.12490013315579	3.39601916881207	0.000102721338644356	0.00261508140747272	0.00202223607616449	100153958/100739316/397665/492277/100624279/100513591/100512646/100525539/100158002/100524591/100625012/100316849/100520896/100515840/100525341/100337681/100157303/100152189/100522090/100514180/397447/100736886/100156513/100523197/100154442/100101926/100521132/100518521/100415778/100512131/100521547/100153354/100101922/100520179/100512336/100515013/100505387/100516785/100153107/100152442/10062310…	120
GO:0032984	BP	GO:0032984	protein-containing complex disassembly	98/6759	101/7920	0.97029702970297	1.13696589365994	3.34239521305085	0.000104979819568344	0.00261720200195322	0.00202387592670572	100511890/414398/445516/445532/100049693/397524/100154598/396875/100153821/100519062/494457/100037957/100620246/100145887/100523089/100517353/100037958/497233/100520896/100134958/100519653/100462754/100155574/100513035/494463/100517932/449572/100155525/397556/100322893/100462745/100523377/100523947/106504190/100736958/100628127/100625338/100511290/100521312/100515274/100151861/733576/100525195/10…	98
GO:0060562	BP	GO:0060562	epithelial tube morphogenesis	98/6759	101/7920	0.97029702970297	1.13696589365994	3.34239521305085	0.000104979819568344	0.00261720200195322	0.00202387592670572	100736789/397657/396849/100141307/100144503/396969/100141405/100518636/397471/100627467/100522824/100515207/100525170/100286859/397311/100144462/100524544/100513621/780411/100628163/733611/100620499/397142/733590/100157655/100518251/100518262/654328/100152741/100518646/396709/100510966/100623283/100525059/100525283/100622658/100517843/100152307/100522873/100511196/100156429/396762/100511310/39718…	98
GO:0016055	BP	GO:0016055	Wnt signaling pathway	140/6759	147/7920	0.952380952380952	1.11597235432122	3.42435745071709	0.000105158941008015	0.00261720200195322	0.00202387592670572	397605/397650/397657/100514516/780431/100515940/100233201/100514935/100512419/397592/100520726/100525480/100525170/664653/100515846/100156630/100524544/100156733/100625970/100517932/100126852/780411/100515576/100037304/100516916/100520645/100522628/100154520/100512591/100523244/100505408/100037300/100141411/397211/397142/100738389/100513527/100157655/100524344/100518262/100621622/100519770/100188…	140
GO:0043009	BP	GO:0043009	chordate embryonic development	186/6759	198/7920	0.939393939393939	1.10075454948957	3.4641177575313	0.000111114890112552	0.00274494932241008	0.00212266261813452	100736789/100514824/100518125/100152077/397602/100170118/100521716/100515339/100141307/100518636/100621044/100048933/397360/100516540/100516003/100153791/100522824/100515207/100525170/100522899/100523358/100627123/100525341/100141406/100192436/100621221/100156882/100516484/100522090/100521783/100524544/100152996/100154798/100127483/100156733/100513621/100154832/780411/100136900/100628163/10017495…	186
GO:0040017	BP	GO:0040017	positive regulation of locomotion	158/6759	167/7920	0.946107784431138	1.10862163821491	3.42294544104084	0.000119134728030552	0.00292142880869036	0.00225913377457315	492313/397605/397663/397182/397019/397602/100170118/396849/494467/100517284/595117/397157/494460/100144503/396969/100145887/780425/100522049/100141314/100512419/100153791/503658/100286859/100525363/397311/733578/396810/397344/100524544/100738269/397271/100127483/397078/100623707/397251/100127359/397422/100154178/397350/100516558/100156549/100155894/100517132/100157507/100621675/100627354/10015797…	158
GO:0016477	BP	GO:0016477	cell migration	415/6759	456/7920	0.910087719298246	1.0664143714813	3.52467402338402	0.000132094875637833	0.00320788429933739	0.00248064910703909	733606/100037998/492313/397605/396944/396942/397663/494458/100155929/397182/397019/397602/100522100/100523778/100170118/396849/494467/396974/100517284/595117/397157/494460/100038033/100144503/100174965/396969/396707/100513328/595116/397412/100511619/100518636/100233201/397471/100155091/100145887/100048933/780425/100286741/100170851/100522049/100512419/100157451/100626014/100158033/100525278/10051…	415
GO:0046486	BP	GO:0046486	glycerolipid metabolic process	157/6759	166/7920	0.94578313253012	1.10824122054129	3.40051043037784	0.000132740039972582	0.00320788429933739	0.00248064910703909	397072/406187/399538/100522100/100144531/100523371/397537/397012/100462718/100170851/100156925/397308/100233193/100157143/397583/100627467/100187579/100049704/503658/100152836/100170145/100512730/100516688/100312979/100157292/403162/100623707/100170845/403165/100523738/100233172/100156104/100513565/100153243/613128/100462755/100520446/100124379/100524423/100518140/100622761/100624272/733639/10051…	157
GO:0033002	BP	GO:0033002	muscle cell proliferation	56/6759	56/7920	1	1.17177097203728	3.11230620954237	0.000134966947634294	0.00321510550257408	0.00248623324589489	492313/397182/397657/445512/397091/396655/100518636/397172/497618/100156630/397271/100127483/100623707/100157112/733590/100157318/654298/100518262/733639/100525128/100144621/397600/100736854/397584/100622658/100169652/100240743/100622156/396762/100156165/396613/399541/100157844/100154395/100156847/397400/100625006/397016/100113425/397479/397013/100152867/100152404/100525120/100518128/100500718/10…	56
GO:0055002	BP	GO:0055002	striated muscle cell development	56/6759	56/7920	1	1.17177097203728	3.11230620954237	0.000134966947634294	0.00321510550257408	0.00248623324589489	100154254/414906/396860/100518997/100622890/100157760/100271745/100522395/397091/100515339/100627572/574060/733663/100158059/497233/497618/100522496/100037273/100156448/396579/100337687/397556/100125375/100511902/100127359/733691/397142/100519770/100152741/613132/100151861/100525195/397349/100169652/100520231/100157165/100155958/100515110/100156847/100515134/100134969/100316850/407604/100113425/1…	56
GO:0043269	BP	GO:0043269	regulation of monoatomic ion transport	107/6759	111/7920	0.963963963963964	1.12954499106297	3.31623033906575	0.000138136816372276	0.00326727860001092	0.00252657857493151	100154056/397481/100155929/100522926/397657/396849/396838/100038033/396898/733627/100127139/100233201/100512899/100516546/100154322/397636/397421/100156448/100524544/397422/100514123/503660/100157507/100171389/100523637/100515860/397349/100525465/100522730/100135681/780410/396613/641309/100523617/100152448/397207/494019/100125345/100514966/100462756/396633/100521108/100156419/100514767/100514316/…	107
GO:0000819	BP	GO:0000819	sister chromatid segregation	71/6759	72/7920	0.986111111111111	1.15549637520343	3.19791786700204	0.000141053755615021	0.0033094448206603	0.00255918561054769	396849/595117/100518449/100156319/100521516/100738633/100511455/100156053/100738153/100513035/396917/100152361/100157976/100155885/100517185/100101922/100515021/100628127/100625338/397662/100514624/733576/100155743/100516044/100517567/100523455/397379/100158023/100621739/100520695/100518091/100153133/100337674/100513670/100737668/100152604/100620572/100512788/100521289/100623146/100526080/1005181…	71
GO:0055085	BP	GO:0055085	transmembrane transport	323/6759	352/7920	0.917613636363636	1.07523302263648	3.48377072772573	0.000141904230690981	0.0033094448206603	0.00255918561054769	808510/808511/492313/397072/403155/100154056/397481/100302698/100155929/492279/100522926/100517196/396875/396718/595117/396838/100155306/396898/100127139/100523389/100518636/100192435/100151996/106504095/100170851/100516343/100152814/100125961/100516546/100156458/100524730/100513238/641348/396562/100158237/407773/100144589/100154379/445531/397421/100156448/100151809/100126235/100158185/595127/396…	323
GO:0045893	BP	GO:0045893	positive regulation of DNA-templated transcription	406/6759	446/7920	0.910313901345291	1.06667940503842	3.49738049406788	0.000147640047713003	0.00335919577154856	0.0025976578995641	100294684/606751/397663/397657/100144531/397087/100518545/100517284/397157/100515138/396655/664652/733648/780404/100515940/733683/100511501/100152989/396913/100145887/100462726/100525457/397360/100157451/397044/397592/100520726/100153111/100154734/497618/100157539/100153791/100307051/100521344/100525170/100525505/100187579/100156226/100517599/396923/100037273/100152325/100515846/100157724/1001561…	406
GO:1902680	BP	GO:1902680	positive regulation of RNA biosynthetic process	406/6759	446/7920	0.910313901345291	1.06667940503842	3.49738049406788	0.000147640047713003	0.00335919577154856	0.0025976578995641	100294684/606751/397663/397657/100144531/397087/100518545/100517284/397157/100515138/396655/664652/733648/780404/100515940/733683/100511501/100152989/396913/100145887/100462726/100525457/397360/100157451/397044/397592/100520726/100153111/100154734/497618/100157539/100153791/100307051/100521344/100525170/100525505/100187579/100156226/100517599/396923/100037273/100152325/100515846/100157724/1001561…	406
GO:0010639	BP	GO:0010639	negative regulation of organelle organization	117/6759	122/7920	0.959016393442623	1.12374757154395	3.32342031103338	0.000147960743466014	0.00335919577154856	0.0025976578995641	733606/100037998/403155/100049693/100517196/100521680/100517442/396970/414427/494457/100037957/100145887/100625359/100517353/100037958/100521516/100738633/100156458/100134958/100519653/100158185/100156861/100155574/100156053/100738153/100512789/100514684/100517932/100623707/396917/397556/100154520/100739380/100127359/397142/100523377/100312959/106504190/100625905/100101922/100736958/100154116/100…	117
GO:0044782	BP	GO:0044782	cilium organization	137/6759	144/7920	0.951388888888889	1.1148098831188	3.35461496265185	0.000148079568348137	0.00335919577154856	0.0025976578995641	414427/595117/100510936/100523875/100233201/397651/100624668/100523501/100156417/100156735/100038005/100154178/100513527/100625100/100155006/100513839/100622760/100517241/100623824/100156359/100152494/100514294/100524957/100511006/100626638/100626939/100157611/100522677/100515873/100152338/100511682/100049678/100520876/100155632/100623071/100513078/100739102/100621798/100520589/100627348/10015652…	137
GO:0030029	BP	GO:0030029	actin filament-based process	259/6759	280/7920	0.925	1.08388814913449	3.44820624186337	0.000149073755379066	0.00335919577154856	0.0025976578995641	100154254/100037999/733606/100037998/396693/397021/414906/396807/396860/100518997/445516/396942/100152267/100622890/445532/100524227/100049693/100153175/100157760/100621359/100512494/100271745/397689/100627149/100522395/396849/100519531/396738/780428/396911/397091/100517284/100515339/100174962/100627572/100515138/100513412/100144503/574060/100157406/100622921/100174965/100049656/733663/100233201/…	259
GO:0034655	BP	GO:0034655	nucleobase-containing compound catabolic process	174/6759	185/7920	0.940540540540541	1.10209810342966	3.39026514515049	0.000151842488418242	0.00339862214009957	0.00262814621423308	396823/692156/100153958/100739316/397663/100157582/407608/397665/397602/100188980/492277/100624279/100513591/100512646/100153821/664652/733601/100525539/100158002/100524591/100625012/397656/100316849/100520896/100512013/100518898/100515840/100737442/100626793/100525341/100337681/100157303/100152189/100522090/100157750/100514142/100621901/100154776/780411/100514180/397447/100736886/397549/10015651…	174
GO:0071495	BP	GO:0071495	cellular response to endogenous stimulus	345/6759	377/7920	0.915119363395225	1.07231030597576	3.47103589853251	0.000154832186129363	0.00344207286809883	0.00266174655625097	100158154/492313/397605/396942/100155929/403329/397657/100144531/396849/397091/100517284/100620097/397157/100153821/396655/397202/664652/733648/780404/396969/404694/100526104/100316849/100170851/100126282/100626014/100512899/100155956/100520726/100525278/100627467/407773/100153791/397096/100525965/100187579/100620511/100286859/396967/397636/100153518/100624126/100525363/100192436/397311/100522589…	345
GO:1901990	BP	GO:1901990	regulation of mitotic cell cycle phase transition	95/6759	98/7920	0.969387755102041	1.13590043207696	3.2661434441712	0.000155847976936409	0.00344207286809883	0.00266174655625097	100627662/397663/595117/100152215/100515940/397656/100521516/100738633/100627467/100517599/397572/100516674/100621221/100156053/100625944/100738153/397271/397422/100738416/100125959/100144492/100329127/100526092/654298/100101922/397625/100188978/100625338/397662/100514624/100171389/100155743/733705/100152330/397584/100152307/397162/100155066/100622172/100517567/100523455/100310796/100151828/10015…	95
GO:0007219	BP	GO:0007219	Notch signaling pathway	70/6759	71/7920	0.985915492957746	1.15526715552972	3.17074919980313	0.000163388473195306	0.00356144155625061	0.0027540540717475	397663/100515339/733648/100152401/397471/396967/397345/397421/406188/100511434/100156773/100515515/100521141/780411/100154978/100156098/100628163/100156549/100511385/100518262/100155006/100157978/100523465/397307/100144522/100512566/100512929/100620343/397584/100518735/100622658/100520231/397627/780410/100155854/100517143/100499567/100303726/100625057/100628052/100154395/396912/100156847/10051825…	70
GO:0031669	BP	GO:0031669	cellular response to nutrient levels	70/6759	71/7920	0.985915492957746	1.15526715552972	3.17074919980313	0.000163388473195306	0.00356144155625061	0.0027540540717475	396960/100144531/100154598/664652/100462752/100152401/100155530/100462751/100516343/100523520/100316852/397402/100462754/100624229/100127483/100515549/100513621/100153321/449572/100155472/100526065/100153665/100322893/100519233/397077/100127359/100127158/100513798/100621622/100155631/100462760/100512310/733576/100157793/100738612/396610/414426/100739102/595103/100337662/503700/751859/100462749/10…	70
GO:0002009	BP	GO:0002009	morphogenesis of an epithelium	136/6759	143/7920	0.951048951048951	1.11441155382567	3.33113426605877	0.0001658661058352	0.00357465310675079	0.00276427053153616	100736789/397182/397657/396849/780428/100141307/100144503/396969/100141405/100518636/100233201/397471/100155091/397482/100627467/100153791/100522824/100515207/100525170/100286859/100192436/397311/100144462/100156773/100524544/100738269/100513621/780411/100628163/733611/100127359/100620499/397142/733590/100157655/100518251/100518262/100621622/100157978/100152664/654328/100152741/100518646/396709/1…	136
GO:0006259	BP	GO:0006259	DNA metabolic process	321/6759	350/7920	0.917142857142857	1.07468137721134	3.44793194768137	0.000166138300313755	0.00357465310675079	0.00276427053153616	733671/397524/100152141/100517442/100626322/692192/100157776/100521551/780404/100522239/100156319/100624907/100524842/100512077/606742/100738633/100155956/100510904/100519842/100525278/100627128/100307051/100519001/397062/100516295/100153668/100153518/100621221/100512224/100522090/100521783/100524544/397130/397078/100621901/396917/100518629/100155525/100511862/100521742/100154520/100522442/100517…	321
GO:0098662	BP	GO:0098662	inorganic cation transmembrane transport	164/6759	174/7920	0.942528735632184	1.1044278127248	3.36056534335724	0.000167819778337248	0.00358768564586361	0.00277434856225545	808510/808511/100154056/397481/100155929/100522926/396875/396718/396838/396898/100127139/100192435/106504095/100516546/100156458/407773/100154379/445531/397421/100156448/100151809/396828/100524544/100152846/397186/100153597/100514123/100627099/100153794/100171388/503660/396992/100157507/100152468/397472/100155980/100155015/100516960/100171389/100523637/100518811/100526017/396764/397349/100156498/…	164
GO:0042692	BP	GO:0042692	muscle cell differentiation	126/6759	132/7920	0.954545454545455	1.1185086551265	3.31271709348795	0.000169402107237988	0.00359844603591522	0.00278266954564579	100154254/396690/414906/396860/100518997/100622890/397182/397019/100157760/100271745/100521680/396875/100522395/396970/100519531/492277/397091/100517284/100515339/100627572/397461/100513412/397067/574060/100157406/100515999/733663/397471/100158059/397104/100624668/497233/100525278/497618/100307051/100522496/100037273/100156448/396579/397155/100337687/100156630/100151746/100127483/397556/100157112…	126
GO:0009611	BP	GO:0009611	response to wounding	145/6759	153/7920	0.947712418300654	1.11050190160396	3.33003731024064	0.000176594740148384	0.00372684586864759	0.00288196082322626	492313/100514354/396945/403164/396942/100522100/445512/396849/733660/397067/574060/768102/100125972/404694/396568/100155091/100155530/100145887/100316849/100512419/100516343/100153791/100522824/100144875/100144442/100286859/397339/397311/396985/100156861/733578/100144462/100513035/100738269/397078/100511655/396954/100157642/100155038/396677/100522628/100127359/397518/100155945/397474/100512773/10…	145
GO:0031647	BP	GO:0031647	regulation of protein stability	94/6759	97/7920	0.969072164948454	1.13553063269592	3.24038753286146	0.00017768170708095	0.00372684586864759	0.00288196082322626	396823/397028/100736789/397025/414398/397691/100381266/396742/100170118/100157776/100521551/780404/396969/100512419/100153950/100155956/100190899/100511571/100627467/100154884/100525170/100141402/100513225/100151746/100623707/100153484/494014/100153243/100520699/100511251/100127359/397123/100125959/100513527/100155894/100156613/100736618/100621077/100154116/100157978/100513379/397244/100152741/10…	94
GO:0016049	BP	GO:0016049	cell growth	115/6759	120/7920	0.958333333333333	1.12294718153573	3.27432801447486	0.000188407021947571	0.00391962896682344	0.00303103952299138	396690/397605/397663/397182/100521680/100170118/396849/396970/100515940/100519062/100518636/100302573/100158059/100519001/100525170/100286859/100525363/100621221/100144462/100524544/100154798/100127483/397078/100524413/100127359/397123/404697/397142/100157655/397038/100156549/100124377/100621622/733636/100157653/100152598/100154382/397584/100525283/100511733/100156749/100621798/100624989/10015473…	115
GO:0031400	BP	GO:0031400	negative regulation of protein modification process	69/6759	70/7920	0.985714285714286	1.15503138672247	3.14335989740053	0.00018922346736389	0.00391962896682344	0.00303103952299138	397605/100518718/664652/780404/100512419/100525170/100525363/100152767/397078/780411/100520699/100141411/100153597/100513527/100154859/100153332/100512360/100192439/100621622/100624870/100155478/100622968/100516994/100144587/100171389/100521624/100520431/397493/100192438/100625226/100152598/100152338/397349/100511733/100518514/100512576/100145895/100622156/100157226/100157105/100156406/100157266/…	69
GO:0040012	BP	GO:0040012	regulation of locomotion	264/6759	286/7920	0.923076923076923	1.08163474341903	3.39267497745418	0.000193886169324569	0.00399142206603357	0.00308655695156072	733606/100037998/492313/397605/396944/396942/397663/397182/397019/397602/100522100/100170118/396849/494467/396974/100517284/595117/397157/494460/100144503/396969/397412/100518636/100233201/100145887/780425/100522049/100141314/100512419/100157451/100626014/100520233/100153791/100522824/100515207/503658/100286859/100156417/100525363/397311/100155466/733578/396810/100625944/397344/100192444/10015677…	264
GO:2000147	BP	GO:2000147	positive regulation of cell motility	153/6759	162/7920	0.944444444444444	1.10667258470188	3.30975405369042	0.000203901789957189	0.00417185564114862	0.0032260857952542	492313/397605/397663/397182/397019/397602/100170118/396849/494467/100517284/595117/397157/494460/100144503/396969/100145887/780425/100522049/100512419/100153791/503658/100286859/100525363/397311/733578/396810/397344/100524544/100738269/397271/100127483/397078/100623707/397251/100127359/397422/100154178/397350/100516558/100156549/100155894/100517132/100157507/100621675/100627354/100157978/10051766…	153
GO:0098655	BP	GO:0098655	monoatomic cation transmembrane transport	162/6759	172/7920	0.941860465116279	1.10364475273279	3.31571368713613	0.000206770628110345	0.00420197377904714	0.00324937607785543	808510/808511/100154056/397481/100155929/100522926/396875/396718/396838/396898/100127139/100192435/106504095/100516546/100156458/100154379/445531/397421/100156448/100151809/396828/100524544/100152846/397186/100153597/100514123/100627099/100153794/100171388/503660/396992/100157507/100152468/397472/100155980/100155015/100516960/100171389/100523637/100518811/100526017/396764/397349/100156498/1005254…	162
GO:0140694	BP	GO:0140694	non-membrane-bounded organelle assembly	134/6759	141/7920	0.950354609929078	1.11359794505671	3.28381309696365	0.000207893755185241	0.00420197377904714	0.00324937607785543	100154254/641351/414906/100518254/396860/100739316/397607/100518997/100517165/100518718/100622890/100519021/100157760/100271745/414420/100522395/396849/397091/100515339/595117/100627572/100512646/100157197/574060/100515499/100515940/100518449/733663/100286741/606742/100521516/497233/100627301/100516003/100511455/100522496/100515946/100037273/100156448/396579/100337687/100621975/100513035/733687/3…	134
GO:0019637	BP	GO:0019637	organophosphate metabolic process	371/6759	407/7920	0.911547911547912	1.06812538237305	3.40455024467367	0.000213353140011612	0.00426978992459564	0.00330181813785507	808506/396823/397264/692156/100157880/808505/397663/100157582/407608/100521452/397132/100127150/399538/397602/100188980/100144531/396849/100624347/396894/100513629/100153821/664652/397012/448980/780404/733678/100524223/733601/102166364/733683/100154817/100153250/100037988/100125957/100462718/397656/106504095/733602/100627332/100144446/100294678/100156925/100512419/397040/574054/397546/100512013/1…	371
GO:0006520	BP	GO:0006520	amino acid metabolic process	124/6759	130/7920	0.953846153846154	1.11768923486633	3.264374461432	0.000213809570437023	0.00426978992459564	0.00330181813785507	396944/100521452/414411/100157162/100511756/396968/780404/397371/100513328/100155595/733654/397115/100156865/100142666/100512260/100524293/100158237/100627128/414408/397209/100626793/396967/397690/100153301/100521318/100626434/100156047/100312961/397619/100301559/100524908/396841/396614/414382/414410/396930/397549/100511802/100515390/100739845/100157176/397300/100312964/100270813/100151977/100157…	124
GO:0003205	BP	GO:0003205	cardiac chamber development	53/6759	53/7920	1	1.17177097203728	3.02721605370795	0.000217917901674089	0.00427835815817842	0.0033084439319931	396690/397689/100521716/100620457/100153791/100286859/100156773/100127483/100513621/100037304/100620499/397142/733590/100125959/100518262/100152741/397600/100622658/100169652/100152307/100520231/100157795/396762/100156165/100155958/100627056/100515110/397555/733631/100518256/100152163/100113425/100516027/100512542/100628206/100521305/100152404/100522280/100154284/100153335/100169702/100157103/100…	53
GO:0009062	BP	GO:0009062	fatty acid catabolic process	53/6759	53/7920	1	1.17177097203728	3.02721605370795	0.000217917901674089	0.00427835815817842	0.0033084439319931	100144531/100156927/100113422/397012/100134962/397574/397604/397104/100524293/396615/100515577/100187579/100626793/100521142/396932/396614/100170845/403165/399527/503544/100158147/399528/100516877/100626343/733679/100738177/100522133/396931/100512509/100152303/100134957/100519491/100505461/100524368/100522692/100155020/100519529/100153434/100170771/494011/100152963/100738827/100620966/396949/1001…	53
GO:0009792	BP	GO:0009792	embryo development ending in birth or egg hatching	188/6759	201/7920	0.935323383084577	1.09598478976622	3.32567810397094	0.000218087222455871	0.00427835815817842	0.0033084439319931	100736789/100514824/100518125/100152077/397602/100170118/100521716/100515339/100141307/448980/100518636/100621044/100048933/397360/100516540/100516003/100153791/100522824/100515207/100525170/100522899/100523358/100627123/100525341/100141406/100192436/100621221/100156882/100516484/100522090/100521783/100524544/100152996/100154798/100127483/100156733/100513621/100154832/780411/100136900/100628163/1…	188
GO:0006281	BP	GO:0006281	DNA repair	205/6759	220/7920	0.931818181818182	1.09187749667111	3.33453604548837	0.000220525976369257	0.00430090135199692	0.0033258765288069	733671/397524/100517442/100626322/692192/780404/100522239/100624907/100524842/100512077/606742/100738633/100519842/100627128/100307051/100153668/100512224/100524544/397130/100518629/100155525/100511862/100522442/100517523/100144769/100513527/100521358/100154728/100621518/100736957/100101922/100511271/100511637/100153061/100525428/100154153/100620838/100521624/100520979/100144472/100302092/1001551…	205
GO:0008285	BP	GO:0008285	negative regulation of cell population proliferation	179/6759	191/7920	0.93717277486911	1.09815185337526	3.31294189913746	0.000224375194115168	0.0043505306533377	0.00336425474652485	492313/397663/397182/397657/100522100/445512/397091/396655/100233201/397360/100157451/497618/100627467/100101473/654407/414852/100144462/100625944/397271/100127483/397078/100125376/100511655/100515346/100513621/100157112/100125375/494562/100520699/397422/100154442/397142/100516366/404693/100157318/100156549/100515865/100621690/100156613/100518262/100621622/100155006/100157507/100523675/733639/733…	179
GO:0006402	BP	GO:0006402	mRNA catabolic process	92/6759	95/7920	0.968421052631579	1.13476767818347	3.18834758310013	0.000230742019876783	0.00444811928490792	0.00343971979737218	100153958/100739316/397665/492277/100624279/100513591/100512646/100525539/100158002/100524591/100625012/100316849/100520896/100515840/100525341/100337681/100157303/100152189/100514180/397447/100156513/100154442/100101926/100521132/100415778/100512131/100521547/100153354/100101922/100512336/100516785/100153107/100152442/100623102/100511347/397641/100155078/100156873/100519792/100152137/100513840/1…	92
GO:0030335	BP	GO:0030335	positive regulation of cell migration	142/6759	150/7920	0.946666666666667	1.1092765201953	3.26003499339688	0.000245203467266486	0.00469973312260764	0.00363429216456679	492313/397605/397663/397182/397019/397602/100170118/396849/494467/100517284/595117/397157/494460/100144503/396969/100145887/780425/100522049/100512419/100153791/503658/100286859/100525363/397311/733578/396810/397344/100524544/100738269/397271/100127483/397078/100623707/397251/100127359/397422/100154178/397350/100516558/100155894/100517132/100157507/100621675/100157978/100517663/654328/100144621/1…	142
GO:0098660	BP	GO:0098660	inorganic ion transmembrane transport	177/6759	189/7920	0.936507936507937	1.09737281508254	3.2689710620058	0.000273461577027463	0.00521139633935195	0.00402996008250999	808510/808511/100154056/397481/100302698/100155929/100522926/396875/396718/396838/396898/100127139/100523389/100192435/106504095/100516546/100156458/407773/100154379/445531/397421/100156448/100151809/396828/100516688/100524544/100152846/397186/100153597/100514123/100627099/100153794/100171388/503660/396992/100157507/100152468/397472/100155980/100155015/100516960/100171389/100157556/100523637/1005…	177
GO:0051049	BP	GO:0051049	regulation of transport	397/6759	437/7920	0.908466819221968	1.06451504782334	3.34752750627639	0.000278434771600724	0.00527602251868418	0.00407993534941253	492313/397605/397072/406192/403155/397025/100154056/397481/396942/397691/494458/100155929/100522926/100517196/397657/396946/396875/397087/396849/100529116/780428/397091/100158015/595117/100510936/397157/396838/399654/100038033/396898/780404/100519062/733627/397412/100127139/397042/100518636/100233201/100520774/494457/100620246/397604/595115/100156392/780425/100170851/100153927/397360/100037305/10…	397
GO:0010608	BP	GO:0010608	post-transcriptional regulation of gene expression	159/6759	169/7920	0.940828402366864	1.1024354115617	3.24769237278756	0.000282067031708016	0.00528479522891142	0.00408671926484115	396823/733593/492313/733671/397611/100739316/100627662/397663/397182/100736981/397665/100518613/492277/100624279/100521716/100513591/100523927/100512646/664652/100525539/100158002/100515499/100515940/100524591/100156392/100316849/100627807/100520896/100522309/100517459/100515840/100156761/100511455/100628006/100525341/100141402/100627508/100337681/100157303/100152189/100521758/100521086/100514180…	159
GO:0120035	BP	GO:0120035	regulation of plasma membrane bounded cell projection organization	159/6759	169/7920	0.940828402366864	1.1024354115617	3.24769237278756	0.000282067031708016	0.00528479522891142	0.00408671926484115	100153175/100170118/396849/780428/414427/595117/100512646/100525539/780425/100286741/100516540/100158033/100134958/397482/396562/100525170/503658/100286859/100522899/100525363/100144462/100153199/100738269/100127483/100512789/100126852/100623707/780411/100156735/100522628/100524413/654410/100127359/397123/100521443/100154178/100523377/100512131/106504190/100144501/100621622/100155006/100736618/10…	159
GO:0045732	BP	GO:0045732	positive regulation of protein catabolic process	66/6759	67/7920	0.985074626865672	1.15428185305165	3.05981193236792	0.000293573438366738	0.00543926342751707	0.00420616914619011	397605/397025/397034/100462752/100520774/100525170/100511143/100037306/100514906/100517932/100524765/397251/100144447/449572/100626111/780411/654326/100511251/100512591/100523244/100621229/397077/100125959/100154859/100622984/100621544/100155894/100621690/396609/100217397/497234/100155795/100522168/397584/100302367/100156429/100622156/397379/100514456/100302366/100517911/100157936/100628048/10062…	66
GO:0050821	BP	GO:0050821	protein stabilization	66/6759	67/7920	0.985074626865672	1.15428185305165	3.05981193236792	0.000293573438366738	0.00543926342751707	0.00420616914619011	396823/397028/100736789/397025/414398/397691/100381266/396742/100170118/100157776/100521551/780404/100512419/100153950/100155956/100511571/100627467/100154884/100525170/100141402/100513225/100151746/100623707/100153484/100153243/100511251/397123/100513527/100736618/100621077/100154116/100157978/100513379/100512827/100625226/100522248/100152338/397405/100521637/100514221/100310796/100625465/100157…	66
GO:0030111	BP	GO:0030111	regulation of Wnt signaling pathway	90/6759	93/7920	0.967741935483871	1.13397190842318	3.13557964220422	0.000299269384338354	0.00551416241308515	0.00426408834910711	397605/397650/100514516/100515940/100233201/100514935/100512419/100520726/100525480/664653/100156630/100524544/100156733/100517932/100126852/780411/100520645/100522628/100154520/100512591/100523244/100505408/100037300/100141411/397142/100738389/100513527/100524344/100518262/100621622/100188977/100516171/106504162/100154052/100518646/100155662/100512827/100518585/100739731/100153610/100240743/1005…	90
GO:0010638	BP	GO:0010638	positive regulation of organelle organization	140/6759	148/7920	0.945945945945946	1.10843200057581	3.21278909605338	0.000304649942796841	0.00553951506393766	0.00428369349219514	445516/100153175/100512494/396849/100515138/100512646/100157776/100521551/100523089/780425/100286741/100738633/100158033/497233/100316852/100511327/100286859/100522899/100192436/397311/100152325/100625944/100513228/100621975/100624229/100524544/100512789/100514180/100627352/100511312/100521742/100156104/100520699/100154520/100152361/100127359/100520446/100152222/100627450/100521443/100519155/1005…	140
GO:0044282	BP	GO:0044282	small molecule catabolic process	140/6759	148/7920	0.945945945945946	1.10843200057581	3.21278909605338	0.000304649942796841	0.00553951506393766	0.00428369349219514	100157582/100157162/100144531/100156927/100113422/100511756/397012/396968/780404/733601/100134962/733685/397574/397604/100155595/397104/399536/100158181/397115/100156865/397546/100142666/100524293/397127/396615/100515577/100737442/100187579/100626793/396967/397690/100513555/641359/100521142/100153301/100521318/100156047/397619/396978/100301559/396932/396614/100170845/403165/399527/100511802/10015…	140
GO:1901701	BP	GO:1901701	cellular response to oxygen-containing compound	290/6759	316/7920	0.917721518987342	1.07535943636333	3.29852981236618	0.000305628417320698	0.00553951506393766	0.00428369349219514	100522394/100158154/397605/414398/397663/397182/403329/397657/397524/100154143/397523/100144531/397087/396849/100512521/397091/100620097/100525644/100153821/100144503/396655/397202/664652/733648/780404/397567/397412/100518636/396913/100233201/100152401/100155530/100526104/100145887/100316849/100170851/100126282/100157451/100626014/100512899/100516343/768108/397172/497618/407773/100152555/10014442…	290
GO:0055001	BP	GO:0055001	muscle cell development	65/6759	66/7920	0.984848484848485	1.15401686640036	3.03148265148948	0.000339717018888333	0.00612408788104103	0.00473574222632385	100154254/414906/396860/100518997/100622890/100157760/100271745/396875/100522395/100519531/397091/100517284/100515339/100627572/100513412/574060/100157406/733663/100158059/497233/100525278/497618/100522496/100037273/100156448/396579/397155/100337687/397556/100125375/100511902/100127359/733691/397142/396637/100519770/100152741/613132/100151861/100525195/397349/100169652/100520231/100157165/1001559…	65
GO:0043068	BP	GO:0043068	positive regulation of programmed cell death	148/6759	157/7920	0.942675159235669	1.10459938765298	3.19392313392442	0.000346018147756702	0.00620414259553011	0.00479764834184448	100125968/492313/397605/733671/100038023/100736789/397025/100627662/397657/397648/100522387/396875/396849/100624193/396926/100144503/780404/396969/100515940/100152609/100233201/100520774/100515628/100462726/448812/100157451/100101473/100153791/100152675/397569/100625944/100524544/100511655/396917/780411/494014/100519863/100513019/100627352/100157112/733611/397077/397422/404697/733590/100156549/10…	148
GO:0030036	BP	GO:0030036	actin cytoskeleton organization	241/6759	261/7920	0.923371647509579	1.08198009295397	3.24939800991987	0.000349705720076099	0.00622667248924337	0.00481507065371933	100154254/100037999/733606/100037998/396693/397021/414906/396860/100518997/445516/396942/100152267/100622890/445532/100524227/100049693/100153175/100157760/100621359/100512494/100271745/397689/100627149/100522395/396849/100519531/396738/780428/396911/397091/100517284/100515339/100174962/100627572/100515138/100513412/100144503/574060/100157406/100622921/100174965/100049656/733663/100233201/1001749…	241
GO:0000165	BP	GO:0000165	MAPK cascade	200/6759	215/7920	0.930232558139535	1.09001950887189	3.2287159002743	0.000351008823981335	0.00622667248924337	0.00481507065371933	396660/397663/100152480/397157/100522469/396969/397412/100233201/100625110/100145887/100316849/100170851/100153927/396591/397482/100627467/100152555/100514278/100153791/100525505/100286859/100037273/100523014/100525363/100192436/397311/100271903/100153199/100156630/100156321/100152767/100524544/397078/100515346/100521141/100512983/397447/100513927/100520699/397123/448810/397142/733590/397350/1005…	200
GO:0098657	BP	GO:0098657	import into cell	272/6759	296/7920	0.918918918918919	1.07676251484507	3.24761015642465	0.000370303075991286	0.006534183907042	0.00505286848331189	492313/397605/406192/397025/397481/396942/397663/397691/100155929/397019/100626761/100627149/414407/100271929/780428/397018/397157/100620457/399654/100038033/397067/100519857/396898/780404/396801/595116/397042/100153927/100517533/100037305/100152373/100624668/397172/100156481/641348/100518076/396562/100515063/397594/397062/100144589/106504120/100192436/595127/396828/397155/396943/100627455/100624…	272
GO:0010975	BP	GO:0010975	regulation of neuron projection development	99/6759	103/7920	0.961165048543689	1.1262653032203	3.1120234955289	0.000374573260676758	0.00657474644398415	0.00508423539422747	100170118/396849/100512646/780425/100516540/397482/396562/100525170/100286859/100525363/100144462/100153199/100127483/100126852/780411/100522628/100524413/397123/100523377/106504190/100144501/100621622/100736618/100157507/100525766/100155631/100517663/100154052/100144587/100519106/100155795/100157653/100520642/100152598/100154382/100513481/100525283/100187577/100511592/100620849/100625861/1001532…	99
GO:0006401	BP	GO:0006401	RNA catabolic process	109/6759	114/7920	0.956140350877193	1.12037750835144	3.12351637315335	0.00038580872503603	0.00673650313086472	0.00520932144578823	100153958/100739316/397665/492277/100624279/100513591/100512646/100525539/100158002/100524591/100625012/100316849/100520896/100515840/100525341/100337681/100157303/100152189/100522090/100514180/397447/100736886/100156513/100523197/100154442/100101926/100521132/100518521/100415778/100512131/100521547/100153354/100101922/100520179/100512336/100515013/100516785/100153107/100152442/100623102/10051134…	109
GO:0008610	BP	GO:0008610	lipid biosynthetic process	263/6759	286/7920	0.91958041958042	1.0775376421182	3.2224027075694	0.000406695618226982	0.00706421816034889	0.00546274267903567	397072/397561/396597/396670/403329/100144531/397537/664652/100524254/100524223/397412/397590/100125957/100144446/100126282/100156925/396590/100156737/100155956/494015/397308/100520726/100157143/100524293/100153791/654407/100187579/100626793/100312971/397456/100153932/100152836/397324/444997/100170145/100512730/100512595/100190994/403334/100512626/397133/403330/100312979/100157521/403162/100623707…	263
GO:0048762	BP	GO:0048762	mesenchymal cell differentiation	76/6759	78/7920	0.974358974358974	1.14172556249787	3.03488582050955	0.000420204319262579	0.00723104949806437	0.00559175294571378	100736789/100170118/492277/396655/397656/397096/100286859/100625944/100156773/100738269/397078/100156622/397447/397512/100127359/100627450/397142/733590/100157655/396665/100518262/100621622/100152741/100523465/100157653/100623283/100152598/100525283/100169652/100152307/100512576/100153200/396762/100157266/102158247/100627056/100522008/100515110/100152419/100524100/100156847/100153225/100511850/10…	76
GO:0009719	BP	GO:0009719	response to endogenous stimulus	391/6759	431/7920	0.907192575406032	1.06302192590853	3.24622542888228	0.000420636762406143	0.00723104949806437	0.00559175294571378	100158154/492313/397605/396942/396775/100155929/397182/397019/403329/396862/397657/100144531/396849/397091/100517284/100515339/100620097/397157/397064/397067/100153821/396655/397202/664652/733648/780404/396969/404694/100155530/100526104/100126861/100316849/100170851/448812/100126282/100626014/100512899/100155956/494015/100156184/100520726/100525278/100627467/407773/100153791/100170114/397096/1005…	391
GO:0051301	BP	GO:0051301	cell division	181/6759	194/7920	0.93298969072165	1.09325023679767	3.17273457393865	0.000427631493151496	0.00730901353209586	0.00565204234313418	100037999/397605/733671/733688/100154056/397568/445532/100522926/595110/397523/396849/780428/595117/100510936/397157/396838/397378/100144503/100523875/100621037/100145887/733612/606742/100738633/100523501/100316852/100156481/397482/100144421/100151864/100523954/100141402/100154944/100153900/100627455/100513035/733687/397078/396917/100359358/100154832/397361/397447/100515614/100519740/100519720/73…	181
GO:1901700	BP	GO:1901700	response to oxygen-containing compound	376/6759	414/7920	0.908212560386473	1.06421711470053	3.23822457255226	0.000429555218078198	0.00730901353209586	0.00565204234313418	100522394/100158154/492313/397605/414398/397568/396670/397663/397182/403329/397657/397403/397524/100154143/397523/100144531/397087/396849/100512521/397091/100620097/100525644/397537/397064/100153821/100144503/396655/397202/664652/733648/780404/396969/397567/397412/100518636/396913/100233201/100152401/100155530/100526104/100145887/100126861/100316849/100170851/448812/100126282/397360/100157451/100…	376
GO:0030162	BP	GO:0030162	regulation of proteolysis	108/6759	113/7920	0.955752212389381	1.11992269893829	3.09783877133595	0.000434216131487928	0.00735081623610274	0.00568436827221707	100125968/492313/397605/100736789/396945/414422/397025/414398/733672/396775/396862/396849/100515138/396655/664652/780404/396969/100141405/100462752/100520774/397542/100145887/100153950/100525170/100620511/100517599/397572/100517250/100522589/100037306/397601/100156170/100514906/100524765/449572/780411/396677/654326/100511251/100512591/100739380/100620706/100523244/448810/100125959/100622984/10062…	108
GO:0009895	BP	GO:0009895	negative regulation of catabolic process	87/6759	90/7920	0.966666666666667	1.13271193963604	3.05499606459439	0.000440953096918923	0.00742716453648791	0.00574340822674833	100736789/414422/414398/406187/100739316/733672/396775/396862/397648/397665/492277/100153821/664652/780404/100524591/397656/100316849/654411/100153950/100523520/100158237/100517599/100525341/100156882/100337681/100153321/780411/100153243/100127359/100513798/397038/100155894/100512336/100515013/100514104/733576/100520431/100512827/100156873/100522248/100152338/100513840/100525654/100127171/1001445…	87
GO:0007059	BP	GO:0007059	chromosome segregation	127/6759	134/7920	0.947761194029851	1.11055905558757	3.11422369352072	0.000453216740718805	0.00746851917120013	0.00577538766493816	396849/780428/595117/397088/100515940/100518449/100156319/100521516/100738633/100153950/100511455/100154944/100158185/100156053/100738153/100513035/733687/396917/100511173/692189/100519720/100152361/100517523/100513527/100157976/100155885/100517185/100101922/100515021/100157412/100628127/100738991/100625338/397662/100514624/733576/100155743/100525739/100511592/100516798/100516044/100522763/100517…	127
GO:0000070	BP	GO:0000070	mitotic sister chromatid segregation	63/6759	64/7920	0.984375	1.1534620505992	2.97406551658486	0.000454605514768704	0.00746851917120013	0.00577538766493816	396849/595117/100518449/100521516/100738633/100511455/100156053/100738153/100513035/100152361/100157976/100155885/100101922/100515021/100628127/100625338/397662/733576/100155743/100516044/100517567/100523455/100158023/100621739/100520695/100518091/100153133/100337674/100513670/100737668/100152604/100620572/100512788/100521289/100623146/100526080/100518110/100152087/100520414/100520257/100516889/1…	63
GO:0031929	BP	GO:0031929	TOR signaling	63/6759	64/7920	0.984375	1.1534620505992	2.97406551658486	0.000454605514768704	0.00746851917120013	0.00577538766493816	100038023/100153821/664652/100517599/397601/100153321/449572/396677/100526065/100505408/100127359/100152568/100127158/100513798/100153861/100101922/100519575/100520503/397591/100512310/100153404/100302092/448965/100526122/100519715/100524971/100156749/100515208/100155988/100337662/100157272/780419/751859/100620792/100157844/100521873/100521441/100155939/100511231/733631/100156654/397504/100517004…	63
GO:0034765	BP	GO:0034765	regulation of monoatomic ion transmembrane transport	63/6759	64/7920	0.984375	1.1534620505992	2.97406551658486	0.000454605514768704	0.00746851917120013	0.00577538766493816	100154056/100155929/100522926/396838/396898/100127139/100516546/397421/100156448/100524544/100514123/503660/100157507/100171389/100523637/397349/100525465/100135681/780410/397207/494019/100514966/396633/100521108/100514767/100514316/100037948/397293/449524/100153669/100158240/100152549/100524248/497623/100520693/100523060/100621502/397168/397448/733677/100627780/100126845/100144505/397669/1005221…	63
GO:1902115	BP	GO:1902115	regulation of organelle assembly	63/6759	64/7920	0.984375	1.1534620505992	2.97406551658486	0.000454605514768704	0.00746851917120013	0.00577538766493816	494458/396849/414427/595117/100512646/494457/100286741/100316852/100621975/100513035/100624229/397251/100514180/100156735/692189/100520699/100127359/100520446/397142/100157976/100625905/396609/100157507/100519770/100628127/100153107/100156359/100625338/100626638/733576/100152338/100511682/100155632/100739102/100516044/100144528/100625554/100521692/100623654/100516183/100524215/100512788/100513464…	63
GO:0000226	BP	GO:0000226	microtubule cytoskeleton organization	213/6759	230/7920	0.926086956521739	1.08516181323453	3.1623208585339	0.000482217560200791	0.0078362131744543	0.00605972454112302	396823/733686/445532/100519172/733594/397657/397524/100135051/396849/595117/100518449/100519062/100462752/100518636/100462718/100145887/100511265/606742/100521516/100157517/100516003/397482/100626901/100525170/100511455/100156417/100521665/100151896/100522090/100513035/100524544/733687/494463/100514684/100517932/100126852/397251/397447/100511173/100513186/692189/100519720/100151951/100513527/1001…	213
GO:0032200	BP	GO:0032200	telomere organization	48/6759	48/7920	1	1.17177097203728	2.87997112913549	0.000484035956203174	0.0078362131744543	0.00605972454112302	100521680/396970/100157776/100521551/100155956/100521742/100154520/100517523/448810/100156164/100101922/100152287/100152380/100525428/100620838/100521624/100622500/100144450/100520418/100622317/100516798/100155235/100514221/100517762/100511365/100517567/100518766/100192318/100154321/100519604/100155296/100523570/100154005/100192443/100156308/100522033/100518673/100516629/100153880/100141304/10062…	48
GO:0097553	BP	GO:0097553	calcium ion transmembrane import into cytosol	48/6759	48/7920	1	1.17177097203728	2.87997112913549	0.000484035956203174	0.0078362131744543	0.00605972454112302	100154056/100522926/396718/396838/100192435/100156458/397421/100156448/100524544/100153597/100514123/100627099/100157507/100155015/100171389/397349/100525465/100240743/100135681/100516581/641309/100521111/494019/396633/100521108/100518049/100153669/100511102/100623940/497623/100126845/397669/100627163/100522131/100521003/100156914/414375/100152101/397210/397432/100216312/396837/100169744/10051505…	48
GO:0006396	BP	GO:0006396	RNA processing	396/6759	437/7920	0.906178489702517	1.061833649718	3.20839633896315	0.000491538296155012	0.00791922810471964	0.00612391978428569	100516861/100511890/414418/100155012/100038023/100736789/100153958/414397/396907/100627662/397598/100736981/100519021/100514796/399538/100037995/414420/396703/397665/100622191/448813/492277/100525644/100037996/397461/100038033/100525306/100525539/768102/100522851/100737559/100157937/100156323/100522004/100158042/100523886/100515237/654327/100512899/100155420/100526149/733656/100518189/100627807/1…	396
GO:0050673	BP	GO:0050673	epithelial cell proliferation	126/6759	133/7920	0.947368421052632	1.11009881561427	3.08946774249799	0.000505846304772426	0.00811056455007712	0.00627187979095367	492313/397182/100522100/100170118/397157/396655/768102/100316849/397360/100627467/100739349/414852/100153518/397311/397070/100625944/100511434/100156773/100127483/397078/100511655/100513621/780411/100156098/396677/100125375/494562/100523197/397422/448810/733590/100518508/404693/654298/396665/100518262/100621622/733639/100155478/100157978/100518646/100153983/100038002/100522248/100521477/397584/10…	126
GO:0045596	BP	GO:0045596	negative regulation of cell differentiation	179/6759	192/7920	0.932291666666667	1.09243231247226	3.12824789383079	0.000516757034958804	0.00824585986405555	0.00637650332736877	445460/396942/397663/397182/397532/100521183/100170118/396849/494467/492277/397461/396655/100515499/768102/100625110/397656/100316849/100170851/100157451/100516343/100286859/100525341/406188/100156773/403162/100127483/397078/100623707/100513621/780411/100522628/100157112/100520699/100628163/397077/397123/448810/397142/100513580/100156549/100518251/100518262/397340/397652/100621622/100157507/39661…	179
GO:0043065	BP	GO:0043065	positive regulation of apoptotic process	144/6759	153/7920	0.941176470588235	1.1028432677998	3.09924004844559	0.000524850263273945	0.00833512203818384	0.00644552954897827	100125968/492313/397605/733671/100038023/100736789/397025/100627662/397657/397648/100522387/396875/396849/396926/100144503/780404/396969/100515940/100152609/100233201/100520774/100515628/100462726/448812/100157451/100101473/100153791/100152675/397569/100625944/100524544/100511655/396917/780411/494014/100519863/100513019/100627352/100157112/733611/397077/397422/404697/733590/100156549/100519998/10…	144
GO:0043408	BP	GO:0043408	regulation of MAPK cascade	187/6759	201/7920	0.930348258706468	1.09015508343767	3.12369061473811	0.000537706724890567	0.00846330876976814	0.00654465603596053	396660/397663/397157/100522469/397412/100233201/100625110/100145887/100170851/100153927/396591/397482/100627467/100152555/100514278/100153791/100525505/100286859/100523014/100525363/100192436/397311/100271903/100153199/100156321/100152767/100524544/397078/100515346/100521141/100512983/397447/100513927/100520699/397123/448810/397142/397350/100516558/100233191/100516964/100155615/100157507/10052576…	187
GO:0045934	BP	GO:0045934	negative regulation of nucleobase-containing compound metabolic process	358/6759	394/7920	0.908629441624365	1.06470560403388	3.17883645226851	0.000537997439037735	0.00846330876976814	0.00654465603596053	733688/414398/100739316/399533/100518125/100518718/397657/397665/492277/397461/100153821/574060/100519789/768102/100524591/733643/733663/397656/100153946/100462726/100316849/100620648/100519426/397360/397043/100626978/100510904/100523520/100518189/100520726/100627467/100519001/100516295/414852/396741/100153518/100525341/100037273/100624126/100153709/100621221/100337681/100156170/397553/100522617/…	358
GO:1903706	BP	GO:1903706	regulation of hemopoiesis	106/6759	111/7920	0.954954954954955	1.11898849581939	3.04599395621754	0.00054939513027353	0.00860203173456443	0.0066519301663956	445460/396942/100144531/100521183/396849/492277/100141307/396655/733648/100155717/397471/100316849/397360/100525278/406188/100156630/100156773/100524544/397078/100623707/100513621/100153665/100620706/100127359/448810/100524846/733590/100154178/100156549/397340/100621622/100157507/396611/100511298/100155631/100171389/396709/397307/100512633/100302367/414912/100511321/100623071/100524971/100153204/…	106
GO:0031344	BP	GO:0031344	regulation of cell projection organization	161/6759	172/7920	0.936046511627907	1.09683213080234	3.09777015227806	0.00056060146263637	0.00873647606491727	0.00675589563924794	100153175/100170118/396849/780428/414427/595117/100512646/100525539/780425/100286741/100516540/100158033/100134958/397482/396562/100525170/503658/100286859/100522899/100525363/100144462/100153199/100738269/100127483/100512789/100126852/100623707/780411/100156735/100522628/100524413/654410/100127359/397123/100521443/100154178/100523377/100512131/106504190/100144501/100621622/100155006/100736618/10…	161
GO:1901988	BP	GO:1901988	negative regulation of cell cycle phase transition	84/6759	87/7920	0.96551724137931	1.13136507644979	2.97259519038749	0.0006476910893593	0.0100467431768059	0.00776912200210666	100627662/100170851/100521516/100738633/100517599/100516674/100153900/100156053/100625944/100738153/100156630/397422/100738416/100125959/100526092/100101922/100523675/397662/100144450/100144453/733705/100152330/100048934/100152307/100158096/100155066/100622172/100523455/100155988/100151828/100155762/641309/100155281/100192318/100518091/100037949/100154763/100337674/100154321/100516948/100511381/1…	84
GO:0042060	BP	GO:0042060	wound healing	114/6759	120/7920	0.95	1.11318242343542	3.01427308191729	0.000670220837944134	0.0103480856228874	0.00800214938091193	492313/100514354/396945/403164/396942/100522100/445512/396849/733660/397067/574060/768102/100125972/404694/396568/100155091/100145887/100512419/100516343/100153791/100522824/100144875/100144442/397339/397311/396985/100156861/733578/100144462/100513035/100738269/100511655/396954/100157642/100155038/396677/100522628/100127359/397518/100155945/397474/100512773/100157655/397406/396564/100515678/10051…	114
GO:0055082	BP	GO:0055082	intracellular chemical homeostasis	225/6759	244/7920	0.922131147540984	1.08052651109995	3.08266689258472	0.000686948631511188	0.010557482424377	0.00816407541694111	397035/397605/396996/100154056/397481/397663/396998/100522926/100144531/445512/396875/100170118/396718/396838/664652/396898/100233201/100520774/100192435/106504095/641347/100152373/100156458/100156184/768108/100621691/407773/100144591/100525048/397062/100737517/397636/100144536/100154379/100628006/100157931/445531/397421/100156448/100151809/100621221/396828/100511143/100512626/100626641/100516688…	225
GO:0042127	BP	GO:0042127	regulation of cell population proliferation	433/6759	480/7920	0.902083333333333	1.05703506435863	3.11054416248931	0.000736577441350333	0.0112682833344191	0.00871373602756309	492313/100038023/397611/397025/414398/396942/397663/399533/397182/396862/397657/100524086/100154143/397523/100522100/445512/100170118/396849/397091/397157/100627572/397064/397328/396655/445534/733648/396969/768102/397412/100518636/396913/100233201/100316849/397360/100157451/397172/497618/396562/100627467/407773/100101473/100153791/654407/100739349/397062/100625284/414852/100522899/100523358/39692…	433
GO:0001816	BP	GO:0001816	cytokine production	232/6759	252/7920	0.920634920634921	1.07877327584385	3.06618538624585	0.000742275822688213	0.0113036067062338	0.00874105150486	396823/492313/397028/396660/396942/397663/492279/100158015/396655/780404/100515940/595116/397412/100145887/100316849/100170851/397360/100520726/100153111/397636/100037306/397372/100156882/396810/100625944/100516688/100156630/100152607/100524544/100154798/397271/100151746/397078/100623707/449572/780411/100156649/100522628/100157112/100153243/100738499/404697/397142/100462745/100157318/100415778/10…	232
GO:0034220	BP	GO:0034220	monoatomic ion transmembrane transport	175/6759	188/7920	0.930851063829787	1.09074425588577	3.03817251474676	0.000751392950171449	0.011390434040099	0.00880819487043086	808510/808511/100154056/397481/100155929/100522926/396875/396718/396838/396898/100127139/100192435/106504095/100516546/100156458/100154379/445531/397421/100156448/100151809/396828/100524544/100152846/397186/100153597/100514123/100627099/100153794/100171388/503660/396992/100157507/100152468/397472/397108/100155980/100155015/100737439/100516960/100171389/100157556/100523637/100518811/100526017/3967…	175
GO:0001501	BP	GO:0001501	skeletal system development	149/6759	159/7920	0.937106918238994	1.09807468448777	3.01409491941626	0.000775912166381672	0.011681668874651	0.00903340605788529	397532/397396/396849/397206/397328/100518636/397471/100156392/100048933/100170851/100156925/100525278/100516003/397482/100153791/100627123/397311/100156630/403162/100127483/397078/100626111/780411/100520468/106509723/100101926/404697/733590/396958/100157655/100155894/100621622/100153098/100312968/100154503/100152741/100626638/396709/100157647/397046/100522924/100512633/100152598/100525059/1001696…	149
GO:0000723	BP	GO:0000723	telomere maintenance	45/6759	45/7920	1	1.17177097203728	2.78798885790277	0.000781113091168571	0.011681668874651	0.00903340605788529	100157776/100521551/100155956/100521742/100154520/100517523/448810/100156164/100101922/100152287/100152380/100525428/100620838/100521624/100622500/100144450/100520418/100516798/100155235/100514221/100517762/100511365/100517567/100518766/100192318/100154321/100519604/100155296/100523570/100154005/100192443/100156308/100522033/100518673/100516629/100153880/100141304/100620194/100522195/100141309/10…	45
GO:0072331	BP	GO:0072331	signal transduction by p53 class mediator	45/6759	45/7920	1	1.17177097203728	2.78798885790277	0.000781113091168571	0.011681668874651	0.00903340605788529	100125968/396660/100736789/414422/414398/100627662/100153821/100152215/397412/100153950/100518898/100514684/100519863/397085/100738416/100125959/100513998/100620922/100520763/100152338/100511116/100516080/100512098/100512576/100513812/100522657/751859/100294706/396633/100620966/100156308/100622793/100521788/100512542/102162332/100511565/100517403/110255240/100522011/100154851/100516456/733673/100…	45
GO:0010563	BP	GO:0010563	negative regulation of phosphorus metabolic process	59/6759	60/7920	0.983333333333333	1.15224145583666	2.85599580585918	0.000811827933376145	0.0120330940347086	0.00930516227729382	397605/100153821/780404/397656/100512419/100525170/100525363/100152767/397078/780411/397447/100520699/100141411/100153597/397038/100512360/100192439/100621622/100217397/100155478/100622968/100516994/100144587/100171389/100521624/397493/100192438/100152598/397584/100155632/100512576/100157105/100157266/100302508/751859/100519764/100157773/100515110/100523533/100514591/100037269/100462756/396633/10…	59
GO:0045936	BP	GO:0045936	negative regulation of phosphate metabolic process	59/6759	60/7920	0.983333333333333	1.15224145583666	2.85599580585918	0.000811827933376145	0.0120330940347086	0.00930516227729382	397605/100153821/780404/397656/100512419/100525170/100525363/100152767/397078/780411/397447/100520699/100141411/100153597/397038/100512360/100192439/100621622/100217397/100155478/100622968/100516994/100144587/100171389/100521624/397493/100192438/100152598/397584/100155632/100512576/100157105/100157266/100302508/751859/100519764/100157773/100515110/100523533/100514591/100037269/100462756/396633/10…	59
GO:0040013	BP	GO:0040013	negative regulation of locomotion	82/6759	85/7920	0.964705882352941	1.13041434949479	2.91659164090047	0.000835396121337872	0.0123177320244953	0.00952527214077599	492313/397182/100522100/396849/494460/100144503/397412/100518636/100233201/100157451/100520233/100515207/100286859/100156417/100155466/100625944/100156773/397271/397078/100512983/100154259/397422/404697/100154178/100157318/100516558/100525579/100621622/100157978/397492/100510966/396997/100153983/100512827/100625226/100152598/100525283/100169652/100511975/100511742/100512576/100153200/100511141/10…	82
GO:0006650	BP	GO:0006650	glycerophospholipid metabolic process	112/6759	118/7920	0.949152542372881	1.11218939718793	2.96244386699156	0.000838418341697283	0.0123177320244953	0.00952527214077599	399538/397012/100462718/100156925/100157143/100627467/503658/100170145/100312979/100157292/100623707/100523738/100513565/100153243/613128/100520446/100124379/100524423/100518140/100622761/100624272/100512584/100217397/100521498/100156778/100620255/100155979/100144587/100154266/100512501/100312963/100152725/397629/733576/100624832/100156253/100153088/100154792/100517493/100302367/100525443/493186/…	112
GO:0010948	BP	GO:0010948	negative regulation of cell cycle process	102/6759	107/7920	0.953271028037383	1.11701531913835	2.94026167381843	0.000875415009823561	0.0127489478504872	0.00985873028760158	100627662/100170851/100521516/100738633/100517599/100516674/100153900/100156053/100625944/100738153/100156630/397422/100738416/100125959/100526092/100625905/397652/100101922/100523675/397662/497234/106507058/100144450/100144453/733705/100152330/100048934/100152307/100158096/100155066/100622172/100523455/100628026/100155988/100151828/100155762/641309/100155281/100623654/100192318/100518091/1000379…	102
GO:1903829	BP	GO:1903829	positive regulation of protein localization	102/6759	107/7920	0.953271028037383	1.11701531913835	2.94026167381843	0.000875415009823561	0.0127489478504872	0.00985873028760158	397605/494458/100518718/397019/396946/100522325/100170118/397091/100158015/100157776/100521551/780404/100520774/494457/595115/100156392/780425/100307051/100522496/100525363/100512626/397344/100522090/100156630/494017/397078/100157638/100623707/780411/100154191/100520699/404697/100520005/100154178/100514123/100154859/100155894/100521060/100154777/733639/100157978/100156359/100157556/448965/1005116…	102
GO:0003206	BP	GO:0003206	cardiac chamber morphogenesis	44/6759	44/7920	1	1.17177097203728	2.75666214605711	0.000916164811026608	0.0132268815791071	0.0102283152746192	396690/100153791/100286859/100156773/100127483/100513621/100037304/397142/733590/100125959/100518262/100152741/397600/100622658/100169652/100152307/396762/100156165/100155958/100515110/397555/733631/100518256/100152163/100113425/100516027/100512542/100628206/100521305/100152404/100522280/100169702/100157103/100516839/100521912/100521411/492315/397291/100514639/100511417/100517770/574073/100524471…	44
GO:1904018	BP	GO:1904018	positive regulation of vasculature development	44/6759	44/7920	1	1.17177097203728	2.75666214605711	0.000916164811026608	0.0132268815791071	0.0102283152746192	492313/494560/397157/494460/100144503/396969/100155091/407773/100101473/100153168/100286859/397311/397155/100524544/396677/100516558/100157507/396865/397600/396880/100522248/100627936/396575/397138/100627056/751859/100520064/396912/397497/100048955/397016/100620481/100519210/100516027/100510995/404698/100519989/100156404/100155670/100525013/100511417/100155153/397106/100517471	44
GO:0032386	BP	GO:0032386	regulation of intracellular transport	58/6759	59/7920	0.983050847457627	1.1519104470875	2.82575844650313	0.000937894717200712	0.0133555952019709	0.0103278492053433	406192/494458/595117/780404/100519062/100520774/494457/595115/100170851/100153927/100624668/100525505/100155564/397421/100519805/100522090/100156630/100515942/403162/494017/397078/100623707/100154832/780411/100520699/768112/404697/100157318/100153581/100156613/100233191/100736618/397661/100512405/100157978/100144587/100154658/100155371/397671/100626784/100515110/100626341/100125965/100517297/1001…	58
GO:0043484	BP	GO:0043484	regulation of RNA splicing	58/6759	59/7920	0.983050847457627	1.1519104470875	2.82575844650313	0.000937894717200712	0.0133555952019709	0.0103278492053433	396907/100736981/399538/396703/397665/100622191/492277/100525644/397461/100525306/100525539/768102/100522851/100158042/100523886/654327/100518189/100627807/100626293/768108/100141471/768100/100049658/100154850/100511390/100522090/100514684/100623707/100523179/100157533/100101926/100513594/100520432/100512131/768110/100157814/100521252/100155149/100155078/100620941/100127466/100620849/100517122/10…	58
GO:0071356	BP	GO:0071356	cellular response to tumor necrosis factor	58/6759	59/7920	0.983050847457627	1.1519104470875	2.82575844650313	0.000937894717200712	0.0133555952019709	0.0103278492053433	399533/100518125/100152077/100517284/396655/100145887/100316849/100516343/406188/100156630/100153321/449572/100155656/397422/404697/100157655/100621622/100157507/100233174/396865/397307/396880/100101471/100513840/100518514/100156979/396613/100302508/100153039/751859/397201/100511878/100462756/396629/100524706/397343/100519703/100624971/100519060/100737405/100519210/100521639/100135662/100620195/7…	58
GO:0060828	BP	GO:0060828	regulation of canonical Wnt signaling pathway	70/6759	72/7920	0.972222222222222	1.13922177836958	2.86321666303418	0.00094510358850529	0.0133555952019709	0.0103278492053433	397650/100514516/100515940/100233201/100520726/100525480/664653/100156630/100156733/100517932/100126852/780411/100520645/100154520/100512591/100523244/100037300/100141411/397142/100738389/100513527/100524344/100518262/100621622/100516171/106504162/100154052/100518646/100512827/100518585/100153610/100240743/100524475/396762/100524063/100515208/100156044/100627056/100622531/100154584/100152419/1007…	70
GO:0062197	BP	GO:0062197	cellular response to chemical stress	70/6759	72/7920	0.972222222222222	1.13922177836958	2.86321666303418	0.00094510358850529	0.0133555952019709	0.0103278492053433	397605/100518125/100154143/396875/100512521/100518545/100144503/780404/100515940/397567/100157451/100516343/397273/407773/100152612/100524544/397271/100136900/100155472/397077/397123/100153332/396609/396681/100157978/654328/100737439/100157647/396625/397036/397349/396610/100154394/100517736/100621798/100240743/100622156/100157226/397003/641309/751859/414913/100153398/397504/100152963/100620966/10…	70
GO:0060070	BP	GO:0060070	canonical Wnt signaling pathway	101/6759	106/7920	0.952830188679245	1.11649875637515	2.91338448647023	0.000982557057677004	0.0138262775837671	0.0106918267435428	397650/397657/100514516/100515940/100233201/397592/100520726/100525480/100525170/664653/100515846/100156630/100156733/100517932/100126852/780411/100520645/100154520/100512591/100523244/100037300/100141411/397142/100738389/100513527/100157655/100524344/100518262/100621622/100519770/100516171/106504162/100625338/100154052/100518646/100512827/100144499/100518585/100519058/100153610/100155378/1005206…	101
GO:0001817	BP	GO:0001817	regulation of cytokine production	228/6759	248/7920	0.919354838709677	1.07727331300202	2.98305568649537	0.0010285523660958	0.0144126980711323	0.0111453042765799	396823/492313/397028/396660/396942/397663/492279/100158015/396655/780404/100515940/595116/397412/100145887/100316849/100170851/397360/100520726/100153111/397636/100037306/397372/100156882/396810/100625944/100516688/100156630/100152607/100524544/100154798/397271/100151746/397078/100623707/449572/780411/100156649/100522628/100157112/100153243/100738499/404697/397142/100462745/100157318/100415778/10…	228
GO:0045766	BP	GO:0045766	positive regulation of angiogenesis	43/6759	43/7920	1	1.17177097203728	2.72498341374907	0.00107454291489824	0.0149283478929777	0.0115440550265273	492313/494560/397157/100144503/396969/100155091/407773/100101473/100153168/100286859/397311/397155/100524544/396677/100516558/100157507/396865/397600/396880/100522248/100627936/396575/397138/100627056/751859/100520064/396912/397497/100048955/397016/100620481/100519210/100516027/100510995/404698/100519989/100156404/100155670/100525013/100511417/100155153/397106/100517471	43
GO:0001667	BP	GO:0001667	ameboidal-type cell migration	69/6759	71/7920	0.971830985915493	1.13876333902215	2.83372065821275	0.00108053076618007	0.0149283478929777	0.0115440550265273	492313/100170118/595117/396969/100518636/100233201/100048933/780425/100170851/397482/100522824/503658/100286859/100155466/396810/397344/100127483/100512789/397078/100156622/397447/100127359/404697/397142/100624272/100188978/100510966/100157653/100158213/100152598/100521477/100525283/100152307/100155632/100156749/100621798/100153200/100517807/100627056/100522008/100515110/100513610/100154395/10052…	69
GO:0051924	BP	GO:0051924	regulation of calcium ion transport	57/6759	58/7920	0.982758620689655	1.15156802424354	2.79521585663785	0.00108325642881577	0.0149283478929777	0.0115440550265273	100154056/100522926/397657/396849/396838/100038033/733627/100154322/397636/397421/100156448/100524544/397422/100514123/503660/100157507/100171389/397349/100525465/100135681/780410/396613/641309/100523617/100152448/494019/100125345/100462756/396633/100521108/100156419/100514316/396589/100153669/414374/100152851/100514770/497623/100511435/733677/404704/100144505/397669/100522131/399501/100521003/10…	57
GO:1901873	BP	GO:1901873	regulation of post-translational protein modification	57/6759	58/7920	0.982758620689655	1.15156802424354	2.79521585663785	0.00108325642881577	0.0149283478929777	0.0115440550265273	100125968/100518718/100517442/664652/780404/100515940/100462752/100520726/100152028/100522589/100151782/100511251/100037300/100521504/100513527/100154859/100621690/396609/100624870/100520431/100625226/100152338/397349/100511733/100518514/100155235/100145895/100622156/397379/100157705/100156406/780419/100625554/100125346/100157266/100157714/100511878/100125965/100522200/100155821/100156308/1005203…	57
GO:0000209	BP	GO:0000209	protein polyubiquitination	90/6759	94/7920	0.957446808510638	1.12190837748251	2.86871788479303	0.00111930051709544	0.0152361927531155	0.0117821107062678	780418/100517442/100515940/100521697/100462752/100512077/100519842/100152765/100522589/414917/100524765/100154191/654326/100154520/100511251/100512591/100144769/100154259/100157340/100152568/100513527/100157972/100621544/100157435/100516964/100157283/100152442/100512310/100627960/100739432/100525950/100520046/100157416/100622552/100152338/100519792/100513413/100517591/100511733/100513273/10051384…	90
GO:0007517	BP	GO:0007517	muscle organ development	90/6759	94/7920	0.957446808510638	1.12190837748251	2.86871788479303	0.00111930051709544	0.0152361927531155	0.0117821107062678	100154254/396690/396725/474162/100518125/397019/100271745/397689/396849/100627572/574060/100525539/100518636/733663/100156392/497233/100520726/100525278/497618/100156630/100151746/397078/100513621/100125375/100511902/100156869/397142/733590/100521358/100518251/100518262/100151986/100135674/100511389/100153818/100738612/100526035/100169652/100155378/100134956/396762/100505461/100154661/100156484/3…	90
GO:1901605	BP	GO:1901605	alpha-amino acid metabolic process	90/6759	94/7920	0.957446808510638	1.12190837748251	2.86871788479303	0.00111930051709544	0.0152361927531155	0.0117821107062678	396944/414411/100157162/100511756/396968/780404/397371/100155595/733654/397115/100156865/100524293/100158237/100627128/414408/397209/100626793/396967/397690/100153301/100521318/100626434/100156047/100312961/397619/100301559/396841/414382/397549/100511802/100157176/397300/100312964/100151977/100157217/100624241/397438/733636/100625406/100155919/100513890/100523720/100516774/100154232/397444/100144…	90
GO:0007018	BP	GO:0007018	microtubule-based movement	127/6759	135/7920	0.940740740740741	1.10233269221285	2.8934252061797	0.00120421716425575	0.016315277317738	0.0126165641690076	100125968/100511890/397663/493184/100152397/100518449/100519062/595116/100233201/397651/397482/100626901/100515580/100626560/100154566/100520645/100620619/100049670/100513527/100155885/396637/100625100/100155006/100736618/100513839/100622760/100524957/100157611/100521718/100515937/100153862/100049678/100152587/100525739/100511592/100513078/100521421/100621798/396584/100522808/100622102/100517762/…	127
GO:0032787	BP	GO:0032787	monocarboxylic acid metabolic process	226/6759	246/7920	0.91869918699187	1.07650503935133	2.9410809884662	0.00120835787030923	0.016315277317738	0.0126165641690076	396823/397072/692156/407245/397561/396597/396670/397663/100157582/407608/397403/397602/100188980/100144531/100156927/100113422/397630/397537/100153821/664652/397012/448980/780404/399537/733601/100134962/102166364/397687/397212/397412/397590/100125957/397574/397604/100155530/397656/100155595/100294678/397104/100155956/494015/397546/100512013/100524293/654407/403216/100525884/396615/100515577/10018…	226
GO:0097190	BP	GO:0097190	apoptotic signaling pathway	178/6759	192/7920	0.927083333333333	1.08632933865956	2.92170091404605	0.00121623427280141	0.0163554084669061	0.0126475974888093	100125968/492313/397605/733671/396660/100736789/403155/397025/396907/100627662/100518125/100152077/100517196/397648/100522387/445512/397659/100152480/494460/100038033/396926/100153821/780404/396969/100515940/397412/100462752/100233201/100520774/100192435/100462726/397360/100516343/100153950/100156458/100523520/100518898/100286859/100523014/100152675/100158185/100152325/397569/100037306/397130/397…	178
GO:0045926	BP	GO:0045926	negative regulation of growth	68/6759	70/7920	0.971428571428571	1.13829180140765	2.80395416614747	0.00123492101566863	0.0164879857095644	0.0127501191472999	396690/397605/397182/100170118/574060/100515940/100518636/100519001/100286859/100127483/397078/397123/404697/397142/397417/397038/100156549/100621622/733636/100621011/100157653/100152598/397584/100525283/100624989/100153200/414285/100519695/100625125/100156165/397276/100627056/100525383/100522008/100520587/100152419/100154395/100524100/100519711/100153225/100511850/100523922/100153477/100515210/1…	68
GO:0050808	BP	GO:0050808	synapse organization	99/6759	104/7920	0.951923076923077	1.11543582915088	2.85907340573802	0.00123622916749722	0.0164879857095644	0.0127501191472999	445460/397663/396849/780428/100512646/100144503/664652/100048953/397482/100152555/100525170/100286859/100525363/100152325/100156630/100524544/100512789/100157638/780411/397447/100521058/100524413/100524666/100154178/100144501/100155006/100157507/100188978/100153873/100156029/100152598/100187577/100625861/100621798/100626077/397379/397003/100144498/100627056/100522555/100125343/100512141/100511695…	99
GO:0009267	BP	GO:0009267	cellular response to starvation	56/6759	57/7920	0.982456140350877	1.15121358656295	2.7643586571582	0.00125081270900144	0.0164879857095644	0.0127501191472999	396960/100144531/100154598/100462752/100155530/100462751/100516343/100523520/100316852/397402/100462754/100624229/100127483/100153321/449572/100155472/100526065/100153665/100322893/100519233/397077/100127359/100513798/100621622/100462760/100512310/733576/100738612/396610/100739102/595103/100337662/503700/751859/100462749/100521441/100511231/100156654/397504/100517004/100620966/100155821/100519546…	56
GO:0030308	BP	GO:0030308	negative regulation of cell growth	56/6759	57/7920	0.982456140350877	1.15121358656295	2.7643586571582	0.00125081270900144	0.0164879857095644	0.0127501191472999	396690/397605/100170118/100515940/100518636/100519001/100286859/100127483/397078/397123/404697/397142/397038/100156549/100621622/733636/100157653/100152598/397584/100525283/100624989/100153200/414285/100519695/100625125/397276/100627056/100525383/100522008/100520587/100152419/100154395/100524100/100519711/100153225/100511850/100523922/100153477/100515210/100620966/100157701/100525560/100516027/39…	56
GO:1903320	BP	GO:1903320	regulation of protein modification by small protein conjugation or removal	56/6759	57/7920	0.982456140350877	1.15121358656295	2.7643586571582	0.00125081270900144	0.0164879857095644	0.0127501191472999	100125968/100518718/100517442/664652/780404/100515940/100462752/100520726/100152028/100522589/100151782/100511251/100037300/100521504/100154859/100621690/396609/100624870/100520431/100625226/100152338/397349/100511733/100518514/100155235/100145895/100622156/397379/100157705/100156406/780419/100625554/100125346/100157266/100157714/100511878/100125965/100522200/100155821/100156308/100520380/1006237…	56
GO:0080135	BP	GO:0080135	regulation of cellular response to stress	126/6759	134/7920	0.940298507462687	1.10181449609476	2.8679072410402	0.00133476193861699	0.0175253191546759	0.0135522865711216	396660/397025/100627662/100518125/100518545/100525644/494460/780404/397412/100520774/100625110/100524842/100153927/100516343/100627128/100307051/100525505/100512224/100524544/403162/100514684/100515346/100623707/100511251/448810/100125959/100521358/100153332/100622984/397536/100155894/100192439/100233191/100620922/100156625/100157978/100153061/100154052/396667/100144587/100620838/100521624/100144…	126
GO:0009790	BP	GO:0009790	embryo development	293/6759	322/7920	0.909937888198758	1.06623880374821	2.92786505797522	0.0013505870919027	0.0176635605941001	0.0136591883391605	733593/397605/100038023/100736789/100514824/100518125/445532/100152077/397532/397602/100170118/396849/397091/100521716/100515339/100141307/448980/100522469/100518636/100233201/100621044/100155091/100048933/397360/100156925/100512419/100516343/100153950/100516540/768108/100516003/397482/100153791/100522824/100515207/100525170/100286859/100522899/100523358/100627123/100525341/100141406/100192436/39…	293
GO:0090068	BP	GO:0090068	positive regulation of cell cycle process	78/6759	81/7920	0.962962962962963	1.12837204714701	2.80183740566524	0.00138331506995323	0.01795080061593	0.0138813103476773	397663/396849/780428/595117/100515940/100738633/100627467/100621221/100151896/100625944/397271/100513621/100513186/100152361/100517523/100125959/100513527/100144492/100329127/100625338/397662/100144450/733576/397493/100533549/100155743/100152780/100511682/100622658/397162/100620969/100517567/100523455/397379/100155762/100621739/100627056/100518091/100153133/100622905/100310797/100157339/100513464…	78
GO:1901342	BP	GO:1901342	regulation of vasculature development	78/6759	81/7920	0.962962962962963	1.12837204714701	2.80183740566524	0.00138331506995323	0.01795080061593	0.0138813103476773	492313/396945/396944/100522100/494560/397157/494460/100144503/396655/396969/100155091/100513345/780402/407773/100101473/100153168/100286859/397311/397155/100625944/100524544/100153940/397251/397447/396677/100174959/100512202/100516558/100157507/396865/397600/396997/396880/100521603/733705/100522248/100516663/100522873/100512576/100517865/100627936/100511141/396575/100157266/397138/100525601/10062…	78
GO:0042063	BP	GO:0042063	gliogenesis	88/6759	92/7920	0.956521739130435	1.12082440803566	2.81244129509304	0.00142126212563703	0.0183008076795348	0.0141519699565565	397663/397029/100170118/396849/492277/397328/733648/100170851/100512419/397482/396562/100525363/100192436/100037306/100524544/397078/449572/780411/100156098/100520699/100127359/397422/396958/100516558/100518251/100521498/100294712/397046/397036/100187577/100152635/100155995/100337662/397609/399541/399503/100515110/100525761/100522653/100154384/100048955/100626235/100620095/100620481/100157078/100…	88
GO:0043122	BP	GO:0043122	regulation of canonical NF-kappaB signal transduction	88/6759	92/7920	0.956521739130435	1.12082440803566	2.81244129509304	0.00142126212563703	0.0183008076795348	0.0141519699565565	396823/100518718/445512/396849/396655/733654/100153111/397011/100153168/100523014/100271903/100524544/100151746/100154191/414381/100151983/100155656/100738389/100515808/100524751/100127355/100520196/100156358/100233174/100521624/448965/396646/100518585/100152569/397349/100135663/100101471/100513840/100624959/100156979/100524475/100294688/100622156/100513491/595129/100524695/100157000/100125346/39…	88
GO:0005975	BP	GO:0005975	carbohydrate metabolic process	216/6759	235/7920	0.919148936170213	1.07703204238321	2.89230236501772	0.00144029813902879	0.0183247919396355	0.0141705169264127	396823/396780/692156/397663/100157582/733659/407608/397602/100188980/100144531/100624347/397630/397378/100153821/397519/664652/100627480/733601/102166364/100286778/100153250/100142664/396938/100155530/397656/100156392/100141306/100126861/733612/100294678/100518647/100154397/397104/100155956/399536/397040/100158181/397546/100512013/100144589/100516042/396967/574064/100512224/100522261/100217381/10…	216
GO:1905037	BP	GO:1905037	autophagosome organization	55/6759	56/7920	0.982142857142857	1.15084649039376	2.73317699243311	0.00144388864623084	0.0183247919396355	0.0141705169264127	396875/595116/100462752/100462751/100157451/100316852/100462754/100624229/449572/780411/100513186/100462757/100322893/100127359/100520446/100462745/100155182/100462759/100523971/100516128/100157190/100462717/100462760/100462716/733576/100462758/100152247/100519436/100462746/100144528/100522609/503700/100625554/100521692/100520750/100462749/100157063/100519386/100141400/100151958/100153716/1005168…	55
GO:0007178	BP	GO:0007178	cell surface receptor protein serine/threonine kinase signaling pathway	107/6759	113/7920	0.946902654867257	1.10955304431849	2.82997023259411	0.00145684078558582	0.0183247919396355	0.0141705169264127	492313/100520726/100525278/100153791/397096/100624126/397311/100515846/397344/100156630/100524544/100127483/397078/397512/100157112/100521058/100144523/100511251/397260/397142/100157655/396665/100518262/100519412/100621622/100151838/100188978/100155478/100155304/100511389/100523465/396997/100156186/100512827/100519317/100623283/100169652/100152307/100152635/100127171/100512576/100156429/654297/10…	107
GO:0072594	BP	GO:0072594	establishment of protein localization to organelle	151/6759	162/7920	0.932098765432099	1.09220627640512	2.86090468287094	0.00146816092810919	0.0183247919396355	0.0141705169264127	100511890/733688/100518718/492279/100154598/414407/595117/494565/100157776/100155306/100521551/733648/100624320/100518449/100627484/100513370/100152609/100520774/100048954/100151996/100152814/100125961/100156184/100520245/100627467/100625983/100154884/100155564/100739125/100152675/397218/100514358/100152304/100337681/100522090/100156630/100154117/397078/100623707/100526140/100513621/780411/397235…	151
GO:0051604	BP	GO:0051604	protein maturation	192/6759	208/7920	0.923076923076923	1.08163474341903	2.8786142699177	0.00147202652421173	0.0183247919396355	0.0141705169264127	492313/397028/396945/397025/100381266/100156204/397191/492279/100154477/100522100/100521183/100624451/494560/100515138/100157776/396926/493184/664652/100521551/100154317/396969/100519789/100141405/397471/397542/100192435/733628/397575/100155956/100154884/100620511/396741/100739125/397339/100141402/100516674/100626607/100513575/396985/100514358/100156882/100517095/100152612/100521133/100312979/100…	192
GO:0003231	BP	GO:0003231	cardiac ventricle development	41/6759	41/7920	1	1.17177097203728	2.66051943789418	0.00147807167369174	0.0183247919396355	0.0141705169264127	396690/397689/100521716/100620457/100153791/100156773/100127483/100513621/100037304/100620499/397142/733590/100125959/100518262/100152741/100169652/100152307/100157795/396762/100156165/733631/100518256/100152163/100113425/100516027/100512542/100521305/100152404/100522280/100154284/100153335/100169702/100521912/100521411/397291/100514639/100511417/100517770/574073/100524471/100514573	41
GO:0007041	BP	GO:0007041	lysosomal transport	41/6759	41/7920	1	1.17177097203728	2.66051943789418	0.00147807167369174	0.0183247919396355	0.0141705169264127	100511890/397524/100154598/414407/100144503/397214/100156184/100512621/100513035/100154117/100628127/100152596/100512405/100625338/100511290/397591/100518951/100627083/100516044/100523207/100625522/100153351/100522869/100153749/100520257/100626414/100516892/100154273/100049702/100522981/100157914/100738251/100519605/100627693/100513190/100621853/100523039/100522066/733673/100127357/100523919	41
GO:0051208	BP	GO:0051208	sequestering of calcium ion	41/6759	41/7920	1	1.17177097203728	2.66051943789418	0.00147807167369174	0.0183247919396355	0.0141705169264127	100154056/100522926/396718/396838/100192435/100156458/397421/100156448/100524544/780411/100153597/100514123/100627099/100157507/100155015/100171389/397349/100525465/100240743/100135681/100516581/641309/100521111/494019/396633/100521108/100153669/100623940/497623/397669/100627163/100522131/100521003/414375/397432/100216312/396837/100169744/100625216/100524920/100155101	41
GO:0071897	BP	GO:0071897	DNA biosynthetic process	41/6759	41/7920	1	1.17177097203728	2.66051943789418	0.00147807167369174	0.0183247919396355	0.0141705169264127	397524/100152141/692192/100157776/100521551/100155956/100525278/100521742/100156164/100736957/100525428/100520418/100516798/100624252/100514221/100517762/100511365/100626052/100127133/100737620/751859/100153104/100155296/100192443/100736650/100514810/100155891/100525560/100523323/100519210/100515586/100522033/100516629/100514809/100153880/100525120/100518128/100522958/100520449/100415924/100521651	41
GO:1903034	BP	GO:1903034	regulation of response to wounding	41/6759	41/7920	1	1.17177097203728	2.66051943789418	0.00147807167369174	0.0183247919396355	0.0141705169264127	492313/396945/396942/100522100/733660/397067/574060/768102/100125972/396568/100145887/100516343/100144442/396985/100156861/733578/396954/100155038/100127359/397474/100155478/100154922/100154052/100144587/100171389/100518643/397609/100519764/100157264/100519703/100511223/100521609/100620614/100513828/100152289/100155068/397106/100038025/100518821/100294682/100520686	41
GO:0032101	BP	GO:0032101	regulation of response to external stimulus	306/6759	337/7920	0.908011869436202	1.06398195087065	2.89609087519991	0.00153203743823443	0.0189234994685623	0.0146334959987304	492313/397028/396660/396945/396942/397663/100144304/399533/100518718/397665/733645/100522387/100522100/100170118/494467/100521716/397157/733660/494460/397067/574060/100113426/780404/100515940/100125972/397412/397042/396568/100620246/397656/100316849/397360/100141314/100516343/396591/100153923/397011/100627467/100514278/654407/100525170/100511455/100144442/100286859/396923/100141402/397311/1006212…	306
GO:0045930	BP	GO:0045930	negative regulation of mitotic cell cycle	77/6759	80/7920	0.9625	1.12782956058589	2.7725446124692	0.00156760472581267	0.0192913718102776	0.0149179707836125	100627662/100233201/100521516/100738633/100101473/100517599/100516674/100156053/100625944/100738153/100524544/397422/100738416/100125959/100526092/100101922/397662/100144450/733705/100152330/397584/100152307/100155066/100622172/100048957/100523455/100523200/100151828/100155762/641309/100155281/100048932/100192318/100518091/100037949/100154763/100337674/100154321/100516948/100520587/100517297/1005…	77
GO:0050801	BP	GO:0050801	monoatomic ion homeostasis	199/6759	216/7920	0.921296296296296	1.07954825664546	2.85995822552783	0.00159589707742042	0.0195519417691179	0.0151194688974478	397035/396996/100154056/397481/397663/396998/100522926/445512/396875/396718/396838/396898/100520774/100155530/100192435/106504095/100152373/100156458/100156184/100621691/100144591/100525048/397062/100737517/397636/100144536/100154379/100628006/100157931/445531/397421/100156448/100151809/397311/396828/100511143/100626641/100516688/100524544/100156681/406870/780411/100125375/100511605/397123/100155…	199
GO:0006643	BP	GO:0006643	membrane lipid metabolic process	87/6759	91/7920	0.956043956043956	1.120264555684	2.78397599090492	0.00160050377900126	0.0195519417691179	0.0151194688974478	100153167/100515283/100142664/100512419/396590/100156737/100153791/503658/100512932/100512626/100312979/449572/100525187/100312969/100124379/396958/100135677/396676/100155491/100127167/100153442/100512485/100739638/100520925/100152725/100624832/445537/100626032/100124381/100515451/100151793/100152988/100157122/396602/100739135/100037303/100511825/100156880/100152155/100154856/100153039/100524987/…	87
GO:0042594	BP	GO:0042594	response to starvation	66/6759	68/7920	0.970588235294118	1.13730711991854	2.74358015877952	0.00161124207307794	0.0196112858164779	0.0151653595045753	396960/100144531/100154598/100462752/100155530/100462751/100316849/100516343/397104/100523520/100316852/397402/100462754/100624229/100127483/403165/100153321/449572/100155472/100526065/100153665/100322893/100519233/397077/100127359/100513798/100621140/100621622/100462760/100512310/733576/100738612/396610/100739102/100240743/595103/100337662/503700/100520750/751859/100462749/100521441/100511231/10…	66
GO:0010720	BP	GO:0010720	positive regulation of cell development	106/6759	112/7920	0.946428571428571	1.10899752710671	2.80295444074507	0.00162494788462117	0.0197061861644058	0.0152387457122368	396942/100524086/100144531/396849/100141307/397328/100512646/397471/100517353/780402/497618/397482/396562/100286859/100037306/100127483/397078/396954/100153665/100524413/100127359/100524846/100154178/100156549/100518251/397340/100155006/100736618/100155631/396709/396997/100155078/100520642/100512633/100152598/100154382/100522019/100302367/414912/100511321/100187577/397550/396555/414285/595129/397…	106
GO:0048738	BP	GO:0048738	cardiac muscle tissue development	54/6759	55/7920	0.981818181818182	1.15046604527297	2.70166049635115	0.00166629517752534	0.0201344000617646	0.0155698824749698	396690/100271745/397689/100522395/397091/100158059/397104/100037273/397421/100037991/100156630/100513621/100127359/733691/397142/733590/100518262/100152741/396709/397600/100622658/100169652/100152307/100520231/396762/100156165/100155958/100157844/100240724/397016/100620481/100152163/100113425/100523323/100623555/100158102/100628206/100521305/100152404/100152584/100144471/100169702/100157103/10051…	54
GO:0051209	BP	GO:0051209	release of sequestered calcium ion into cytosol	40/6759	40/7920	1	1.17177097203728	2.62770704271833	0.00173347295560215	0.0207209043259254	0.0160234247923987	100154056/100522926/396718/396838/100192435/100156458/397421/100156448/100524544/100153597/100514123/100627099/100157507/100155015/100171389/397349/100525465/100240743/100135681/100516581/641309/100521111/494019/396633/100521108/100153669/100623940/497623/397669/100627163/100522131/100521003/414375/397432/100216312/396837/100169744/100625216/100524920/100155101	40
GO:0051282	BP	GO:0051282	regulation of sequestering of calcium ion	40/6759	40/7920	1	1.17177097203728	2.62770704271833	0.00173347295560215	0.0207209043259254	0.0160234247923987	100154056/100522926/396718/396838/100192435/100156458/397421/100156448/100524544/100153597/100514123/100627099/100157507/100155015/100171389/397349/100525465/100240743/100135681/100516581/641309/100521111/494019/396633/100521108/100153669/100623940/497623/397669/100627163/100522131/100521003/414375/397432/100216312/396837/100169744/100625216/100524920/100155101	40
GO:0051283	BP	GO:0051283	negative regulation of sequestering of calcium ion	40/6759	40/7920	1	1.17177097203728	2.62770704271833	0.00173347295560215	0.0207209043259254	0.0160234247923987	100154056/100522926/396718/396838/100192435/100156458/397421/100156448/100524544/100153597/100514123/100627099/100157507/100155015/100171389/397349/100525465/100240743/100135681/100516581/641309/100521111/494019/396633/100521108/100153669/100623940/497623/397669/100627163/100522131/100521003/414375/397432/100216312/396837/100169744/100625216/100524920/100155101	40
GO:0001763	BP	GO:0001763	morphogenesis of a branching structure	76/6759	79/7920	0.962025316455696	1.12727334018777	2.74299834471326	0.00177569237254547	0.0210744984428439	0.0162968582608593	100170118/396969/100141405/397471/100627467/100522824/100515207/100286859/100192436/397311/100144462/100524544/100513621/733611/397142/100157655/100518251/100621622/100152664/654328/100152741/100518646/100510966/100623283/100525059/100622658/100517843/100152307/100158096/100522873/100516554/396762/100511310/641309/100157266/100155958/100627056/397668/100515110/100524100/100156847/100154384/397497…	76
GO:0045765	BP	GO:0045765	regulation of angiogenesis	76/6759	79/7920	0.962025316455696	1.12727334018777	2.74299834471326	0.00177569237254547	0.0210744984428439	0.0162968582608593	492313/396945/396944/100522100/494560/397157/100144503/396655/396969/100155091/100513345/780402/407773/100101473/100153168/100286859/397311/397155/100625944/100524544/100153940/397251/397447/396677/100174959/100512202/100516558/100157507/396865/397600/396997/396880/100521603/733705/100522248/100516663/100522873/100512576/100517865/100627936/100511141/396575/100157266/397138/100525601/100627056/75…	76
GO:0031589	BP	GO:0031589	cell-substrate adhesion	86/6759	90/7920	0.955555555555556	1.11969226216896	2.75528630574901	0.00180155280330356	0.0212303130707328	0.0164173493326901	397620/492313/403164/100155929/100153175/100514785/396849/780428/100517284/397157/100515138/397192/396707/100155091/100516578/100153791/100286859/100525363/397311/397285/100144462/397344/100156773/100524544/100738269/100623707/100512983/397447/100134977/100517009/100157496/100154178/100157318/100516558/100156549/100525579/100624272/100156642/102166778/100157507/100621675/397160/100510966/397046/1…	86
GO:0034504	BP	GO:0034504	protein localization to nucleus	86/6759	90/7920	0.955555555555556	1.11969226216896	2.75528630574901	0.00180155280330356	0.0212303130707328	0.0164173493326901	733688/414422/100518718/100126859/733648/780404/100624320/100518449/100627484/100520245/100627467/100525170/100155564/100152325/100621221/397218/100512626/100337681/100522090/100156630/397078/100623707/100513621/780411/100154191/397235/100519078/100515455/100520699/100127359/404697/100153500/100125959/100157318/100153581/100739665/100188978/397661/100156359/100513379/100511694/448965/100512827/10…	86
GO:0000075	BP	GO:0000075	cell cycle checkpoint signaling	65/6759	67/7920	0.970149253731343	1.13679273406602	2.7129570437316	0.00183938338584016	0.0214487538174018	0.0165862690294751	100627662/100170851/100521516/100517599/100516674/100153900/100156053/100738153/100156630/100738416/100125959/100101922/397662/100144450/100144453/733705/100152330/100158096/100155066/100622172/100523455/100155988/100155762/100192318/100518091/100037949/100154763/100337674/100154321/100516948/100511381/100517297/397548/100736590/100153889/397266/100620553/100520682/100520380/100625239/100511000/1…	65
GO:0061013	BP	GO:0061013	regulation of mRNA catabolic process	65/6759	67/7920	0.970149253731343	1.13679273406602	2.7129570437316	0.00183938338584016	0.0214487538174018	0.0165862690294751	100739316/397665/492277/100624279/100513591/100512646/100525539/100158002/100524591/100316849/100515840/100525341/100337681/100157303/100514180/397447/100154442/100415778/100512131/100521547/100153354/100516785/100153107/100152442/100623102/100511347/397641/100155078/100156873/100519792/100513840/100525087/100233181/100520963/100620235/100153407/100523200/100521809/100155245/100153005/396689/1005…	65
GO:1903050	BP	GO:1903050	regulation of proteolysis involved in protein catabolic process	65/6759	67/7920	0.970149253731343	1.13679273406602	2.7129570437316	0.00183938338584016	0.0214487538174018	0.0165862690294751	100125968/397605/100736789/414422/397025/414398/664652/780404/100462752/100520774/100153950/100525170/100517599/397572/100517250/100522589/397601/100524765/449572/780411/654326/100511251/100512591/100620706/100523244/100125959/100622984/100621544/100155894/100156613/397625/396609/100516964/100157507/100153617/497234/100520431/100522168/100522248/100152338/100302367/100152991/100519020/397379/1005…	65
GO:0034330	BP	GO:0034330	cell junction organization	181/6759	196/7920	0.923469387755102	1.08209462213647	2.80790167678177	0.00189843016072644	0.0220601553519954	0.0170590643454237	397620/445460/397663/397657/397689/396849/780428/397157/100515138/100512646/100519699/397067/100144503/664652/100518636/100155091/100517353/780425/100286741/100048953/100302021/397482/100152555/100525170/100286859/414737/100525363/397311/100152325/397155/733578/100153199/100156630/100524544/100151746/100512789/397078/100157638/100623707/780411/100512983/397447/100513065/100521058/100520699/100517…	181
GO:0000045	BP	GO:0000045	autophagosome assembly	53/6759	54/7920	0.981481481481482	1.15007150959215	2.66979825523744	0.00192239765808845	0.0221075730680171	0.0170957323496069	396875/595116/100462752/100462751/100157451/100316852/100462754/100624229/780411/100513186/100462757/100322893/100127359/100520446/100462745/100155182/100462759/100516128/100157190/100462717/100462760/100462716/733576/100462758/100152247/100519436/100462746/100144528/100522609/503700/100625554/100521692/100520750/100462749/100157063/100519386/100141400/100151958/100153716/100516892/100626608/1001…	53
GO:0061136	BP	GO:0061136	regulation of proteasomal protein catabolic process	53/6759	54/7920	0.981481481481482	1.15007150959215	2.66979825523744	0.00192239765808845	0.0221075730680171	0.0170957323496069	100125968/397605/414422/397025/664652/780404/100462752/100520774/100153950/100525170/100517599/397572/397601/100524765/449572/780411/654326/100511251/100512591/100620706/100523244/100125959/100622984/100621544/100155894/397625/396609/100153617/497234/100520431/100522168/100152338/100302367/100152991/100519020/397379/100514456/100302366/100515933/100517509/100155665/100521185/100156308/100522554/1…	53
GO:1904062	BP	GO:1904062	regulation of monoatomic cation transmembrane transport	53/6759	54/7920	0.981481481481482	1.15007150959215	2.66979825523744	0.00192239765808845	0.0221075730680171	0.0170957323496069	100154056/100155929/100522926/396838/396898/100127139/100516546/397421/100156448/100524544/100514123/503660/100157507/100171389/100523637/397349/100525465/100135681/780410/397207/494019/100514966/396633/100521108/100514767/100514316/100037948/449524/100153669/100152549/100524248/497623/100520693/100621502/397168/733677/100126845/100144505/397669/100522131/399501/100521003/100516499/100519779/1005…	53
GO:0048193	BP	GO:0048193	Golgi vesicle transport	122/6759	130/7920	0.938461538461538	1.09966198914268	2.76434843426748	0.00200597987434705	0.0229894944362454	0.017777719993309	397605/100158015/100157296/100622860/100626970/595116/100520774/595115/100512419/494015/397011/397594/100520314/100337660/100156765/100514713/106504120/100520962/100519805/100153972/100156903/100511575/100522183/100152996/403162/494017/100156939/100520468/100525632/100511312/100512051/100523962/100157999/100524333/768112/100157082/100157002/100624036/100511986/404692/100154676/100515808/100523757…	122
GO:0002221	BP	GO:0002221	pattern recognition receptor signaling pathway	85/6759	89/7920	0.955056179775281	1.1191071081255	2.72636725132463	0.00202694219494723	0.0229932522525865	0.017780625903523	100518718/397665/100170118/100113426/100515940/397656/100627467/100514278/100511455/406188/100153256/100151746/100623707/100521742/100521986/100520005/396611/100188978/396656/100522238/100157180/100518646/100515921/396646/733576/100520121/100739432/100523109/100233192/396610/100135663/100518514/100037938/100514768/100515870/100622156/100623262/100125346/399541/100101927/100153930/100037289/100624…	85
GO:0003279	BP	GO:0003279	cardiac septum development	39/6759	39/7920	1	1.17177097203728	2.59448818847824	0.00203296136355664	0.0229932522525865	0.017780625903523	397689/100521716/100620457/100153791/100286859/100156773/100127483/100620499/397142/100125959/100518262/100152741/397600/100622658/100169652/100152307/100520231/100157795/396762/100156165/100627056/100515110/397555/733631/100518256/100113425/100512542/100521305/100152404/100154284/100153335/100169702/100521912/100521411/492315/100514639/100511417/574073/100524471	39
GO:0048024	BP	GO:0048024	regulation of mRNA splicing, via spliceosome	39/6759	39/7920	1	1.17177097203728	2.59448818847824	0.00203296136355664	0.0229932522525865	0.017780625903523	100736981/399538/396703/397665/100622191/492277/397461/100525539/768102/100522851/100158042/100523886/100518189/100627807/768108/100049658/100154850/100511390/100514684/100157533/100101926/100513594/100520432/100512131/768110/100157814/100155078/100620941/100127466/100517122/100522453/100625057/100519318/100156173/100519215/100155227/407604/100512786/100515828	39
GO:0001701	BP	GO:0001701	in utero embryonic development	113/6759	120/7920	0.941666666666667	1.10341766533511	2.75421814935972	0.00203388588141319	0.0229932522525865	0.017780625903523	100514824/100518125/100152077/397602/100170118/100521716/100515339/100518636/100621044/100048933/397360/100516540/100516003/100153791/100522824/100515207/100522899/100523358/100525341/100141406/100192436/100621221/100156882/100516484/100522090/100521783/100152996/100154798/100156733/100513621/100154832/100136900/100628163/100174959/397142/100513527/503660/100518262/100153098/397662/100152741/3976…	113
GO:0009628	BP	GO:0009628	response to abiotic stimulus	242/6759	265/7920	0.913207547169811	1.07007009521895	2.79926060331797	0.00208555399118073	0.0232017043305343	0.0179418213871408	397264/397028/100627662/397663/100037272/100518125/397191/396742/492279/396862/100271745/397391/397524/100518545/494560/397157/397378/100153821/100144503/493184/100519789/100515940/100127139/100518636/100155530/396696/100620648/100157451/100516343/397104/494015/100579143/100520726/100153111/497618/100514873/407773/100519001/100625284/396741/100154379/445531/100156448/100152675/100192436/100126235…	242
GO:0007163	BP	GO:0007163	establishment or maintenance of cell polarity	64/6759	66/7920	0.96969696969697	1.13626276076343	2.68203220175006	0.00209899702576505	0.0232017043305343	0.0179418213871408	397605/100627149/396849/780428/100519062/100518636/100233201/100462718/780425/100286741/397482/407773/100152555/100515207/414737/100153709/100525363/100156861/100156773/100524544/100515576/100513186/100518294/100157729/100514718/100621675/100158213/100623283/100511592/100623071/100152635/100524460/100522808/100626077/100523455/100157266/100627056/100513610/414386/100153733/100154780/100521659/100…	64
GO:0033500	BP	GO:0033500	carbohydrate homeostasis	64/6759	66/7920	0.96969696969697	1.13626276076343	2.68203220175006	0.00209899702576505	0.0232017043305343	0.0179418213871408	397605/100038023/397182/397602/100144531/664652/733648/780404/404694/100170851/768108/100621221/100516688/100514142/100623707/403165/100153321/100302502/397549/100526065/100523197/100514123/494561/397350/100154777/733636/100737439/100157556/397307/100156384/100519835/100154735/102163020/751859/448985/399500/100519413/100153733/397504/100462756/100518141/100522855/100620966/100520380/100523323/100…	64
GO:0034612	BP	GO:0034612	response to tumor necrosis factor	64/6759	66/7920	0.96969696969697	1.13626276076343	2.68203220175006	0.00209899702576505	0.0232017043305343	0.0179418213871408	399533/100518125/100152077/100517284/396655/100145887/100316849/100516343/406188/397344/100156630/100153321/449572/100155656/397422/404697/100157655/100621622/100157507/100233174/396865/397307/396880/100520418/100101471/100513840/100518514/100156979/100294688/396613/100302508/100153039/751859/397201/100511878/100462756/396629/100524706/397343/100519703/595105/100624971/100519060/100737405/1005192…	64
GO:0042593	BP	GO:0042593	glucose homeostasis	64/6759	66/7920	0.96969696969697	1.13626276076343	2.68203220175006	0.00209899702576505	0.0232017043305343	0.0179418213871408	397605/100038023/397182/397602/100144531/664652/733648/780404/404694/100170851/768108/100621221/100516688/100514142/100623707/403165/100153321/100302502/397549/100526065/100523197/100514123/494561/397350/100154777/733636/100737439/100157556/397307/100156384/100519835/100154735/102163020/751859/448985/399500/100519413/100153733/397504/100462756/100518141/100522855/100620966/100520380/100523323/100…	64
GO:0070588	BP	GO:0070588	calcium ion transmembrane transport	64/6759	66/7920	0.96969696969697	1.13626276076343	2.68203220175006	0.00209899702576505	0.0232017043305343	0.0179418213871408	100154056/100522926/396875/396718/396838/100192435/100156458/397421/100156448/100151809/100524544/100153597/100514123/100627099/100153794/100157507/100155980/100155015/100171389/397349/100525465/100240743/100135681/100516581/780410/641309/100737924/100521111/494019/396633/100521108/100518049/100514316/100156133/100153669/100522576/100514770/100511102/100623940/497623/733677/100126845/100520967/10…	64
GO:0061024	BP	GO:0061024	membrane organization	219/6759	239/7920	0.916317991631799	1.07371482374964	2.79193423582735	0.00210102390039621	0.0232017043305343	0.0179418213871408	396725/492313/403155/100517196/100126859/396875/100170118/100627149/396849/100517442/397659/780428/100624193/100158015/100515138/397067/100519857/100155306/100152609/100233201/100620246/100048954/595115/100151996/100153950/100624668/494015/100156458/100316852/397482/100521264/100517010/100525170/100144536/100514303/100152675/100525363/100151809/100158185/100152325/100519805/100153972/100152612/10…	219
GO:0055080	BP	GO:0055080	monoatomic cation homeostasis	195/6759	212/7920	0.919811320754717	1.07780820541165	2.77065697739475	0.00221791744438791	0.0244117316073719	0.0188775325299649	397035/396996/100154056/397481/397663/396998/100522926/445512/396875/396718/396838/396898/100520774/100155530/100192435/106504095/100152373/100156458/100156184/100621691/100144591/100525048/397062/100737517/397636/100144536/100154379/100628006/100157931/445531/397421/100156448/100151809/397311/396828/100511143/100626641/100516688/100524544/100156681/406870/780411/100125375/100511605/397123/100155…	195
GO:0007040	BP	GO:0007040	lysosome organization	38/6759	38/7920	1	1.17177097203728	2.56084705440549	0.00238413948334376	0.0260691973014801	0.0201592467098955	100624193/100152373/100623352/100512621/100516674/100513035/449572/100127359/396958/100511298/100520503/100156108/733576/100521692/100153351/100049674/100127354/100623454/100152208/595112/100144491/100626414/100154273/100049702/100147712/100620403/100522981/414384/100738251/497623/100627693/100155458/100737446/100621853/100156110/397171/100525827/100151841	38
GO:0080171	BP	GO:0080171	lytic vacuole organization	38/6759	38/7920	1	1.17177097203728	2.56084705440549	0.00238413948334376	0.0260691973014801	0.0201592467098955	100624193/100152373/100623352/100512621/100516674/100513035/449572/100127359/396958/100511298/100520503/100156108/733576/100521692/100153351/100049674/100127354/100623454/100152208/595112/100144491/100626414/100154273/100049702/100147712/100620403/100522981/414384/100738251/497623/100627693/100155458/100737446/100621853/100156110/397171/100525827/100151841	38
GO:0007005	BP	GO:0007005	mitochondrion organization	154/6759	166/7920	0.927710843373494	1.08706463670929	2.73522604204247	0.00239791802990904	0.0261341719926361	0.0202094914801415	808510/808511/808502/808501/808512/403155/492279/100517196/397648/100154143/100517442/397659/100518545/780404/100524219/100152609/100048954/100625359/100156458/100513238/100524293/100516606/396923/100037273/399685/100152675/100158185/397311/100152325/100521945/100152612/448979/100627612/100624335/100627352/100514655/397549/100738209/100156104/100125375/100038000/100739380/100157340/100519155/1001…	154
GO:0030099	BP	GO:0030099	myeloid cell differentiation	137/6759	147/7920	0.931972789115646	1.09205866101434	2.71824922062312	0.00248180961051939	0.0269603747592253	0.0208483920650523	100038023/445460/397663/100154143/100521183/492277/397157/396655/733648/100155717/100316849/100170851/397360/100525278/397482/641348/100515840/100523358/100158185/406188/396810/100513035/100156630/100156773/100154798/100512789/397078/100625219/100623707/100513621/449572/780411/397549/100153665/100174959/100620706/100153197/100127359/100520446/448810/733590/100154178/100156549/100518262/397340/100…	137
GO:0032006	BP	GO:0032006	regulation of TOR signaling	51/6759	52/7920	0.980769230769231	1.14923691488272	2.60498989810801	0.0025564008504126	0.0274262209914704	0.0212086298205958	100153821/664652/100517599/397601/100153321/449572/396677/100526065/100505408/100152568/100127158/100513798/100101922/100520503/397591/100512310/100153404/100302092/448965/100526122/100519715/100524971/100156749/100515208/100337662/100157272/780419/751859/100620792/100157844/100521873/100521441/100155939/100511231/100156654/397504/100517004/100524266/100620966/100155821/100519546/100156710/100155…	51
GO:0042326	BP	GO:0042326	negative regulation of phosphorylation	51/6759	52/7920	0.980769230769231	1.14923691488272	2.60498989810801	0.0025564008504126	0.0274262209914704	0.0212086298205958	397605/780404/100512419/100525170/100525363/100152767/397078/780411/397447/100520699/100141411/100153597/100512360/100192439/100621622/100155478/100622968/100516994/100144587/100171389/100521624/397493/100192438/100152598/397584/100155632/100512576/100157105/100157266/100302508/751859/100157773/100515110/100523533/100514591/100462756/396633/100157264/100515210/397227/100525560/100519894/100516027…	51
GO:0048638	BP	GO:0048638	regulation of developmental growth	83/6759	87/7920	0.954022988505747	1.11789644458729	2.667820197082	0.00256228236955132	0.0274262209914704	0.0212086298205958	397663/100518125/100170118/574060/100156392/100158059/100286859/100621221/397372/100156630/100524544/100127483/100524413/397123/733590/100518262/397340/100415907/100622968/397600/100621011/100157653/397036/100152598/100154382/397584/100525283/100622658/397349/100169652/100511733/100153200/397550/396762/100156165/100155958/397547/100525094/100627056/100127165/100522008/100515110/100157844/10052410…	83
GO:0072001	BP	GO:0072001	renal system development	83/6759	87/7920	0.954022988505747	1.11789644458729	2.667820197082	0.00256228236955132	0.0274262209914704	0.0212086298205958	396849/100620457/396655/100155306/396969/100155530/100153950/100286859/100156773/100626111/100154978/100157709/397142/733590/100157655/100621622/100518646/396709/100510966/100623283/100049678/100623071/100624334/396762/100511310/641309/595114/100627056/100519764/399503/100515110/733631/396633/100049697/100156847/397497/100518256/397016/100620481/100113425/100153645/100156479/397002/106508649/1001…	83
GO:0010001	BP	GO:0010001	glial cell differentiation	73/6759	76/7920	0.960526315789474	1.12551685472002	2.6527745132477	0.0025740351335323	0.0274262209914704	0.0212086298205958	397663/397029/396849/492277/397328/733648/100170851/100512419/396562/100192436/100037306/100524544/397078/449572/780411/100156098/100127359/100518251/100294712/397046/397036/100152635/100155995/100337662/397609/399541/399503/100515110/100525761/100522653/100154384/100048955/100626235/100620095/100620481/100157078/100157578/100517416/100521555/100620479/100512542/396840/397416/100738802/100525721/…	73
GO:0043604	BP	GO:0043604	amide biosynthetic process	73/6759	76/7920	0.960526315789474	1.12551685472002	2.6527745132477	0.0025740351335323	0.0274262209914704	0.0212086298205958	414411/100125957/100294678/100516343/100156737/397115/100627128/100153791/100512746/100626793/100516042/397324/100312961/100512626/100157521/449572/100525187/100312969/397054/100135677/396676/100155491/100153977/397438/100154777/100127167/100522018/100153858/100739638/397307/100152725/445537/100520054/100049678/396688/100151793/100157122/100037303/100525559/100511825/397003/100152155/100154856/10…	73
GO:0048285	BP	GO:0048285	organelle fission	153/6759	165/7920	0.927272727272727	1.08655126498003	2.71072072056873	0.0026229076023599	0.027857951763918	0.02154248617426	100125968/396849/595117/100518449/100156319/100521516/100738633/100153950/100627467/100154884/100511455/396923/397311/100151896/100156053/100625944/100738153/100513035/396917/397549/100156104/100513186/100152361/100158143/100157340/100623735/100519155/100513527/100157976/100329127/100155885/100101922/100515021/100628127/100625338/397662/497234/733576/100523443/100155743/100625330/397584/100048934…	153
GO:0002064	BP	GO:0002064	epithelial cell development	62/6759	64/7920	0.96875	1.13515312916112	2.61924208185131	0.00272996551290481	0.0286302986966589	0.0221397401741701	100518636/100517353/100127138/100152555/100515207/397311/100519805/100153199/100156773/100511655/396954/397447/100513065/100523197/100153197/100738646/654328/100152494/100737701/396709/396997/397307/100522677/100517843/100101471/100511975/100623071/100158096/100522873/100517865/100627056/100515110/100125345/100152419/396912/100154112/100316850/100626455/100519703/100620481/100113425/100511551/100…	62
GO:0016125	BP	GO:0016125	sterol metabolic process	62/6759	64/7920	0.96875	1.13515312916112	2.61924208185131	0.00272996551290481	0.0286302986966589	0.0221397401741701	397576/396597/397663/397691/403329/397410/100524254/100524223/396801/100142668/100144446/100126282/396590/494015/397308/397583/100312971/641359/403334/397133/403162/733630/449572/100522628/100153243/100137084/100514510/100113409/100628166/100525263/100521392/100312968/100233180/397591/397307/100520925/445462/397036/100152303/100512919/100145903/100170127/448985/100125967/100155939/397504/10030372…	62
GO:0043487	BP	GO:0043487	regulation of RNA stability	62/6759	64/7920	0.96875	1.13515312916112	2.61924208185131	0.00272996551290481	0.0286302986966589	0.0221397401741701	100739316/397665/492277/100624279/100513591/100512646/100525539/100158002/100524591/100316849/100515840/100525341/100337681/100157303/100514180/397447/100154442/100512131/100521547/100153354/100515013/100516785/100153107/100152442/100623102/100511347/397641/100155078/100156873/100519792/100513840/100233181/100520963/100620235/100153407/100523200/100521809/100155245/100153005/396689/100518091/1005…	62
GO:1902652	BP	GO:1902652	secondary alcohol metabolic process	62/6759	64/7920	0.96875	1.13515312916112	2.61924208185131	0.00272996551290481	0.0286302986966589	0.0221397401741701	397576/396597/397663/397691/403329/397410/100524254/100524223/396801/102166364/100144446/100126282/396590/494015/397308/397583/100312971/641359/403334/397133/403162/733630/449572/733641/100522628/100525850/100153243/100137084/100514510/100113409/100628166/100521392/100312968/100233180/397591/396934/397307/100520925/445462/397036/100157242/100152303/100512919/100145903/100170127/448985/100125967/1…	62
GO:0051253	BP	GO:0051253	negative regulation of RNA metabolic process	319/6759	353/7920	0.903682719546742	1.05890917869658	2.73192478636438	0.00275954918283547	0.0287789872346139	0.0222547206580302	733688/414398/100739316/399533/100518125/100518718/397657/397665/492277/397461/574060/100519789/768102/100524591/733643/733663/100153946/100462726/100316849/100620648/100519426/397360/397043/100626978/100523520/100518189/100520726/100627467/100519001/414852/396741/100153518/100525341/100037273/100624126/100153709/100621221/100337681/100156170/397553/100522617/100156321/100154798/397078/100156733/…	319
GO:0050767	BP	GO:0050767	regulation of neurogenesis	101/6759	107/7920	0.94392523364486	1.10606418855856	2.66509095458412	0.00278611486320999	0.0287789872346139	0.0222547206580302	100524086/100170118/100515138/397328/100512646/780402/397482/396562/100514873/100286859/100037306/397130/100127483/397078/780411/100520699/100524413/100127359/397123/100518251/100155006/100736618/100157653/100155078/100520642/100152598/100154382/100522019/100525283/100169652/100187577/100153200/100152894/397609/100155958/100627056/100499567/399503/100522008/100515110/396912/100524100/100153225/10…	101
GO:0000902	BP	GO:0000902	cell morphogenesis	253/6759	278/7920	0.910071942446043	1.06639588462386	2.71906962094385	0.00279346123665111	0.0287789872346139	0.0222547206580302	397620/100125968/414396/396942/397663/494458/445532/100621359/100170118/100627149/396849/780428/397157/494460/100512646/100519062/100233201/494457/100145887/100170851/100048953/100158033/100134958/397482/100522824/100515207/100525170/100152754/503658/100286859/100512621/414737/100037273/397311/100621221/100519805/733578/396810/100144462/100156630/100524544/100738269/100154798/100151746/100127483/…	253
GO:0007088	BP	GO:0007088	regulation of mitotic nuclear division	37/6759	37/7920	1	1.17177097203728	2.52676677066013	0.00279591959940477	0.0287789872346139	0.0222547206580302	100521516/100738633/100156053/100625944/100738153/100101922/397662/100155743/100620969/100523455/100621739/100518091/100153133/100337674/100621543/100520587/100514379/100152087/397266/100520682/100113425/100510938/100519210/100515014/100516911/100522195/100516621/100518128/397484/100513356/100511709/100155954/100623641/492315/100517338/100515419/397199	37
GO:0030010	BP	GO:0030010	establishment of cell polarity	37/6759	37/7920	1	1.17177097203728	2.52676677066013	0.00279591959940477	0.0287789872346139	0.0222547206580302	397605/396849/780428/100519062/100518636/100233201/100462718/780425/100286741/397482/100152555/414737/100525363/100156861/100524544/100513186/100158213/100623283/100511592/100623071/100524460/100522808/100523455/100157266/100627056/100513610/100153733/100521659/100153716/100510938/100623555/100152584/100513079/100127484/100517249/100511431/100153445	37
GO:0046513	BP	GO:0046513	ceramide biosynthetic process	37/6759	37/7920	1	1.17177097203728	2.52676677066013	0.00279591959940477	0.0287789872346139	0.0222547206580302	100156737/100153791/100512626/449572/100135677/396676/100155491/100127167/100739638/100152725/445537/100151793/100157122/100037303/100511825/100152155/100154856/100522653/100233170/396619/100156815/100514711/100525885/100519210/100152737/100517222/497623/100155431/100519280/100518796/100155265/100158046/100152554/100623291/404690/100152265/100620265	37
GO:0051960	BP	GO:0051960	regulation of nervous system development	127/6759	136/7920	0.933823529411765	1.09422730477011	2.67426902653214	0.00287262465623668	0.0294775483955364	0.0227949163005016	100524086/100522387/100170118/100515138/397328/100512646/100152989/780402/397482/396562/100514873/100286859/100037306/100522090/397130/100127483/397078/780411/100520699/100524413/100127359/397123/100518140/100518251/100155006/100736618/100157653/100155078/100520642/100152598/100154382/100522019/100525283/100169652/100187577/100153200/100152894/397609/100155958/100627056/100511695/100499567/399503…	127
GO:0098876	BP	GO:0098876	vesicle-mediated transport to the plasma membrane	50/6759	51/7920	0.980392156862745	1.14879507062479	2.57201883192443	0.0029465570323478	0.0301434592112881	0.0233098635106623	397605/595117/780425/100624668/397011/100520314/100153972/100156903/100515942/100621229/100144526/100524333/100155086/100523757/100620316/100151805/100154707/100152596/100155023/100511006/100144587/100518951/102162899/100624659/100155996/100523207/397003/595114/100512536/100514852/100156680/100622972/100626341/100627390/100154780/100154998/595112/100628224/100512878/100144491/100524645/100153460/…	50
GO:0065003	BP	GO:0065003	protein-containing complex assembly	444/6759	496/7920	0.895161290322581	1.04892401529144	2.71521506569815	0.00303199071914677	0.0309225964781483	0.0239123684593903	808507/808510/808511/808502/808501/808512/733606/100037998/641351/397576/397605/396660/100514354/100518254/397025/397607/100517165/403164/397033/100049693/100519021/100153175/100512494/100271745/414420/100521680/100524086/100516393/100522801/100170118/396849/396970/100271929/100156570/397157/100141307/494460/100157776/100519857/780404/100174965/768102/100515940/100524219/397412/100037921/10062104…	444
GO:0141091	BP	GO:0141091	transforming growth factor beta receptor superfamily signaling pathway	100/6759	106/7920	0.943396226415094	1.10544431324272	2.63693653002277	0.00309894100307943	0.0315090495282619	0.0243658711731213	492313/100520726/100525278/100153791/397096/100624126/397311/100515846/397344/100524544/397078/397512/100157112/100521058/100144523/100511251/397260/397142/100157655/396665/100518262/100621622/100151838/100188978/100155478/100155304/100511389/100523465/396997/100156186/100512827/100519317/100623283/100169652/100152307/100152635/100127171/100512576/100156429/654297/100737299/100157266/100525197/10…	100
GO:0042770	BP	GO:0042770	signal transduction in response to DNA damage	61/6759	63/7920	0.968253968253968	1.13457189355991	2.58735813303454	0.00311138258410625	0.0315393948875208	0.0243893371654465	396660/100627662/397412/100170851/100517599/100516674/100192436/100153900/100156630/100524544/100514684/397085/100738416/100125959/100101922/100144450/733705/100152338/100158096/100622172/100512576/100155988/100155762/100192318/100037949/751859/100154763/100294706/100516948/100511381/100517297/397548/100736590/100153889/100620966/100736650/100156308/100620553/100520380/100625239/100511000/1001517…	61
GO:0001822	BP	GO:0001822	kidney development	81/6759	85/7920	0.952941176470588	1.11662880864729	2.60829126324372	0.00323282147915592	0.0326710897969242	0.0252644740795279	396849/100620457/396655/100155306/396969/100155530/100153950/100286859/100156773/100626111/100154978/100157709/397142/733590/100157655/100621622/100518646/396709/100510966/100623283/100049678/100623071/100624334/396762/100511310/641309/595114/100627056/100519764/399503/100515110/733631/396633/100049697/100156847/397497/100518256/397016/100620481/100113425/100153645/100156479/397002/106508649/1001…	81
GO:0006635	BP	GO:0006635	fatty acid beta-oxidation	36/6759	36/7920	1	1.17177097203728	2.49222931833623	0.0032787490884586	0.0329431191560839	0.0254748337196893	100156927/100113422/397012/397574/397604/397104/100524293/396615/100515577/100626793/100521142/396932/396614/399527/503544/399528/100516877/100626343/733679/100738177/396931/100512509/100152303/100134957/100519491/100505461/100522692/100155020/100519529/494011/100152963/100620966/100157601/100518612/100516456/396832	36
GO:0046488	BP	GO:0046488	phosphatidylinositol metabolic process	71/6759	74/7920	0.959459459459459	1.12426674344118	2.5912356503128	0.00328937291723417	0.0329431191560839	0.0254748337196893	100462718/100156925/100157143/100312979/100157292/100623707/100513565/100520446/100124379/100518140/100622761/100624272/100521498/100156778/100620255/100144587/100512501/100312963/733576/100624832/100517493/100302367/100525443/493186/100739135/100156880/397425/503700/100515917/100302366/100521692/100155619/100519764/100217396/397196/100155939/100037269/100514878/100462756/100621832/100514187/1005…	71
GO:2000146	BP	GO:2000146	negative regulation of cell motility	71/6759	74/7920	0.959459459459459	1.12426674344118	2.5912356503128	0.00328937291723417	0.0329431191560839	0.0254748337196893	492313/397182/100522100/396849/494460/100144503/397412/100518636/100233201/100157451/100515207/100156417/100155466/100625944/100156773/397271/397078/100512983/100154259/397422/404697/100154178/100157318/100516558/100525579/100621622/100157978/397492/100510966/396997/100153983/100512827/100625226/100169652/100511975/100511742/100512576/100511141/100515411/100157936/397196/100153434/100125345/10015…	71
GO:0032103	BP	GO:0032103	positive regulation of response to external stimulus	182/6759	198/7920	0.919191919191919	1.07708240864033	2.65022812286903	0.00337519780436407	0.033682448370742	0.0260465551987116	492313/397028/396660/397663/399533/100518718/397665/100522387/100522100/100170118/494467/100521716/397157/494460/100113426/780404/100515940/397412/397042/100620246/397656/397360/100141314/397011/100627467/100514278/100511455/100286859/397311/100621221/406188/100515264/100153256/397271/100151746/100127483/397078/100623707/100513621/397020/100521742/100157112/100521986/404697/100520005/100154178/10…	182
GO:0022008	BP	GO:0022008	neurogenesis	442/6759	494/7920	0.894736842105263	1.04842665919125	2.68182723115041	0.00338339436407753	0.033682448370742	0.0260465551987116	100125968/414396/397663/100519172/100524086/397029/100170118/100627149/396849/492277/780428/595117/397157/100515138/494460/397328/100512646/100144481/448980/733648/100515499/100519062/100518636/100233201/100145887/780402/780425/100170851/397360/100512419/100626014/100516540/100158033/100516875/397482/396562/100514873/100525170/100152754/100286859/100512621/100037273/100233169/100624126/100525363/…	442
GO:0001837	BP	GO:0001837	epithelial to mesenchymal transition	49/6759	50/7920	0.98	1.14833555259654	2.53865201789875	0.00339513232173854	0.0336987092053513	0.0260591296624668	100170118/492277/397656/397096/100625944/100738269/397078/397447/397512/100127359/100627450/397142/396665/100518262/100621622/100152741/100523465/100623283/100152307/100512576/100157266/102158247/100627056/100154384/100518256/397400/100736650/100513627/100113425/100516027/449001/100156502/102162332/396840/100524216/100521305/100152404/100513828/100519905/100157103/100516839/100521912/492315/10052…	49
GO:0071805	BP	GO:0071805	potassium ion transmembrane transport	60/6759	62/7920	0.967741935483871	1.13397190842318	2.55513506079971	0.00354453045889973	0.0350771782802095	0.0271250964369962	397481/100155929/396898/100127139/100516546/100156458/396828/396992/100516960/100523637/641309/397458/100329126/100514966/397434/100514767/100154866/100155991/100037948/100156432/397293/100521222/100158240/100154291/100524248/100520693/100523060/733666/100621502/397168/397448/100627780/100126845/397045/100514651/100152071/100516499/100521707/397433/397081/100155464/100134965/100156408/474166/3971…	60
GO:0061138	BP	GO:0061138	morphogenesis of a branching epithelium	70/6759	73/7920	0.958904109589041	1.1236160005837	2.56002718490981	0.00371576970056728	0.0366629939390292	0.0283514038193393	396969/100141405/397471/100627467/100522824/100515207/100286859/100192436/397311/100144462/100524544/100513621/733611/397142/100157655/100518251/100621622/100152664/654328/100152741/100518646/100510966/100623283/100525059/100622658/100517843/100152307/100158096/100522873/100516554/396762/100511310/641309/100157266/100155958/100627056/397668/100515110/100524100/100156847/100154384/397497/100152163…	70
GO:0031329	BP	GO:0031329	regulation of cellular catabolic process	107/6759	114/7920	0.93859649122807	1.0998201228771	2.59010003153198	0.00376943695160326	0.0370828089486634	0.0286760457426735	406187/397663/396775/100518718/396862/100517196/397648/733610/100523089/100157451/100523520/100316852/396562/397011/100144421/100049704/100517599/100152675/100158185/397311/100037306/100156882/100512626/100624229/100514906/100157292/397251/100153321/780411/397447/100154191/100136900/100526065/100739380/397077/100127359/100520446/100462745/100513798/100516128/100739638/100155795/733576/100158051/1…	107
GO:0007249	BP	GO:0007249	canonical NF-kappaB signal transduction	98/6759	104/7920	0.942307692307692	1.10416880057359	2.58001566427291	0.00382822535779856	0.0375503869654653	0.0290376226829922	396823/396660/100518718/445512/396849/396655/733654/100153111/397011/100153168/100523014/100271903/100524544/100151746/100135665/397447/100154191/414381/100151983/100155656/100738389/100515808/100524751/100155894/100127355/100520196/100156358/100233174/100521624/448965/396646/100518585/100152569/397349/100135663/100101471/100513840/100624959/100156979/100524475/100294688/100622156/100513491/59512…	98
GO:0051261	BP	GO:0051261	protein depolymerization	48/6759	49/7920	0.979591836734694	1.1478572787304	2.50487511098981	0.00391065635347076	0.03813461678019	0.0294894061742178	445516/445532/100049693/100519062/494457/100037957/100145887/100517353/100037958/497233/100134958/100519653/100155574/494463/100517932/397556/100523377/100523947/106504190/100736958/100625338/100521312/100515274/100151861/100525195/100157771/100156373/100622172/100621798/396584/100157165/406190/100516908/100518110/100316850/100519703/100154659/100337683/100739720/100155580/100521297/100623453/100…	48
GO:1903313	BP	GO:1903313	positive regulation of mRNA metabolic process	48/6759	49/7920	0.979591836734694	1.1478572787304	2.50487511098981	0.00391065635347076	0.03813461678019	0.0294894061742178	100739316/100736981/399538/492277/100624279/100513591/100512646/100158002/100524591/100522851/100158042/100316849/100627807/768108/100514180/397447/100156513/100154442/100415778/100153354/768110/100516785/100157814/100153107/100152442/100623102/100511347/100519792/100525087/100520963/100620235/100521809/100155245/100153005/396689/100516183/100525761/100157651/100627320/100157553/100620940/1001524…	48
GO:0043488	BP	GO:0043488	regulation of mRNA stability	59/6759	61/7920	0.967213114754098	1.13335225164262	2.52256235930839	0.0040361543395151	0.0391295776810548	0.0302588070128886	100739316/397665/492277/100624279/100513591/100512646/100525539/100158002/100524591/100316849/100515840/100525341/100337681/100157303/100514180/397447/100154442/100512131/100521547/100153354/100516785/100153107/100152442/100623102/100511347/397641/100155078/100156873/100519792/100513840/100233181/100520963/100620235/100153407/100523200/100521809/100155245/100153005/396689/100518091/100516183/1005…	59
GO:0055088	BP	GO:0055088	lipid homeostasis	59/6759	61/7920	0.967213114754098	1.13335225164262	2.52256235930839	0.0040361543395151	0.0391295776810548	0.0302588070128886	397576/406187/397691/399533/100170118/100113422/100523371/397537/396801/100515940/397628/100049704/396967/403334/100512626/100516688/403162/494017/100515549/100522628/100153243/414425/100137084/100155491/396564/100516877/733636/100628166/100520503/397591/100154266/100624678/397307/100155736/100155795/100049678/100381253/100154658/100157122/100516066/100158013/100286807/102163020/497624/100270814/…	59
GO:0001819	BP	GO:0001819	positive regulation of cytokine production	148/6759	160/7920	0.925	1.08388814913449	2.58636627106296	0.00408046968365446	0.0394445402753265	0.0305023668190799	396823/492313/397028/396660/396942/397663/492279/100158015/396655/780404/100515940/595116/397412/100145887/100170851/397360/100520726/100153111/396810/100625944/100156630/100152607/100524544/397271/100151746/397078/100623707/780411/100156649/100153243/404697/100415778/100523757/397406/397340/396609/396611/100188978/396656/396865/396709/448965/396646/100512633/397036/100154035/100169652/100135663/…	148
GO:0044283	BP	GO:0044283	small molecule biosynthetic process	225/6759	247/7920	0.910931174089069	1.06740270732141	2.59659073584229	0.0041804221448456	0.0402054935883749	0.0310908101606623	396944/397561/396597/396670/100157582/407608/397132/414411/397602/100144531/397630/397537/664652/396968/780404/100524254/100524223/397371/397412/397590/100125957/100155595/100144446/100126282/396590/397104/100155956/494015/733654/100520726/100156865/100524293/654407/100312971/397456/396967/397324/444997/100524622/100512595/100190994/733607/100512224/100626434/403334/100312961/397619/100522261/100…	225
GO:0006813	BP	GO:0006813	potassium ion transport	69/6759	72/7920	0.958333333333333	1.12294718153573	2.52851545906631	0.00419535585269999	0.0402054935883749	0.0310908101606623	397481/100155929/396898/100127139/100516546/100156458/396828/396992/100157507/100625338/100516960/100523637/397584/641309/397458/100329126/100514966/397434/100514767/100154866/100155991/397413/100037948/100156432/397293/100521222/100158240/397245/100154291/100524248/100520693/100523060/733666/100621502/397168/397448/100627780/100126845/397045/100514651/100500718/100152071/399501/100516499/1005217…	69
GO:0051056	BP	GO:0051056	regulation of small GTPase mediated signal transduction	69/6759	72/7920	0.958333333333333	1.12294718153573	2.52851545906631	0.00419535585269999	0.0402054935883749	0.0310908101606623	100529116/664652/100516825/100462752/100145887/780425/100286859/100525363/100154193/100155466/100156861/100519625/100524544/100151746/100523052/100156313/100505408/100154195/100157148/397038/100523757/100156549/100518251/100519355/100240721/100525921/654328/100518854/100523674/397046/100155918/100525839/100519683/100623283/100157762/100152598/100154546/100514401/100737417/100525524/100157266/1005…	69
GO:0030522	BP	GO:0030522	intracellular receptor signaling pathway	97/6759	103/7920	0.941747572815534	1.10351246881181	2.55124113122759	0.00425167761396472	0.0406284952509236	0.0314179163149255	397665/100170118/396849/100517284/780404/100515940/397656/100155956/100627467/100511455/100525363/100522589/100153256/100151746/100513621/100521742/396740/397387/100512591/100174959/100523236/100517522/100155894/100621622/100322868/100522238/100157180/100154503/396709/100153858/100515921/100514104/396646/733576/100520121/100523109/396610/100518514/100514768/100622156/100623262/397671/100156801/39…	97
GO:0043603	BP	GO:0043603	amide metabolic process	171/6759	186/7920	0.919354838709677	1.07727331300202	2.57302618293249	0.00436992493141751	0.0416391418465068	0.0321994468630764	100515283/397403/414411/100170118/100158015/396926/448980/100524223/396969/100142664/100125957/100144446/100294678/100512419/100516343/100156737/397115/100627128/100153791/100512746/100626793/100516042/397324/397690/100233169/100512595/100521142/100156882/100312961/100512626/100301559/100514906/100157521/100514684/100154776/449572/780411/100154978/100525187/397447/100156098/397682/100155309/10031…	171
GO:0002753	BP	GO:0002753	cytoplasmic pattern recognition receptor signaling pathway	47/6759	48/7920	0.979166666666667	1.14735907678651	2.47067290664854	0.00450286130889842	0.0422369451920099	0.0326617267325572	397665/100170118/100515940/397656/100627467/100511455/100153256/100151746/100521742/100522238/100157180/100515921/396646/733576/100520121/100523109/396610/100514768/100622156/100623262/399541/100101927/100037289/100513135/396752/100153856/100519703/100623776/100519060/100524520/100518071/100217389/100525877/100037296/100519451/100522045/100518977/100144480/100525536/100627693/100518678/100513485/…	47
GO:0008016	BP	GO:0008016	regulation of heart contraction	47/6759	48/7920	0.979166666666667	1.14735907678651	2.47067290664854	0.00450286130889842	0.0422369451920099	0.0326617267325572	100154056/100522926/396875/396838/100518636/100037273/397421/100514123/100125959/733670/397195/100525465/100157795/397003/100037967/100125345/100518009/100628130/397293/100153669/100518540/100515143/100514594/100628206/100521305/100152404/100621502/397168/397448/100144471/397498/100513190/100522131/397355/100521707/100519931/474166/100152747/100155046/397167/100511417/100037946/100628074/397496/1…	47
GO:0031396	BP	GO:0031396	regulation of protein ubiquitination	47/6759	48/7920	0.979166666666667	1.14735907678651	2.47067290664854	0.00450286130889842	0.0422369451920099	0.0326617267325572	100125968/100518718/100517442/664652/780404/100515940/100462752/100152028/100522589/100151782/100511251/100037300/100154859/100621690/396609/100520431/100625226/100152338/100511733/100518514/100145895/100622156/397379/100157705/100156406/780419/100625554/100125346/100157266/100157714/100125965/100155821/100156308/100520380/100623776/100522554/100519210/100156260/100512542/100524974/100512031/1005…	47
GO:0034440	BP	GO:0034440	lipid oxidation	47/6759	48/7920	0.979166666666667	1.14735907678651	2.47067290664854	0.00450286130889842	0.0422369451920099	0.0326617267325572	100156927/100113422/397012/100134962/397574/397604/397104/100524293/100525884/396615/100515577/100626793/100521142/396932/396614/100156630/399527/503544/100157318/399528/100516877/100626343/733679/100738177/100522133/396931/100512509/100152303/100134957/100519491/100505461/100522692/100155020/100519529/494011/100152963/396971/100620966/100157601/100627803/396840/100620614/100518612/100379630/1005…	47
GO:0009411	BP	GO:0009411	response to UV	34/6759	34/7920	1	1.17177097203728	2.42170439686419	0.00450865142079626	0.0422369451920099	0.0326617267325572	100627662/396862/100157451/407773/100156630/100623707/100155472/404697/100513527/100624870/100520431/100520418/100624450/396610/397320/100626052/100517567/100513294/100737620/751859/100523533/396633/100154469/100525560/396955/100737405/100518913/100515586/100286808/100153268/100525983/404698/100522779/100513197	34
GO:1901875	BP	GO:1901875	positive regulation of post-translational protein modification	34/6759	34/7920	1	1.17177097203728	2.42170439686419	0.00450865142079626	0.0422369451920099	0.0326617267325572	100125968/100517442/100515940/100462752/100520726/100152028/100522589/100151782/100511251/100037300/100521504/100621690/396609/100152338/100155235/397379/100157705/780419/100625554/100125346/100511878/100522200/100155821/100156308/100520380/100623776/100624971/100519210/100156260/100512031/100525983/100522958/100526254/733673	34
GO:0050804	BP	GO:0050804	modulation of chemical synaptic transmission	105/6759	112/7920	0.9375	1.09853528628495	2.53390994817792	0.00461205562437836	0.0429642611935805	0.0332241584231902	397663/100518718/396875/100170118/100522309/397482/396562/100152555/100525170/100153199/100524544/100151746/397251/780411/100156098/654326/100521058/100157496/397422/733590/100127158/100513988/100525579/100518251/100153861/396609/100157471/100155006/100626046/100155015/100512310/100512029/100155078/100515860/100144499/100187577/100512473/100152881/397379/100515411/397003/397609/100155958/10062259…	105
GO:0099177	BP	GO:0099177	regulation of trans-synaptic signaling	105/6759	112/7920	0.9375	1.09853528628495	2.53390994817792	0.00461205562437836	0.0429642611935805	0.0332241584231902	397663/100518718/396875/100170118/100522309/397482/396562/100152555/100525170/100153199/100524544/100151746/397251/780411/100156098/654326/100521058/100157496/397422/733590/100127158/100513988/100525579/100518251/100153861/396609/100157471/100155006/100626046/100155015/100512310/100512029/100155078/100515860/100144499/100187577/100512473/100152881/397379/100515411/397003/397609/100155958/10062259…	105
GO:0006397	BP	GO:0006397	mRNA processing	178/6759	194/7920	0.917525773195876	1.07513006712699	2.5562161523872	0.00465219025718723	0.0432174220270736	0.0334199270784598	100511890/100153958/100736981/399538/396703/397665/100622191/448813/492277/397461/100525539/768102/100522851/100737559/100157937/100156323/100522004/100158042/100523886/100515237/654327/100512899/100155420/100526149/100518189/100627807/768108/733651/768100/100625186/100307051/102167536/100049658/100522208/100155422/100624126/100154850/100153900/100626720/100511390/100738153/100625681/100156733/10…	178
GO:0008654	BP	GO:0008654	phospholipid biosynthetic process	87/6759	92/7920	0.945652173913043	1.10808776703526	2.51596928506886	0.00471930854753882	0.0433598733483771	0.0335300843378913	100524223/100156925/100157143/100153932/100170145/100512626/100312979/100623707/100523738/100513565/100153243/613128/100520446/100124379/396958/100155491/100624272/100217397/100521498/100156778/100620255/100154266/100312963/397629/733576/100624832/100156253/100153088/100154792/100151793/100302367/100154658/493186/100739135/100158013/100037303/397097/102163020/100505461/100156880/397425/503700/100…	87
GO:0010506	BP	GO:0010506	regulation of autophagy	87/6759	92/7920	0.945652173913043	1.10808776703526	2.51596928506886	0.00471930854753882	0.0433598733483771	0.0335300843378913	100518718/100517196/397648/733610/100523089/100157451/100523520/100316852/396562/397011/100144421/100517599/100152675/100158185/397311/100512626/100624229/100157292/397251/100153321/397447/100154191/100136900/100526065/100739380/397077/100127359/100520446/100462745/100513798/100516128/100739638/733576/100158051/100517493/100525654/100524971/100144528/100624252/100621798/100519020/100625554/100155…	87
GO:0045017	BP	GO:0045017	glycerolipid biosynthetic process	87/6759	92/7920	0.945652173913043	1.10808776703526	2.51596928506886	0.00471930854753882	0.0433598733483771	0.0335300843378913	397072/100144531/100156925/397308/100157143/100187579/100152836/100170145/100512730/100312979/100623707/100170845/403165/100523738/100513565/100153243/613128/100520446/100124379/100624272/733639/100217397/100294675/100521498/100156778/100620255/100154266/100312963/397629/733576/100624832/100156253/100153088/100154792/100302367/493186/100739135/100158013/397097/102163020/100505461/100156880/397425…	87
GO:0048872	BP	GO:0048872	homeostasis of number of cells	96/6759	102/7920	0.941176470588235	1.1028432677998	2.52225159519302	0.00471953044241706	0.0433598733483771	0.0335300843378913	100155012/100038023/397602/445512/100521183/396655/397088/733648/397412/397656/100316849/100170851/100517710/100158059/641348/100158185/396810/100516688/100513035/100156630/100524544/100154798/100513621/449572/100156098/100174959/100153197/733590/100157655/100156549/100518251/397340/100621675/397244/100154922/100518646/100518817/100038002/397036/100049678/100525580/100624334/100621798/414404/3975…	96
GO:0048871	BP	GO:0048871	multicellular organismal-level homeostasis	208/6759	228/7920	0.912280701754386	1.06898404466559	2.55009714385611	0.00483749022112765	0.0443215106798371	0.0342737161415927	100125968/100155012/100038023/399533/100518718/397602/445512/100521183/397087/492277/396655/664652/397088/100627480/733648/396969/397412/100518636/404694/397604/397656/100316849/100170851/100517710/397360/100158059/100520233/100520726/100623352/641348/407773/654407/100144591/100525884/100153518/100624126/100126235/100158185/397311/100511143/396810/100516688/100513035/100156630/100524544/100154798…	208
GO:1902105	BP	GO:1902105	regulation of leukocyte differentiation	77/6759	81/7920	0.950617283950617	1.11390573885026	2.48609698858426	0.00511518060110686	0.0467373350813462	0.0361418672608848	445460/396942/100144531/396849/492277/100141307/100155717/397471/397360/100524544/397078/100623707/100153665/100127359/448810/100524846/100154178/100156549/397340/100621622/396611/100511298/100155631/100171389/396709/100512633/100302367/414912/100511321/100623071/100524971/397550/595129/100157105/100155281/100157936/100525094/100737620/100518091/399503/100517619/100524215/100511878/396912/733631/…	77
GO:0002244	BP	GO:0002244	hematopoietic progenitor cell differentiation	46/6759	47/7920	0.978723404255319	1.14683967475989	2.4360292685626	0.00518284280695239	0.0469695129380061	0.0363214098313311	100521183/100157197/100153946/100316849/100516343/100516003/397311/100621221/396810/100516688/397078/396917/100513621/780411/100233172/100156869/404697/100157655/100513580/100621622/100512336/100154922/100171389/396709/100524063/100155958/100737620/100518091/100156584/100525761/396912/100113425/100155891/100156479/100512542/100524095/100628161/100512037/397093/100518128/100521731/100152101/100517…	46
GO:0016482	BP	GO:0016482	cytosolic transport	46/6759	47/7920	0.978723404255319	1.14683967475989	2.4360292685626	0.00518284280695239	0.0469695129380061	0.0363214098313311	100626970/100154775/106504120/595113/100737886/100144526/100520446/100155086/404692/100154676/100154984/100192441/100510921/100152596/100512405/100155023/100518951/100524081/102162899/100523594/100517332/100514997/100523207/100513057/100152541/100514627/100521692/100628048/100523617/100512536/100154060/100623588/100626341/100154010/100152208/100627609/595112/100154802/100156507/100737880/10062769…	46
GO:0019395	BP	GO:0019395	fatty acid oxidation	46/6759	47/7920	0.978723404255319	1.14683967475989	2.4360292685626	0.00518284280695239	0.0469695129380061	0.0363214098313311	100156927/100113422/397012/100134962/397574/397604/397104/100524293/100525884/396615/100515577/100626793/100521142/396932/396614/100156630/399527/503544/399528/100516877/100626343/733679/100738177/100522133/396931/100512509/100152303/100134957/100519491/100505461/100522692/100155020/100519529/494011/100152963/396971/100620966/100157601/100627803/396840/100620614/100518612/100379630/100516456/3968…	46
GO:0045229	BP	GO:0045229	external encapsulating structure organization	95/6759	101/7920	0.940594059405941	1.10216081528259	2.4930426899539	0.00523611449902894	0.0470182226486907	0.0363590769318369	100152001/733672/397663/397532/397533/397391/100526237/100519144/396707/100152401/397471/733628/100286741/100158059/100516578/100525278/397531/396562/100153791/100515207/414914/397155/497061/100144462/100625944/100524544/100738269/100151746/397078/100511655/100517457/397142/100155248/100516366/100157655/397198/780413/100521060/102166778/100514576/397492/100153503/397320/100520218/100157387/100516…	95
GO:0006986	BP	GO:0006986	response to unfolded protein	33/6759	33/7920	1	1.17177097203728	2.38567405592245	0.00528690659468036	0.0470182226486907	0.0363590769318369	396907/492279/407060/100156392/100526009/100155338/100516343/397011/100144536/100623707/100155472/100511251/100155894/100192439/100144516/100517335/396667/100192438/100738612/100511321/100151836/100511108/100240743/100513348/100524643/100142689/100626099/396633/100520400/100523409/100621588/100155947/100142688	33
GO:0007224	BP	GO:0007224	smoothened signaling pathway	33/6759	33/7920	1	1.17177097203728	2.38567405592245	0.00528690659468036	0.0470182226486907	0.0363590769318369	397605/100157655/100621622/100525059/100624334/100511196/396762/100520750/100157616/100515110/100144491/100627504/100153315/100156502/100516225/100623555/100157208/100628206/100517251/100621426/100518420/100627459/397174/100520334/100520490/100511316/100513386/100127357/100512749/100626520/574073/100156863/100505406	33
GO:0035282	BP	GO:0035282	segmentation	33/6759	33/7920	1	1.17177097203728	2.38567405592245	0.00528690659468036	0.0470182226486907	0.0363590769318369	100286859/780411/100628163/100627450/397142/100518262/100621622/100152741/100169652/100524063/100156808/100627056/100524215/100620481/100516027/100626208/397338/100514260/100622748/100516574/397005/100524360/100152747/100517249/100511431/100519993/100153433/100155863/100620133/100738625/100510963/100156863/100513681	33
GO:0048659	BP	GO:0048659	smooth muscle cell proliferation	33/6759	33/7920	1	1.17177097203728	2.38567405592245	0.00528690659468036	0.0470182226486907	0.0363590769318369	492313/397182/397657/445512/396655/100518636/397172/397271/100127483/100623707/100157112/100157318/654298/733639/397584/100169652/100240743/100622156/396613/399541/100154395/397400/100625006/100113425/397479/397013/100518128/100500718/100521003/100157103/100622305/397106/396991	33
GO:1903322	BP	GO:1903322	positive regulation of protein modification by small protein conjugation or removal	33/6759	33/7920	1	1.17177097203728	2.38567405592245	0.00528690659468036	0.0470182226486907	0.0363590769318369	100125968/100517442/100515940/100462752/100152028/100522589/100151782/100511251/100037300/100521504/100621690/396609/100152338/100155235/397379/100157705/780419/100625554/100125346/100511878/100522200/100155821/100156308/100520380/100623776/100624971/100519210/100156260/100512031/100525983/100522958/100526254/733673	33
GO:1904375	BP	GO:1904375	regulation of protein localization to cell periphery	33/6759	33/7920	1	1.17177097203728	2.38567405592245	0.00528690659468036	0.0470182226486907	0.0363590769318369	397605/100518718/397019/396946/100522325/664652/100620246/780425/100153199/100623707/100520005/404692/100188978/100514104/100156029/100513481/100522873/397671/100302508/397163/100625324/100625500/100523840/100153460/100522015/100153341/100514486/100521003/100337658/100515980/397582/100628074/100151939	33
GO:0003015	BP	GO:0003015	heart process	67/6759	70/7920	0.957142857142857	1.12155221609283	2.4645484348944	0.00533999748393886	0.0471134698649103	0.0364327313719025	100037999/396690/100049696/396860/100154056/100156435/606751/100152267/100522926/100271745/396875/396838/100518636/100037273/397421/100337687/100127359/100514123/396947/100125959/100157655/397600/733670/397195/397036/100525465/100157795/397003/100037967/397163/100523850/100125345/397540/100518009/100240724/100628130/397293/100523323/100153669/100518540/100515143/100514594/100628206/100521305/1001…	67
GO:0046467	BP	GO:0046467	membrane lipid biosynthetic process	67/6759	70/7920	0.957142857142857	1.12155221609283	2.4645484348944	0.00533999748393886	0.0471134698649103	0.0364327313719025	396590/100156737/100153791/100512626/100312979/449572/100312969/100124379/100135677/396676/100155491/100127167/100512485/100739638/100520925/100152725/100624832/445537/100151793/100152988/100157122/396602/100739135/100037303/100511825/100156880/100152155/100154856/100524987/100522653/100621832/100233170/396619/100156815/100522057/100525584/100524018/100514711/100525885/100154885/100519210/1001527…	67
GO:0070482	BP	GO:0070482	response to oxygen levels	67/6759	70/7920	0.957142857142857	1.12155221609283	2.4645484348944	0.00533999748393886	0.0471134698649103	0.0364327313719025	100037272/397391/100518545/397157/100153821/100155530/396696/100516343/494015/100520726/407773/100625284/100154379/445531/100152675/100126235/100625944/100738269/396622/100627352/100152368/397077/100127359/397123/397142/100125959/100312959/100621622/733639/397492/397600/100153858/100518817/100512827/733595/100154525/397003/100155958/444999/102158247/751859/399503/100157219/100738736/664651/100154…	67
GO:0015630	CC	GO:0015630	microtubule cytoskeleton	438/7486	465/9127	0.941935483870968	1.1484163987831	7.01633197580574	2.66700071269626e-15	1.25615733567994e-12	7.86063367952582e-13	396823/397664/733671/100736789/100154056/733686/397663/100152205/100522926/100519172/733594/397657/397523/100522387/100135051/396849/100271929/780428/397091/595117/100510936/396838/100157776/493184/100521551/100622584/100515940/100523875/100519062/100623886/100621037/100462752/100462718/100512860/397656/100145887/100156392/100511265/733612/100337672/606742/100522049/100153927/397128/100516343/100…	438
GO:0005730	CC	GO:0005730	nucleolus	311/7486	327/9127	0.951070336391437	1.15955369492982	6.2755278221546	7.32080873931721e-13	1.7240504581092e-10	1.07885602474148e-10	414390/733671/100135671/100038023/397650/100736789/396768/414422/414398/414397/100627662/414392/100517840/396638/100519021/100513520/100037995/414420/100156570/100156911/397378/396655/100156319/100624907/100524842/100519426/100155420/100513438/100627301/100153111/100154734/100516003/100516606/100144421/100157622/100516295/100620511/100153560/100141406/100627477/100192436/100156861/100519247/10051…	311
GO:0005768	CC	GO:0005768	endosome	320/7486	341/9127	0.93841642228739	1.14412592655851	5.79341387904395	7.76481867804649e-11	1.2190765324533e-08	7.62859378895796e-09	397664/397576/406192/396996/595120/397503/396942/397663/397033/100155929/397019/100153175/100154143/100154598/733610/396849/397091/100516188/100152548/100625391/595117/397296/494565/399654/397399/100144503/396801/100626970/595116/397214/100037921/100620246/100625110/100526104/780425/100157588/100522049/100153927/100152373/100624668/100520233/100623352/397172/397011/100525048/100522249/100525505/1…	320
GO:0005815	CC	GO:0005815	microtubule organizing center	268/7486	283/9127	0.946996466431095	1.15458679523332	5.6422470445813	1.44321971061839e-10	1.69939120925315e-08	1.06342504992934e-08	100736789/100154056/100522926/397657/397523/100522387/780428/397091/595117/396838/100521551/100622584/100515940/100623886/733612/606742/100153927/100516343/100153923/397482/100144421/100514278/100515063/100049658/100626901/100152772/100156619/100525341/100151896/100512224/100626043/100625944/100521783/733687/100151746/396917/397251/780411/397447/100156735/100038005/100136900/100521742/396740/1001…	268
GO:0016604	CC	GO:0016604	nuclear body	241/7486	254/9127	0.948818897637795	1.15680872010956	5.41330728870405	6.95164939192922e-10	6.54845372719732e-08	4.09781437840038e-08	100518718/100127150/448813/494560/100141307/780404/768102/100127139/100737559/100462718/100157937/100522004/100625110/654327/100523089/100462726/733612/100134950/100519426/100156925/397044/100515770/100510904/100526149/100518189/100626293/100153064/100514873/100625186/100307051/102167536/100049658/100522208/100625284/100152675/100157672/100153900/100512224/100157303/100738153/100522090/100156630/…	241
GO:0098590	CC	GO:0098590	plasma membrane region	357/7486	386/9127	0.924870466321243	1.12761057255063	5.47155290130335	1.49408713235696e-09	1.17285839890022e-07	7.33937538701666e-08	397481/396942/494458/445532/100152077/397019/100153175/100522325/397602/396849/780427/780428/397091/397018/100515339/595117/100510936/396926/100144503/100519857/100622921/396898/100037961/100523875/100518636/100233201/100462718/100514935/494457/100155091/100192448/100145887/106504095/733612/780425/100286741/100515528/100153927/100048953/100512419/641347/100624668/100158033/397583/407773/100144591…	357
GO:0048471	CC	GO:0048471	perinuclear region of cytoplasm	161/7486	166/9127	0.969879518072289	1.18248602210069	5.06776260820667	2.36072320789382e-09	1.56014263878386e-07	9.76287716749315e-08	397605/397028/100038023/397025/397663/397191/396742/397657/399538/396959/445512/100627717/100517284/100624193/733608/780404/100233201/100520774/100620246/100523089/397128/100624668/100516546/100152028/397482/397011/100511571/100524661/654407/100525505/397456/100144502/100521665/100156861/100511143/100153199/100524544/397130/397271/100623707/100738545/100519863/100125375/100520699/100154520/100621…	161
GO:0000139	CC	GO:0000139	Golgi membrane	189/7486	197/9127	0.959390862944162	1.16969815737261	5.14274941407167	2.64992380260528e-09	1.56014263878386e-07	9.76287716749315e-08	595120/100301914/733610/100517442/595117/100622584/100157296/100622860/100462752/100520774/100151822/100518647/100154397/494015/397308/100316852/100144421/397594/100739349/100337660/100156765/100157931/397345/100520962/100516674/100151809/100156861/100519805/100156882/100157274/100156903/780412/100511575/100515515/100270821/100511655/100156939/100738545/397020/780411/100525632/100511312/100516916…	189
GO:1990234	CC	GO:1990234	transferase complex	351/7486	381/9127	0.921259842519685	1.12320846682837	5.24697696737479	7.6256340708182e-09	3.99074849706153e-07	2.49728367231473e-07	414396/780418/595110/100154432/397091/100523679/100627572/100312974/664652/397012/100152215/397606/733601/100521697/100524842/100526009/100519426/100513438/397385/100626293/100524293/100525480/100522703/100307051/100517459/100519001/100156226/100519266/100523327/733657/100620823/100627477/100736575/100517568/100190994/100511143/100156903/100519625/100156170/100513048/100217381/100125975/100312979…	351
GO:0005773	CC	GO:0005773	vacuole	258/7486	276/9127	0.934782608695652	1.13969554763094	5.03328808384026	1.80138516349614e-08	7.88449174296423e-07	4.93386453912165e-07	100511890/100153167/494568/100381266/397033/100155929/100518718/100154477/399538/100522387/397410/100154598/733610/414407/100516188/100152548/100624193/494565/396926/100144481/100037961/396801/396969/100519789/100141405/100142664/100462752/100037921/100514935/100152401/100620246/100625110/595115/100462751/100523089/106504095/100518647/100517533/100157451/100152373/100520233/100156184/100623352/10…	258
GO:0031967	CC	GO:0031967	organelle envelope	391/7486	428/9127	0.913551401869159	1.11381026514291	5.15085716934117	1.84138872977933e-08	7.88449174296423e-07	4.93386453912165e-07	808507/808504/808510/808511/396823/808502/808501/808512/808508/396725/733671/403155/397025/808509/396907/397663/414799/100302698/492279/403329/100517196/100126859/397648/396946/397593/100170118/397659/100518545/100519138/100513629/100521950/397012/733608/396968/780404/100524254/397567/100518449/397590/100127139/100152609/100170131/100048954/100625110/448982/396966/100625359/100512335/733602/60674…	391
GO:0140535	CC	GO:0140535	intracellular protein-containing complex	387/7486	424/9127	0.912735849056604	1.11281593565851	5.08077238499945	2.9148771830612e-08	1.14408929435152e-06	7.15934746716786e-07	414396/100739316/780418/100521452/492279/397657/449528/397091/100627572/100312974/100157776/100627568/100627652/664652/100521551/100154317/100322871/100623886/100521697/100512454/100623923/100524842/100316849/100155338/397043/100626014/100155956/100513438/100626738/100524293/100153923/100154555/100517459/100512253/100514865/100153668/100156226/397572/397058/100519266/100156790/100523327/733657/10…	387
GO:0005813	CC	GO:0005813	centrosome	214/7486	228/9127	0.93859649122807	1.14434546826591	4.71423064765744	1.16623863496399e-07	4.22537228513878e-06	2.64410378777262e-06	100736789/100154056/100522926/397657/397523/100522387/780428/397091/595117/396838/100521551/100515940/100623886/606742/100153927/100516343/397482/100144421/100514278/100515063/100049658/100626901/100152772/100156619/100525341/100151896/100512224/100626043/100625944/100521783/733687/100151746/397251/780411/100156735/100038005/100136900/100521742/396740/100156104/654326/100511173/100513186/10062816…	214
GO:0000323	CC	GO:0000323	lytic vacuole	212/7486	227/9127	0.933920704845815	1.1386447065359	4.51785274274264	4.39463561524438e-07	1.47848098198579e-05	9.25186445314607e-06	100511890/100153167/494568/100381266/397033/100155929/100518718/399538/100522387/397410/100154598/733610/414407/100516188/100152548/100624193/494565/396926/100144481/100037961/396801/396969/100519789/100141405/100142664/100462752/100037921/100514935/100152401/100620246/100625110/595115/100518647/100517533/100152373/100520233/100156184/100623352/100517950/397172/100511571/100520004/100144591/10052…	212
GO:0010008	CC	GO:0010008	endosome membrane	147/7486	154/9127	0.954545454545455	1.16379059092123	4.37815698122108	5.14062477829975e-07	1.61415618038612e-05	1.01008767573609e-05	595120/396942/397033/100155929/100154598/733610/100516188/595117/494565/397399/100144503/100626970/100037921/100620246/100526104/780425/100624668/100522249/100523862/100515580/100512621/100156882/100737886/100513035/100270821/780411/100144523/100524666/100621229/100519233/397186/100524333/100155086/100627841/100154517/100523947/100155182/100154859/100518140/404692/100126277/100513172/100135050/10…	147
GO:0045202	CC	GO:0045202	synapse	385/7486	426/9127	0.903755868544601	1.10186746088787	4.59903325093856	6.09372333912633e-07	1.70632650327721e-05	1.06776493668034e-05	100049695/733592/414396/100511890/100513660/397611/100736789/414398/414419/100620094/445460/100627662/397663/100517840/100518125/397019/100519021/100153175/100301914/100037995/397047/397523/396875/445467/100170118/100627149/396849/100529116/780428/397091/595117/100156570/100510936/397328/100512646/100620457/100144503/100519857/664652/780404/100525539/100519062/100514935/100621044/100155091/100155…	385
GO:0005764	CC	GO:0005764	lysosome	202/7486	216/9127	0.935185185185185	1.14018637258685	4.45328310496795	6.15871561692412e-07	1.70632650327721e-05	1.06776493668034e-05	100511890/100153167/494568/100381266/397033/100155929/100518718/399538/100522387/397410/100154598/733610/414407/100516188/100152548/100624193/494565/396926/100144481/100037961/396801/396969/100519789/100141405/100142664/100462752/100037921/100514935/100620246/100625110/595115/100518647/100517533/100152373/100520233/100156184/100623352/100517950/397172/100511571/100520004/100144591/100525048/10051…	202
GO:0005769	CC	GO:0005769	early endosome	123/7486	128/9127	0.9609375	1.17158383148544	4.17537102823853	1.38041117411484e-06	3.61207590560051e-05	2.26032239036349e-05	396996/396942/397663/100154143/100625391/100144503/396801/100626970/595116/100620246/780425/100522049/100153927/100624668/100520233/100525048/100525505/100523862/100286859/397311/100151746/100512789/780411/100520699/100144523/100524413/100519233/397186/100524333/100155086/100523947/100154859/100518140/100511385/100516009/100144535/100233191/100736618/100188978/100628127/100190991/100624923/100157…	123
GO:0005635	CC	GO:0005635	nuclear envelope	139/7486	146/9127	0.952054794520548	1.16075395532849	4.18202476479363	1.77730505797838e-06	4.40584569635694e-05	2.75703831708558e-05	396823/396725/397663/100126859/397593/100170118/100519138/733608/100518449/397590/100127139/606742/768108/397482/100520245/100524661/407773/100521622/654407/100155564/397456/100519266/100152675/100519805/733607/100151896/100737637/100513035/780411/494014/100233172/100154520/100627887/100153229/100127359/100738499/397085/100153500/100144452/100144492/100153581/397536/503660/100514510/100125839/100…	139
GO:0012506	CC	GO:0012506	vesicle membrane	282/7486	309/9127	0.912621359223301	1.11267634860153	4.30365857952524	2.45314646703274e-06	5.7771599298621e-05	3.61516321457456e-05	406192/595120/396942/397033/100155929/100521982/100626761/100154598/733610/100271929/100516188/100158015/595117/494565/100620457/397399/100144503/100157296/100622860/100626970/100037921/100514935/100620246/595115/100526104/100462751/106504095/780425/100624668/494015/397308/100153513/100522249/100312960/100337660/100523862/100515580/100512621/397636/100156765/100514713/100523954/445531/100520962/1…	282
GO:0098827	CC	GO:0098827	endoplasmic reticulum subcompartment	395/7486	440/9127	0.897727272727273	1.09451734146164	4.34024032919487	2.72649821435671e-06	6.11514599505719e-05	3.82666416050064e-05	733593/733592/414395/641351/733671/414422/100037994/414398/414419/414397/396907/397607/397598/397418/100037997/414392/396670/414799/100381266/396638/396980/397132/396946/100127150/414391/100037995/414420/397524/397047/100154318/445512/396875/100170118/100154432/100519138/396993/396718/100158015/100627572/100037996/397301/100152950/100155306/100524254/397606/100152397/100156249/397567/397687/10051…	395
GO:0005774	CC	GO:0005774	vacuolar membrane	144/7486	152/9127	0.947368421052632	1.15504028572634	4.11680198721743	2.94817752097217e-06	6.31178005626315e-05	3.94971151135028e-05	397033/100155929/100154598/733610/100516188/100624193/494565/100144481/100462752/100037921/100514935/100152401/100620246/595115/100462751/100523089/106504095/100316852/100511571/100144591/100525048/100515580/100512621/100154379/100462754/445531/100513035/494017/100156681/100153484/100153321/449572/100523197/100322893/100519233/100511605/100127359/100462745/100621829/100518140/100135050/100156538/…	144
GO:0030659	CC	GO:0030659	cytoplasmic vesicle membrane	276/7486	303/9127	0.910891089108911	1.11056678737604	4.18046034875953	4.81500755911064e-06	9.56984563715723e-05	5.98850548307973e-05	595120/396942/397033/100155929/100626761/100154598/733610/100271929/100516188/100158015/595117/494565/100620457/397399/100144503/100157296/100622860/100626970/100037921/100514935/100620246/595115/100526104/100462751/106504095/780425/100624668/494015/397308/100153513/100522249/100312960/100337660/100523862/100515580/100512621/397636/100156765/100514713/100523954/445531/100520962/100153972/10015688…	276
GO:0005789	CC	GO:0005789	endoplasmic reticulum membrane	389/7486	434/9127	0.896313364055299	1.09279349101426	4.2304677805356	4.87635446479349e-06	9.56984563715723e-05	5.98850548307973e-05	733593/733592/414395/641351/733671/414422/100037994/414398/414419/414397/396907/397607/397598/397418/100037997/414392/396670/414799/100381266/396638/396980/397132/396946/100127150/414391/100037995/414420/397524/397047/100154318/445512/396875/100170118/100154432/100519138/396993/396718/100158015/100627572/100037996/397301/100152950/100155306/100524254/397606/100152397/100156249/397567/397687/10015…	389
GO:0042175	CC	GO:0042175	nuclear outer membrane-endoplasmic reticulum membrane network	392/7486	438/9127	0.894977168949772	1.09116438966131	4.17626682663678	6.52761381715765e-06	0.00012298024431525	7.69571313180692e-05	733593/733592/414395/641351/733671/414422/100037994/414398/414419/414397/396907/397607/397598/397418/100037997/414392/396670/414799/100381266/396638/396980/397132/396946/100127150/414391/100037995/414420/397524/397047/100154318/445512/396875/100170118/100154432/100519138/396993/396718/100158015/100627572/100037996/397301/100152950/100155306/100524254/397606/100152397/100156249/397567/397687/10015…	392
GO:0098687	CC	GO:0098687	chromosomal region	113/7486	118/9127	0.957627118644068	1.16754778411226	3.91248109231313	6.90265063429874e-06	0.00012504417110595	7.82486711580424e-05	100521680/396970/397088/100523875/397656/733612/100519426/397360/100521516/100738633/397482/100519001/100151864/100154944/100621221/100156053/100156170/100513035/396917/397251/100154832/780411/100515941/100152361/100517523/733611/100521358/100155019/100151888/100628127/397662/100152681/100521624/100622500/100144450/100627675/100155078/100520403/100622317/100736854/100511321/768099/100511592/10051…	113
GO:0015629	CC	GO:0015629	actin cytoskeleton	166/7486	178/9127	0.932584269662921	1.13701531247842	3.94278145978354	1.06276551510922e-05	0.000182035439810383	0.00011391199719948	100154254/397653/100037999/396690/414396/396693/397021/414906/100049696/100144306/396807/414905/397666/396860/100156435/606751/445516/100125538/100152267/445532/100515755/100524227/100049693/100153175/100157760/100622191/397689/100523778/100519531/396738/396911/396974/100517284/100515339/100174962/100513412/574060/100157406/100622921/100174965/100049656/100462752/733663/100174964/100037957/100156…	166
GO:0005819	CC	GO:0005819	spindle	127/7486	134/9127	0.947761194029851	1.15551915814994	3.87342233301325	1.09632406133747e-05	0.000182035439810383	0.00011391199719948	397664/733671/100154056/397663/100522926/396849/100271929/780428/595117/100510936/396838/493184/100462718/397656/100145887/100522049/100153927/100516003/397482/100515063/100511455/100515580/100158185/100738153/100513035/100156630/733687/397251/100156735/100521742/396740/100511173/100519740/100519720/100517523/448810/100154178/100329127/100155885/100125839/100515021/767625/100628127/100738991/1004…	127
GO:0005770	CC	GO:0005770	late endosome	101/7486	105/9127	0.961904761904762	1.17276312608934	3.80281453414964	1.12081268673059e-05	0.000182035439810383	0.00011391199719948	397664/397576/397503/397033/100155929/100154598/733610/397091/100516188/595117/397296/494565/100144503/396801/397214/100037921/100620246/100625110/100153927/100522249/100525505/100515580/100512621/100513035/100518629/396658/100621229/100519233/397186/100627841/100155182/404692/397198/100513172/100135050/100233191/100628127/100511290/100529117/100520503/397591/100517049/100157416/100519332/1005192…	101
GO:0098852	CC	GO:0098852	lytic vacuole membrane	117/7486	123/9127	0.951219512195122	1.15973557144067	3.80931867115961	1.41856191578639e-05	0.000222714220778463	0.000139367486463224	397033/100155929/100154598/733610/100516188/100624193/494565/100144481/100037921/100514935/100152401/100620246/595115/100511571/100144591/100525048/100515580/100512621/100154379/100513035/494017/100156681/100153484/100153321/449572/100523197/100519233/100511605/100127359/100621829/100135050/100156538/100621077/100511298/100152468/100628127/397472/100520918/100511290/100157997/100529117/100520503/…	117
GO:0005765	CC	GO:0005765	lysosomal membrane	108/7486	113/9127	0.955752212389381	1.16526188117524	3.77540885392875	1.52329923868085e-05	0.000231443206909252	0.000144829808771015	397033/100155929/100154598/733610/100516188/100624193/494565/100144481/100037921/100514935/100620246/595115/100511571/100144591/100525048/100515580/100512621/100154379/100513035/494017/100153484/100153321/449572/100523197/100519233/100127359/100621829/100135050/100621077/100511298/100152468/100628127/397472/100520918/100511290/100529117/100520503/397591/100512310/100157556/100517049/448965/100048…	108
GO:0019866	CC	GO:0019866	organelle inner membrane	161/7486	173/9127	0.930635838150289	1.13463976687118	3.81855201341973	2.0659000878925e-05	0.000304074669186677	0.000190280271253257	808507/808504/808510/808511/808502/808501/808512/808508/733671/403155/397025/808509/100302698/492279/403329/100517196/397593/397012/396968/397590/100048954/733602/100523423/100126282/100156458/100513238/768108/414412/100520636/100524676/100520245/100627467/403216/100516402/100158185/100152325/733649/100518780/397549/100156776/100524239/100739380/100627887/100620830/100620885/100525371/100153794/1…	161
GO:0005694	CC	GO:0005694	chromosome	408/7486	459/9127	0.888888888888889	1.08374150265681	3.9318640597781	2.29210839177139e-05	0.000327146379552826	0.000204717814895052	414396/100524500/397524/100521680/100524086/396970/100141307/664652/397088/780404/100523875/100522239/100624907/100524842/397656/733612/100519426/397360/100521516/100738633/100516343/100626704/100510904/100188903/100520726/100153111/100141311/397482/100157539/100737250/100627128/100519001/100523938/100516295/100625284/100512769/414852/100156226/100157328/100151864/100153518/100037295/100154944/10…	408
GO:0031252	CC	GO:0031252	cell leading edge	103/7486	108/9127	0.953703703703704	1.16276432055887	3.63414914720573	3.3290920164898e-05	0.00046117715875491	0.000288590020005308	100154254/100152267/445532/397019/733615/100153175/396849/780428/100513412/100512646/100622921/100515940/733683/100626970/100233201/100462718/100514935/100155091/100623256/100145887/106504095/780425/100286741/100158033/100154518/397482/100522899/100513228/100524544/100738269/397271/100151746/100512789/397447/100520699/100524413/397085/397509/100137084/100518508/100152184/100624272/100156642/10015…	103
GO:0090575	CC	GO:0090575	RNA polymerase II transcription regulator complex	108/7486	114/9127	0.947368421052632	1.15504028572634	3.55773137112538	5.52027526531898e-05	0.000742871328561497	0.000464865285500546	100144302/397657/100515138/396655/733648/100153946/397360/100516343/100523358/396923/100153518/100515846/100513621/397387/100517170/100523236/100141411/100513628/397260/404697/397142/397340/100523675/100152776/100525647/100523688/100155304/396709/100520327/397307/100516955/100517766/100738612/100525504/100515423/100522677/100157464/100153822/100525580/100155378/100156729/100170769/397550/10024074…	108
GO:0043235	CC	GO:0043235	receptor complex	131/7486	140/9127	0.935714285714286	1.14083145681463	3.58646974795328	5.85682832634546e-05	0.000766268372696865	0.000479506412683254	397663/397019/100037294/100155091/100625110/397172/100144875/100627123/397311/397155/397285/396943/396810/100144462/397070/100141417/100127483/397020/100134977/100157496/100156181/397350/100514510/396665/100155015/654328/396653/100171389/397401/396654/100152598/100521477/397488/100169652/100187577/100152307/100513840/733681/100037938/100522873/399522/100515870/100524166/396762/100127133/100515411…	131
GO:0005874	CC	GO:0005874	microtubule	137/7486	147/9127	0.931972789115646	1.13626978977538	3.55738556155547	7.11808284370711e-05	0.000906112707942176	0.000567016556539969	397664/100154056/733686/100152205/100522926/100519172/733594/100135051/595117/396838/100157776/100521551/100519062/100512860/100145887/100156392/100337672/397128/397482/100626901/100525505/100521665/100513035/396893/733687/494463/100517932/692189/100519720/100151951/100158143/100516830/100155885/100736584/100526092/100144410/100519161/100515021/100516352/100628127/100623824/100519890/100153921/10…	137
GO:0031966	CC	GO:0031966	mitochondrial membrane	236/7486	261/9127	0.904214559386973	1.10242670097848	3.58575347683056	8.993338028387e-05	0.00111434322298725	0.000697320599924972	808507/808504/808510/808511/808502/808501/808512/808508/733671/403155/397025/808509/396907/414799/100302698/492279/403329/100517196/397648/396946/397593/397659/100513629/397012/396968/100524254/397567/100152609/100048954/448982/396966/100625359/733602/100523423/397651/100126282/397104/100152814/100156458/100524730/100158181/100513238/574054/414412/100520636/100524676/100316852/100627467/403216/10…	236
GO:0031965	CC	GO:0031965	nuclear membrane	79/7486	82/9127	0.963414634146341	1.17460397620273	3.39209200447918	9.22704579543579e-05	0.00111434322298725	0.000697320599924972	396823/397593/100519138/100518449/397590/100127139/768108/397482/100520245/100524661/407773/397456/100519805/780411/494014/100627887/100738499/397085/100144492/100153581/397536/503660/100514510/100518446/100521392/100312968/100511389/397600/100154557/100625226/100154792/100519270/100152937/654405/397162/100156234/396584/100626040/100513342/654414/100522657/100524249/100523617/100515724/100519876/…	79
GO:0016607	CC	GO:0016607	nuclear speck	119/7486	127/9127	0.937007874015748	1.14240861156048	3.45165762652286	0.000108104038623971	0.00124982836989892	0.000782102902160459	448813/494560/100141307/768102/100127139/100737559/100462718/100157937/100522004/654327/100462726/733612/100134950/100526149/100518189/100626293/100153064/100625186/102167536/100049658/100522208/100625284/100152675/100157672/100153900/100512224/100157303/100738153/100156630/100521783/100514684/100622532/396740/100154509/100152361/100524666/100154442/100101926/100524846/100512288/733590/100155786/…	119
GO:0000775	CC	GO:0000775	chromosome, centromeric region	78/7486	81/9127	0.962962962962963	1.17405329454488	3.36052645780155	0.000108796100139821	0.00124982836989892	0.000782102902160459	100521680/396970/397088/100523875/397656/733612/100519426/397360/100521516/100738633/397482/100151864/100154944/100621221/100156053/100513035/396917/397251/780411/100152361/100517523/100521358/100155019/100628127/397662/100627675/100155078/100520403/100736854/100511321/100511592/100312966/100516044/100522763/100522808/100521815/100622432/100523455/397379/100155974/100157105/100628034/100525320/10…	78
GO:0098791	CC	GO:0098791	Golgi apparatus subcompartment	125/7486	134/9127	0.932835820895522	1.13732200605309	3.42019678724982	0.000132262178571518	0.00148322585969488	0.000928155639098374	595117/100152401/595115/100157588/100156925/100512419/397011/100157931/100516674/595113/100156882/100156903/100511575/100154117/494017/100511655/100738545/449572/100513186/100625756/100525860/100144526/100524333/768112/100154517/100524079/100521073/100171388/100518024/100154984/100157040/100736618/100510921/100738646/100154707/100512405/100518778/100517676/100152731/100136901/102162899/733576/100…	125
GO:0070161	CC	GO:0070161	anchoring junction	211/7486	233/9127	0.905579399141631	1.1040907261509	3.43757584717638	0.000168144391241009	0.00184176763429105	0.00115251969516481	397653/414396/396725/397663/494458/100152077/397019/100153175/397657/100622191/397689/100523778/100522395/396849/396974/100517284/100513412/100519699/100049656/396941/100518636/494457/100155091/100623256/100524720/100145887/100517353/414421/780425/100286741/100153927/100048953/100526149/100155592/397592/100302021/100127138/100152555/397565/100513507/100525505/100286859/414737/397345/414914/100192…	211
GO:0045177	CC	GO:0045177	apical part of cell	123/7486	132/9127	0.931818181818182	1.1360812911374	3.3635327141814	0.000172845200624088	0.00185022930668058	0.0011578147410226	396942/397663/494458/397018/396926/396898/100037961/100518636/100233201/494457/100192448/106504095/606742/641347/407773/100144591/100144589/397569/100302506/100154619/100156773/100620478/100738269/100151746/100520699/100157790/396924/397186/404697/397236/100124377/100154116/397492/100516960/100154873/100158051/100515451/100520876/100152307/733595/100525654/100152635/397113/100524044/780410/100511…	123
GO:0005740	CC	GO:0005740	mitochondrial envelope	260/7486	290/9127	0.896551724137931	1.09308410181765	3.44059011352131	0.000181389871704356	0.00186038373117119	0.00116416905738727	808507/808504/808510/808511/808502/808501/808512/808508/733671/403155/397025/808509/396907/414799/100302698/492279/403329/100517196/397648/396946/397593/397659/100518545/100513629/100521950/397012/396968/780404/100524254/397567/100152609/100170131/100048954/100625110/448982/396966/100625359/100512335/733602/100523423/397651/100126282/397104/100152814/100156458/100524730/100158181/100513238/574054…	260
GO:0005667	CC	GO:0005667	transcription regulator complex	191/7486	210/9127	0.90952380952381	1.10889978753992	3.40987257210158	0.000181693527885084	0.00186038373117119	0.00116416905738727	100144302/100037272/397657/100515138/396655/733648/396913/100153946/100519426/397360/100516343/100152373/100510904/100519001/100156226/100523358/396923/100153518/100621221/100515846/100519247/100156170/100525028/100513621/100622482/780436/397387/100515941/100517170/100621229/100523236/100141411/100153197/100518418/100513628/397260/404697/397142/100125959/100513013/100153712/100526092/100625905/10…	191
GO:0014069	CC	GO:0014069	postsynaptic density	64/7486	66/9127	0.96969696969697	1.18226345744379	3.17390819013671	0.000238221423401428	0.00238728277493771	0.00149388574585442	100049695/733592/100519021/100301914/100170118/100156570/100525539/100519062/100517353/100516875/574074/100525170/100515264/100155574/100127483/100521758/100515576/100523836/100518294/100157729/100524413/100512131/100514718/100155006/100157507/100521392/100155078/100525283/100626077/100152394/100522555/406190/100216310/100158107/100157264/100049697/100156419/100154780/100524790/100519996/10015554…	64
GO:0055037	CC	GO:0055037	recycling endosome	63/7486	65/9127	0.969230769230769	1.18169506155079	3.13977571391223	0.000282620651369145	0.00271661891418096	0.00169997384282192	396996/397663/397019/595117/100620246/100526104/780425/100624668/100623352/397011/100513782/100627750/100621229/397186/100154517/100523757/100510921/100154707/100511290/100511006/100144587/100518951/100622743/100152731/100525839/397477/100154382/100511975/733595/100521354/100621561/100523207/100738966/100514627/397003/100511707/100156508/100512536/100522555/100520235/100154662/100626341/100523381…	63
GO:0098978	CC	GO:0098978	glutamatergic synapse	63/7486	65/9127	0.969230769230769	1.18169506155079	3.13977571391223	0.000282620651369145	0.00271661891418096	0.00169997384282192	100153175/397047/100170118/396849/397091/595117/100620457/664652/397482/100152555/100525170/100286859/100337681/100153199/100156630/100126852/780411/654326/100523947/100127158/397090/100525579/100157471/100157507/100188978/100156029/100512827/100515411/100627056/100153351/100049697/100156419/100525671/100524790/100153645/100156610/100627921/100155580/100522015/100511183/100623981/100158146/100519…	63
GO:0000228	CC	GO:0000228	nuclear chromosome	72/7486	75/9127	0.96	1.17044082286936	3.16550376495404	0.000289602242057659	0.00272805312018315	0.00170712900581357	100521680/396970/100738633/100621221/100153900/100155574/100156170/100738153/396917/100152258/100152361/100736957/100151954/100628127/100153179/100511637/100525428/100144472/100526025/100513073/100511372/100154006/100515341/100519056/100154735/100626052/100517567/100154824/100192318/100626784/100514295/100621543/100511382/100125965/100216310/100517450/100151982/100153638/100518234/100523570/10051…	72
GO:0000151	CC	GO:0000151	ubiquitin ligase complex	104/7486	111/9127	0.936936936936937	1.14232212442204	3.22209105119345	0.000303056080042933	0.00279881203333768	0.00175140768652263	780418/100627572/100521697/100517459/100519266/100523327/733657/100620823/100736575/100190994/100511143/100519625/100513048/100125975/100157270/100156677/100524765/100736886/100136900/654326/100153655/100511251/100512591/100154259/100517912/100513454/100152568/100521504/100513527/100621544/100517185/100155019/100511385/100516964/100525708/497234/100154557/100739402/100521974/100525839/100525950/1…	104
GO:0000779	CC	GO:0000779	condensed chromosome, centromeric region	62/7486	64/9127	0.96875	1.18110890328613	3.10530777559111	0.000335148390183258	0.00296869267406243	0.00185771359646325	100521680/396970/100523875/733612/100519426/397360/100521516/397482/100621221/100156053/100513035/397251/780411/100521358/100155019/100628127/397662/100627675/100736854/100511321/100511592/100312966/100516044/100522763/100522808/100521815/100523455/397379/100155974/100157105/100628034/100525320/100517976/100520695/100157773/100737668/100518110/100520414/100520257/100516889/100152590/100144449/100…	62
GO:0005743	CC	GO:0005743	mitochondrial inner membrane	139/7486	151/9127	0.920529801324503	1.12231839389377	3.23705199052357	0.000337675120199256	0.00296869267406243	0.00185771359646325	808507/808504/808510/808511/808502/808501/808512/808508/733671/403155/397025/808509/100302698/492279/403329/100517196/397593/397012/396968/100048954/733602/100523423/100126282/100156458/100513238/414412/100520636/100524676/100627467/403216/100516402/100158185/100152325/733649/100518780/397549/100156776/100524239/100739380/100620830/100620885/100525371/100153794/100523751/100154777/100517443/10015…	139
GO:0099572	CC	GO:0099572	postsynaptic specialization	71/7486	74/9127	0.959459459459459	1.1697817908745	3.13199862707295	0.000340359669637731	0.00296869267406243	0.00185771359646325	100049695/733592/100519021/100301914/100170118/100156570/100525539/100519062/100517353/100516875/574074/100525170/100515264/100155574/100127483/100521758/100515576/100523836/100518294/100157729/100524413/100512131/100514718/100155006/100157507/100521392/100155078/100525283/100626077/100152394/100522555/406190/100216310/100158107/100157264/100049697/100156419/100154780/100524790/100519996/10015554…	71
GO:0090734	CC	GO:0090734	site of DNA damage	40/7486	40/9127	1	1.21920919048891	2.96749053892517	0.000353760039137431	0.00302947233515873	0.00189574757815274	397524/100522239/100519426/100517523/100101922/100154153/100620838/100144453/100520403/100152330/100155066/100519020/100622432/100515956/100516073/100153414/100192318/100154321/100157773/100625057/100514295/100153104/100519604/100125965/100153408/100625894/100736590/100511001/100522033/100217383/100524635/100141309/100153781/100626110/100519343/100516408/100513197/100518497/100522866/100738625	40
GO:0000793	CC	GO:0000793	condensed chromosome	87/7486	92/9127	0.945652173913043	1.1529478214406	3.14908210252739	0.000376682126301064	0.00316816574085359	0.00198253750684771	100521680/396970/100523875/733612/100519426/397360/100521516/100738633/397482/100621221/100155574/100156053/100513035/397130/396917/397251/780411/100152361/100517523/100521358/100155019/100628127/397662/100627675/100736854/100511321/100511592/100312966/100516044/100522763/100522808/100521815/100523455/397379/100155974/100157105/100628034/100525320/100517976/100520695/100192318/100153999/100513670…	87
GO:0098984	CC	GO:0098984	neuron to neuron synapse	70/7486	73/9127	0.958904109589041	1.16910470320855	3.09818769407138	0.000399809282643301	0.00330368723026306	0.00206734255106416	100049695/733592/100519021/100301914/100170118/100156570/100525539/100519062/100517353/100516875/574074/100525170/100515264/100155574/100127483/100521758/100515576/654326/100523836/100518294/100157729/100524413/100512131/100514718/100155006/100157507/100521392/100155078/100525283/100626077/100152394/100522555/406190/100216310/100158107/100157264/100049697/100156419/100154780/100524790/100153645/1…	70
GO:0098802	CC	GO:0098802	plasma membrane signaling receptor complex	60/7486	62/9127	0.967741935483871	1.17987986176346	3.03532597733756	0.000470666218661124	0.00382213429292051	0.00239177025816905	397019/100155091/397172/397285/396943/100141417/100134977/397350/396665/100171389/397401/100521477/100152307/100513840/733681/399522/100515411/397063/397201/399500/100522221/100037276/397455/397221/100152462/397282/397395/396661/100037284/100519996/100627921/396623/100524518/100190992/100620198/100519605/100522832/396607/397059/100156756/100516124/100157103/396616/396621/397004/100524886/448845/1…	60
GO:0009925	CC	GO:0009925	basal plasma membrane	93/7486	99/9127	0.939393939393939	1.14531772439868	3.10492606818568	0.000488218031498635	0.00389746937009928	0.00243891255699586	397481/396942/780427/397018/100462718/100512419/407773/100144589/100737517/397636/100126235/397070/100626641/100738269/100151746/100511655/100515576/100623009/100518294/100155309/100157729/654410/397186/100126277/503546/503660/100514718/654328/396631/100516960/100510966/100156186/100522019/100127486/100144510/100155831/100152881/100626077/100524044/100524695/503545/641309/100127153/100620628/3974…	93
GO:0000776	CC	GO:0000776	kinetochore	59/7486	61/9127	0.967213114754098	1.1792351186696	2.99979115979706	0.000557371215426814	0.00434048229143744	0.00271613597408086	100521680/396970/100523875/733612/100519426/100521516/397482/100621221/100156053/100513035/397251/780411/100155019/100628127/397662/100627675/100736854/100511321/100511592/100312966/100516044/100522763/100522808/100521815/100523455/397379/100155974/100157105/100628034/100525320/100517976/100520695/100157773/100737668/100518110/100520414/100520257/100516889/100152590/100144449/100513550/397266/100…	59
GO:0035770	CC	GO:0035770	ribonucleoprotein granule	92/7486	98/9127	0.938775510204082	1.14456372984673	3.0730060071301	0.000562143141778521	0.00434048229143744	0.00271613597408086	100049695/733592/100038023/397611/100518718/397524/100512646/100525306/100525539/396969/100515499/100515940/100518449/100127139/100625012/100316849/100307051/100515840/100511455/100514865/100515946/100626560/100337681/100152189/100621975/100521086/100514180/397447/100155472/100154442/100521132/100499509/100512131/100521547/100153354/100518989/100516785/100153107/100525039/100152442/100525867/1006…	92
GO:0098793	CC	GO:0098793	presynapse	147/7486	161/9127	0.91304347826087	1.11319100001162	3.09482659775608	0.000641903052652774	0.00487639254515252	0.00305149159155818	100511890/397663/397047/100510936/100620457/100519857/780404/100525539/100514935/106504095/100134950/100037305/595125/100525170/397636/100154379/100523954/100153972/100153199/100620549/100627750/100521238/780411/100511312/100156098/100512755/100525860/100518294/397123/100523947/100154195/100156449/397536/100512131/100513988/100125960/100517927/100626046/100157507/100154707/397472/100153921/100737…	147
GO:0098794	CC	GO:0098794	postsynapse	140/7486	153/9127	0.915032679738562	1.11561625273495	3.08022488467749	0.000669889330215452	0.00500822023065838	0.00313398517059861	100049695/733592/100511890/445460/397663/100519021/100301914/100170118/100627149/396849/780428/595117/100156570/100620457/100525539/100519062/100514935/100517353/100626014/100516875/100523501/574074/100525170/100286859/100525363/100515264/100155574/100337681/100627750/100127483/100521758/780411/100515576/654326/100523836/100525860/100518294/100157729/100524413/654410/100156449/100512131/100514718…	140
GO:0001726	CC	GO:0001726	ruffle	48/7486	49/9127	0.979591836734694	1.19432737027485	2.91304891707414	0.000695220580875213	0.00511638896237852	0.0032016737277148	445532/397019/396849/100513412/733683/100233201/100155091/100145887/106504095/780425/100286741/100513228/100738269/397271/100512789/397447/100520699/100524413/397085/100137084/100518508/100152184/100624272/100188978/100154116/100190991/100525921/100157647/100627579/100144499/100049678/100156373/100622267/100157266/399541/100142626/100624075/100623956/100462756/100518110/100520414/100516892/100514…	48
GO:0016324	CC	GO:0016324	apical plasma membrane	105/7486	113/9127	0.929203539823009	1.13289349558704	3.03595285434776	0.000714417795166241	0.00517678125420461	0.00323946530601697	396942/494458/397018/396926/396898/100037961/100518636/100233201/100192448/106504095/641347/407773/100144591/100144589/397569/100302506/100154619/100156773/100620478/100738269/100157790/396924/397186/404697/397236/100124377/100154116/397492/100516960/100158051/100515451/100525654/100152635/397113/100524044/780410/100154661/396608/606749/100524695/397003/503545/100157360/100144303/100519011/397196…	105
GO:0005759	CC	GO:0005759	mitochondrial matrix	125/7486	136/9127	0.919117647058823	1.12059668243466	3.02629784882633	0.000803741989487649	0.00573579510679822	0.00358927842195441	396780/492279/100521183/397519/397012/396968/780404/100286778/733685/397604/397129/397575/397104/100524293/100621691/396615/100153230/397690/100156448/100158185/100512595/733621/100524194/397133/396932/396614/100521478/100286871/100522629/397054/397279/100158147/397536/100157874/100522544/100156363/100512482/100624945/399535/100156324/100155691/100520633/100518989/397662/100153858/100511369/10062…	125
GO:0072686	CC	GO:0072686	mitotic spindle	47/7486	48/9127	0.979166666666667	1.19380899902039	2.87532143698709	0.000832648443842637	0.0058533942843266	0.00366286825256777	780428/100511455/100738153/100517523/100154178/100155885/100125839/100515021/767625/100156359/100515768/100511321/100157464/100152550/100523455/100153687/641309/100156087/100157773/404772/100524215/100512788/100623146/100526080/100518110/100520414/100518818/100144885/100510955/100152640/100511852/100155438/100144480/100514697/100620198/100521297/100626173/397644/100624483/100515801/100522031/1005…	47
GO:0045178	CC	GO:0045178	basal part of cell	96/7486	103/9127	0.932038834951456	1.13635031346539	2.97225497615444	0.000902170193639163	0.0062488553118242	0.00391033520462795	397481/396942/780427/397018/100462718/100512419/407773/100144589/100737517/397636/100126235/397070/100626641/100738269/100151746/100511655/100515576/100623009/100518294/100155309/100157729/654410/397186/100126277/503546/503660/100514718/654328/100302016/396631/100516960/100510966/100156186/100522019/100127486/100144510/100155831/100152881/100626077/100524044/100524695/503545/641309/100127153/1006…	96
GO:0061695	CC	GO:0061695	transferase complex, transferring phosphorus-containing groups	130/7486	142/9127	0.915492957746479	1.11617742791238	2.98001013984489	0.000987207000654396	0.00673876083055392	0.00421690251995775	595110/397091/100523679/100152215/733601/100626293/100525480/100307051/100627477/100623707/100511661/100514194/100623333/100523236/100513628/100517776/397211/100144492/397350/100736957/100737376/100127355/396665/780426/100516128/100620737/397662/102160778/100513815/100157469/100516955/100517744/733576/100157793/397493/100525504/100518066/100737214/100154035/100302367/100157464/100101471/100152307…	130
GO:0032279	CC	GO:0032279	asymmetric synapse	64/7486	67/9127	0.955223880597015	1.16461773419836	2.8884228723218	0.00103842673434903	0.0069871284554056	0.0043723230919959	100049695/733592/100519021/100301914/100170118/100156570/100525539/100519062/100517353/100516875/574074/100525170/100515264/100155574/100127483/100521758/100515576/100523836/100518294/100157729/100524413/100512131/100514718/100155006/100157507/100521392/100155078/100525283/100626077/100152394/100522555/406190/100216310/100158107/100157264/100049697/100156419/100154780/100524790/100519996/10015554…	64
GO:0005802	CC	GO:0005802	trans-Golgi network	87/7486	93/9127	0.935483870967742	1.14055053303802	2.90967700092922	0.00112729438233812	0.00747824864903173	0.00467965051230056	595117/100152401/100157588/100156925/100512419/397011/595113/100156882/100154117/449572/100625756/100525860/100144526/100524333/768112/100154517/100518024/100736618/100510921/100738646/100154707/100512405/100518778/100152731/100136901/102162899/733576/100517341/397477/445537/100627052/100514043/100521354/100518621/100523207/100738966/100512732/100152541/100514627/100144496/100511707/100156508/100…	87
GO:0005929	CC	GO:0005929	cilium	210/7486	235/9127	0.893617021276596	1.08950608511775	2.96891401101612	0.00117218745818269	0.00766805962227843	0.00479842819139113	100154056/396942/397663/100518718/100522926/100522325/397602/397659/397091/100510936/396838/397328/100523875/100519062/100623886/100462752/100233201/397129/606742/100158181/100153923/397482/100516429/100153199/780411/100156735/100525860/100519866/100520446/100154178/100625100/100513839/100622760/100517241/733588/100152494/100627896/100514294/100511006/100152741/100626638/100518854/397046/10062693…	210
GO:0005912	CC	GO:0005912	adherens junction	54/7486	56/9127	0.964285714285714	1.17566600511431	2.8162098170683	0.00128822304273805	0.00819936558283274	0.00513090258843037	494458/397657/100523778/396974/100519699/494457/100517353/414421/100048953/100155592/397592/414737/397345/100513048/100156773/100151746/100127483/100512755/100520699/100518294/733611/100126163/100518508/100525579/100517117/100152635/100524460/100157919/100517653/100515287/100522817/100153312/100525383/100520235/100737811/100517448/414386/397247/100627510/100157834/100154780/100620481/397333/10051…	54
GO:0030496	CC	GO:0030496	midbody	54/7486	56/9127	0.964285714285714	1.17566600511431	2.8162098170683	0.00128822304273805	0.00819936558283274	0.00513090258843037	397605/397523/780428/100510936/733612/780425/100515528/100738633/100316852/100144421/100513035/100624229/100136900/100154766/100515021/100628127/100625338/100520954/100511006/100152505/100739402/100512827/100524241/100155235/100518956/100516044/396584/100511365/100521815/100515193/100158023/503700/595114/100156612/404772/100152604/100153408/100049697/100520257/397266/396589/100154549/100524645/39…	54
GO:0016323	CC	GO:0016323	basolateral plasma membrane	85/7486	91/9127	0.934065934065934	1.1388217713358	2.84250357600173	0.00148239529521596	0.00930944245395623	0.00582555344084869	397481/396942/780427/397018/100512419/407773/100144589/100737517/397636/100126235/100626641/100738269/100151746/100511655/100515576/100623009/100518294/100155309/100157729/654410/397186/100126277/503546/503660/100514718/396631/100156186/100522019/100127486/100144510/100155831/100152881/100626077/100524044/100524695/503545/100127153/100620628/397458/397381/414386/733693/100157834/397159/100154780/…	85
GO:0030312	CC	GO:0030312	external encapsulating structure	169/7486	188/9127	0.898936170212766	1.09599124038631	2.84038305230023	0.00181557145950606	0.0111056384081475	0.00694955582586052	100152001/595124/492313/397576/406192/403164/396775/414915/397532/396862/397533/397391/100514785/100037275/397396/100152141/397460/397206/100515138/414836/397192/397328/100038033/397585/733608/100628118/396707/100152401/397471/100515628/100302573/397628/100141314/100158059/100516578/100525278/397531/100153791/100525965/100144442/100627524/100126164/414914/497061/445520/396881/100152607/397078/100…	169
GO:0031012	CC	GO:0031012	extracellular matrix	169/7486	188/9127	0.898936170212766	1.09599124038631	2.84038305230023	0.00181557145950606	0.0111056384081475	0.00694955582586052	100152001/595124/492313/397576/406192/403164/396775/414915/397532/396862/397533/397391/100514785/100037275/397396/100152141/397460/397206/100515138/414836/397192/397328/100038033/397585/733608/100628118/396707/100152401/397471/100515628/100302573/397628/100141314/100158059/100516578/100525278/397531/100153791/100525965/100144442/100627524/100126164/414914/497061/445520/396881/100152607/397078/100…	169
GO:0036464	CC	GO:0036464	cytoplasmic ribonucleoprotein granule	83/7486	89/9127	0.932584269662921	1.13701531247842	2.77420655399954	0.00194406835490934	0.0117391819892602	0.00734600727900965	100049695/733592/100038023/397611/100518718/397524/100512646/100525306/100525539/396969/100515499/100515940/100518449/100625012/100316849/100307051/100515840/100511455/100514865/100515946/100626560/100337681/100152189/100621975/100521086/100514180/397447/100155472/100154442/100521132/100499509/100512131/100521547/100153354/100516785/100153107/100525039/100152442/100525867/100623102/100154013/1001…	83
GO:0030117	CC	GO:0030117	membrane coat	42/7486	43/9127	0.976744186046512	1.19085548838452	2.67923724259793	0.0020394444996883	0.0120072294919149	0.00751374289358847	100626761/100271929/100620457/100157296/100622860/595115/100624668/100518076/100337660/100156765/100514713/100152996/494017/100156939/100525632/100517795/100155017/100525860/100157709/100049670/100511918/100511986/100514408/100523442/100524115/100518778/100517049/100517698/100515937/100155219/100153862/100514037/100153219/100153351/100155124/100520257/100049702/100513277/100516855/100511736/10015…	42
GO:0048475	CC	GO:0048475	coated membrane	42/7486	43/9127	0.976744186046512	1.19085548838452	2.67923724259793	0.0020394444996883	0.0120072294919149	0.00751374289358847	100626761/100271929/100620457/100157296/100622860/595115/100624668/100518076/100337660/100156765/100514713/100152996/494017/100156939/100525632/100517795/100155017/100525860/100157709/100049670/100511918/100511986/100514408/100523442/100524115/100518778/100517049/100517698/100515937/100155219/100153862/100514037/100153219/100153351/100155124/100520257/100049702/100513277/100516855/100511736/10015…	42
GO:0031902	CC	GO:0031902	late endosome membrane	51/7486	53/9127	0.962264150943396	1.1732012965082	2.70085046061636	0.00211542569268469	0.0121876416977507	0.00762663912251693	397033/100155929/100154598/733610/100516188/494565/100037921/100620246/100522249/100515580/100512621/100513035/100621229/100519233/397186/100627841/100155182/404692/100513172/100135050/100628127/100511290/100529117/100520503/397591/100517049/100157416/100519332/396764/100526122/100627083/733595/100512098/100156749/100516044/100514386/100515411/606749/397003/100153351/100519643/100524054/100155939…	51
GO:0000307	CC	GO:0000307	cyclin-dependent protein kinase holoenzyme complex	31/7486	31/9127	1	1.21920919048891	2.61111038723294	0.00212183995587167	0.0121876416977507	0.00762663912251693	595110/100523679/100152215/100626293/100525480/100307051/100144492/100737376/780426/397662/100513815/397162/100157604/100310796/100157799/100523979/100155110/100310799/100154715/100154790/100525560/100135668/100518243/100520599/100520933/100515638/100415929/100512048/100156017/100523273/100517790	31
GO:0005938	CC	GO:0005938	cell cortex	81/7486	87/9127	0.931034482758621	1.1351257980414	2.70473384833219	0.00254233519783155	0.0143705713295605	0.00899264716119556	100037999/445516/100049693/100157760/397657/396849/100519531/396738/396974/100517284/100515339/100510936/100174962/100513412/100157406/100523875/100141405/100127139/100621037/100037957/100037958/780425/100523501/497233/100134958/397482/100520314/100156619/100523954/100192436/100155574/100626043/100151746/780411/100515614/100520699/100525860/100524413/100157977/397085/100513988/100620316/100519998…	81
GO:0062023	CC	GO:0062023	collagen-containing extracellular matrix	95/7486	103/9127	0.922330097087379	1.12451333103346	2.7142245467276	0.00256290444094073	0.0143705713295605	0.00899264716119556	100152001/595124/492313/406192/403164/396775/414915/397532/397533/100514785/100037275/397460/397206/100515138/397192/397328/100038033/733608/100628118/396707/100152401/100515628/100302573/397628/100158059/100516578/100525278/397531/100525965/100144442/100627524/100126164/414914/445520/396881/100152607/100511642/100153940/397512/448808/100155248/397198/102166778/100621622/733639/100516171/10015635…	95
GO:0030424	CC	GO:0030424	axon	153/7486	170/9127	0.9	1.09728827144002	2.73473037129315	0.00261952666578989	0.0145152595245534	0.00908318843865226	100522394/414396/100511890/397481/397663/445532/445467/396849/493184/100525539/100155530/100286741/397104/100523501/397482/100525170/100515580/100286859/397345/397269/100522090/100127483/100514684/100126852/780411/100620619/100523836/654410/100049670/397350/396637/100512131/100101550/100736618/100153873/100517663/100302016/100144587/397046/100155078/100144499/100521718/100154382/100153862/1000496…	153
GO:0031461	CC	GO:0031461	cullin-RING ubiquitin ligase complex	65/7486	69/9127	0.942028985507246	1.14853039683738	2.64505423676427	0.0029964336482568	0.0164107005619646	0.0102692952449438	100627572/100517459/100519266/733657/100190994/100511143/100519625/100513048/100125975/100157270/100156677/100524765/100736886/100136900/100153655/100517912/100513454/100152568/100517185/100155019/100525708/497234/100154557/100739402/100521974/100525839/100525950/100155743/100152980/397584/100158096/100525794/100737417/397379/100156406/100155281/100155110/100621739/100513341/100153133/100623588/1…	65
GO:0035861	CC	GO:0035861	site of double-strand break	29/7486	29/9127	1	1.21920919048891	2.52519920575771	0.00315854237684435	0.0169053802215192	0.0105788500659859	397524/100522239/100517523/100101922/100154153/100620838/100144453/100152330/100155066/100515956/100516073/100153414/100192318/100154321/100157773/100625057/100514295/100153104/100125965/100153408/100625894/100736590/100522033/100217383/100141309/100153781/100519343/100516408/100522866	29
GO:0055038	CC	GO:0055038	recycling endosome membrane	29/7486	29/9127	1	1.21920919048891	2.52519920575771	0.00315854237684435	0.0169053802215192	0.0105788500659859	595117/100526104/780425/100624668/397186/100154517/100510921/100154707/100511006/100152731/100525839/397477/100154382/100511975/100621561/100738966/397003/100156508/100512536/100522555/100520235/100154662/100524645/100155547/403154/100156896/100739223/100144507/100154727	29
GO:1902911	CC	GO:1902911	protein kinase complex	64/7486	68/9127	0.941176470588235	1.14749100281309	2.60729821951403	0.00346169748642561	0.0183197698438928	0.0114639301738518	595110/397091/100523679/100152215/100626293/100525480/100307051/100511661/397211/100144492/397350/100737376/100127355/396665/780426/100516128/397662/100513815/100157793/397493/100525504/100101471/100152307/397162/414426/100310801/100156537/100157604/100310796/100152121/100157799/100523979/100155110/100310797/100517918/100625057/397504/397548/100310799/100152462/397282/100620966/100154715/10015479…	64
GO:0005881	CC	GO:0005881	cytoplasmic microtubule	38/7486	39/9127	0.974358974358974	1.18794741637381	2.5121487851279	0.00414133218596699	0.0215655900984759	0.0134950614092597	397664/100156392/397482/733687/100517932/100519720/100158143/100152550/100151836/100513707/595114/100125346/100513209/100516163/100518110/100518594/397266/100621861/100525228/100511132/100524415/100520438/100153050/100151892/100153624/100156420/100513829/100521297/100518660/100520768/100156839/100579172/100739016/100515801/100521577/100154862/100519922/106506704	38
GO:0000922	CC	GO:0000922	spindle pole	55/7486	58/9127	0.948275862068966	1.15614664615328	2.54787319281737	0.00416660021010893	0.0215655900984759	0.0134950614092597	397664/100154056/100522926/595117/396838/100462718/397656/100516003/100738153/100156630/733687/397251/100156735/100521742/100511173/100517523/100154178/100329127/100125839/100415907/100625338/397662/100514624/100152780/100511321/100152550/396584/100522808/100513812/397379/100155453/100158023/100156612/100156087/100516948/100625256/100526080/100153716/100144885/100510938/396955/100520101/100156693…	55
GO:0030017	CC	GO:0030017	sarcomere	70/7486	75/9127	0.933333333333333	1.13792857778965	2.56167169893662	0.00422440652503598	0.0216271247096951	0.0135335678147606	100154254/396690/396725/414906/100049696/396860/100154056/100156435/606751/100152267/100622890/100152077/100522926/100271745/397689/100522395/100519531/100517284/100515339/396718/100627572/396838/100513412/574060/100157406/733663/100623256/414421/100155592/497233/100134958/100522496/100156448/396579/100337687/100626043/100525832/397556/100511251/733691/100152222/100514123/396947/780438/100151861/…	70
GO:0031253	CC	GO:0031253	cell projection membrane	77/7486	83/9127	0.927710843373494	1.13107358635718	2.56203350498422	0.00430917346397057	0.0218238785110768	0.0136566900952095	494458/445532/397019/100153175/100522325/397602/396849/780428/100510936/100622921/100233201/100514935/100155091/100145887/780425/100286741/100158033/407773/100144591/100522824/100738269/397271/100511655/100525860/654410/397085/100137084/100518508/100152184/100624272/100154116/100525921/397492/100157647/100521718/100154661/100626728/641309/100157266/100142626/100154733/100515110/397196/100522137/1…	77
GO:0005657	CC	GO:0005657	replication fork	27/7486	27/9127	1	1.21920919048891	2.43630017987664	0.00470130881015829	0.0235565579743038	0.014740945877316	100153900/100513527/100736957/100156549/100126294/100511271/100525428/100154006/100626052/100626784/100514295/100153104/100153638/100525752/100620553/106504063/100513971/100511000/100514809/100217383/100153268/100141304/100156440/100522195/100511709/100153965/100514260	27
GO:0043292	CC	GO:0043292	contractile muscle fiber	82/7486	89/9127	0.921348314606742	1.12331633281001	2.49683756149947	0.00550279007389937	0.0270140670344089	0.0169045452444619	100154254/396690/396725/414906/100049696/100144306/397666/396860/100154056/100156435/606751/100125538/100152267/100622890/100152077/100522926/100157760/100271745/397689/100522395/100519531/396974/100517284/100515339/396718/100627572/396838/100513412/574060/100157406/100518636/733663/100623256/414421/100155592/497233/100134958/100522496/100156448/396579/100337687/100626043/100157870/100525832/3975…	82
GO:0099503	CC	GO:0099503	secretory vesicle	175/7486	197/9127	0.888324873096447	1.08305384941908	2.51696978947475	0.00556736655708204	0.0270140670344089	0.0169045452444619	492313/397025/733580/397663/100381266/397523/100158015/100510936/397157/397296/396926/100519857/100627480/396969/100514935/100151822/100620246/100526104/106504095/397129/100037305/100153513/396686/595125/100049692/100312960/100525170/397636/100523954/100153972/100620549/100627750/100521238/100511312/100156098/100512755/100525860/100462755/397123/396958/100514123/397536/100125960/100517927/1005222…	175
GO:0140534	CC	GO:0140534	endoplasmic reticulum protein-containing complex	53/7486	56/9127	0.946428571428571	1.15389441242701	2.4671760184156	0.00562823372156117	0.0270140670344089	0.0169045452444619	407060/397524/100154432/100155306/397606/100513370/396938/100526009/100516540/397385/100739125/100517568/100152304/100626410/100312979/403162/100155428/100526111/100526140/100154665/396984/100511362/100156613/100520362/100135675/100157171/100524124/100523721/733650/100517415/100517591/100513840/100151836/100517665/100625465/100156880/100511831/100170127/100519386/100520118/100154657/606750/100517…	53
GO:0098797	CC	GO:0098797	plasma membrane protein complex	215/7486	244/9127	0.881147540983607	1.07430318014392	2.51265774857519	0.00572024365363607	0.0270140670344089	0.0169045452444619	100154056/397481/397033/397019/100522926/397657/100626761/100522325/397523/100523778/100271929/100158015/100515138/396838/100620457/397526/396898/100037921/100518636/100155091/100048953/100624668/100516546/397592/100522202/397172/397377/100518076/100144421/100525048/100522824/100270820/414737/100192436/396828/397285/396943/100037951/100141417/100151746/100517932/780411/100154978/100156098/414381/…	215
GO:0008287	CC	GO:0008287	protein serine/threonine phosphatase complex	26/7486	26/9127	1	1.21920919048891	2.39062649353347	0.00573547070794244	0.0270140670344089	0.0169045452444619	397378/397088/397656/100157517/100157672/100101925/100512224/100522679/100518588/396603/641349/733611/397090/100512360/100152681/100144450/100155918/100511095/397241/100515931/100516242/100158082/100521997/397089/100134967/100515116	26
GO:1903293	CC	GO:1903293	phosphatase complex	26/7486	26/9127	1	1.21920919048891	2.39062649353347	0.00573547070794244	0.0270140670344089	0.0169045452444619	397378/397088/397656/100157517/100157672/100101925/100512224/100522679/100518588/396603/641349/733611/397090/100512360/100152681/100144450/100155918/100511095/397241/100515931/100516242/100158082/100521997/397089/100134967/100515116	26
GO:0030055	CC	GO:0030055	cell-substrate junction	60/7486	64/9127	0.9375	1.14300861608336	2.4520371966394	0.00611741942395464	0.028527767808739	0.0178517711173246	397653/414396/397019/100153175/397689/100522395/396849/396974/100049656/100155091/100623256/100524720/100517353/780425/100153927/397565/100525505/100286859/414914/396943/100125376/100153553/100134977/100517009/100157496/100522629/100137084/100154178/100233191/100157507/100155631/780438/100049678/100134978/100521094/100152646/100522873/100154525/397063/397201/100620791/100174954/100525326/10003727…	60
GO:0031901	CC	GO:0031901	early endosome membrane	44/7486	46/9127	0.956521739130435	1.16620009525026	2.41353832489194	0.00657737514319495	0.0303719969847531	0.0190058311671268	396942/100626970/100620246/780425/100523862/780411/100144523/100519233/397186/100524333/100523947/100518140/100736618/100188978/100190991/100155023/100153196/100144499/100157416/100157042/100623262/397003/100521692/100622189/100519876/100512536/100520235/100154662/100520118/100524054/100153947/100523956/595112/100519210/100156818/403154/100516535/100737731/100739223/100049675/100520045/100155458/…	44
GO:0098562	CC	GO:0098562	cytoplasmic side of membrane	87/7486	95/9127	0.91578947368421	1.11653894286879	2.43866286765218	0.00676828733566428	0.0305473819440697	0.0191155815048375	733593/733592/414395/641351/733671/414422/100037994/414398/414419/414397/397607/397598/397418/100037997/414392/396638/100515283/396980/414391/100037995/414420/397047/397523/396849/396993/100037996/733608/100522049/100516546/396952/100522202/100144421/100522824/100525505/100270820/100157790/100518251/100522293/100736618/100155631/733588/100155015/100154503/100144419/733670/733576/100144499/1005196…	87
GO:0099080	CC	GO:0099080	supramolecular complex	408/7486	473/9127	0.862579281183932	1.05166458714477	2.46448364999235	0.00681505200172342	0.0305473819440697	0.0191155815048375	100154254/100152001/397653/397664/100522394/100037999/100049695/733592/396690/414396/396725/396693/100038023/397611/414906/100049696/100144306/397666/396860/100154056/100156435/733686/606751/100125538/100518718/100152267/100622890/100152077/397532/100152205/100522926/100157760/100519172/733594/100126859/100271745/397524/100521680/397689/100135051/100522395/396970/100519531/396911/396974/100517284…	408
GO:0005905	CC	GO:0005905	clathrin-coated pit	25/7486	25/9127	1	1.21920919048891	2.34407336480297	0.00699695139843079	0.0305473819440697	0.0191155815048375	397663/100626761/100271929/100620457/100519857/396801/100233190/100624668/100518076/100127483/100515346/100521141/100517795/100525860/397085/100514408/100154116/100144587/100514037/100524868/100154103/100519210/100521763/100144480/100737860	25
GO:0035869	CC	GO:0035869	ciliary transition zone	25/7486	25/9127	1	1.21920919048891	2.34407336480297	0.00699695139843079	0.0305473819440697	0.0191155815048375	606742/100157611/100513812/595114/100157616/100522137/100513146/100514388/100153308/100153278/100625150/100153315/100511488/100521720/100511384/100623555/100626683/100514538/100620379/100521297/100157237/100519467/100627459/100152810/100512251	25
GO:0046540	CC	GO:0046540	U4/U6 x U5 tri-snRNP complex	25/7486	25/9127	1	1.21920919048891	2.34407336480297	0.00699695139843079	0.0305473819440697	0.0191155815048375	100155420/100522208/100626720/100621095/100524846/100520432/100513617/100190995/100525867/100520791/100038330/100626432/100624754/100621970/100524872/100622501/100522884/100144534/100514071/100737104/100155820/100624767/100739296/100515511/100155855	25
GO:0016328	CC	GO:0016328	lateral plasma membrane	35/7486	36/9127	0.972222222222222	1.18534226853089	2.37974678587483	0.00700449522284401	0.0305473819440697	0.0191155815048375	396942/780427/397088/100518636/100525170/100737517/403163/100623009/100518294/100154707/396631/100516960/100510966/100127486/100524044/100620628/733693/100525530/100135660/100520210/100157079/100512716/100153106/100520422/100153078/100512352/100142677/397433/397056/100518596/100125838/397560/100147810/100271724/100513014	35
GO:0043005	CC	GO:0043005	neuron projection	349/7486	403/9127	0.866004962779156	1.05584120962936	2.4488397437307	0.00710552676104617	0.0307036982059885	0.0192133992572953	100522394/100125968/414396/100511890/397605/100038023/397481/397663/445532/100519172/397523/445467/100170118/100627149/396849/780428/397328/100512646/493184/397088/100622921/780404/100525539/100519062/397590/100233201/100514935/494457/100155530/100192435/100286741/606742/100626014/397104/397674/100516875/100523501/397482/100513929/100525170/100515580/100286859/397345/100626560/397372/397269/10015…	349
GO:0032838	CC	GO:0032838	plasma membrane bounded cell projection cytoplasm	73/7486	79/9127	0.924050632911392	1.12661102412267	2.41390194387749	0.00721123593098764	0.0308772011226834	0.0193219718725028	397091/493184/100462752/397482/100515580/100626560/100620619/100049670/396637/100625100/100736618/100513839/100155078/100157611/100521718/397036/100153862/100049678/100152550/100620849/100513078/100739102/100521421/100621798/396584/100511196/100517762/100627390/100157444/100154680/100049697/100513209/100516163/100513146/100525008/100624255/100518594/100154273/100624095/100621861/100153278/606747/…	73
GO:0036477	CC	GO:0036477	somatodendritic compartment	189/7486	214/9127	0.883177570093458	1.07677821029161	2.42741354478472	0.00741117135046639	0.0314474027573844	0.0196787859471843	100125968/100511890/397605/397028/100038023/397663/397523/445467/100627149/396849/780428/100512646/397088/100525539/100519062/100514935/100155530/100192435/100626014/100516875/100523501/397482/100513929/397345/100626560/397269/100522090/100127483/100521758/100514684/780411/494014/100523836/100524413/654410/100127359/100520005/100157318/396637/100512131/100155006/100157507/100153873/100517663/1005…	189
GO:0030133	CC	GO:0030133	transport vesicle	130/7486	145/9127	0.896551724137931	1.09308410181765	2.41314735027498	0.00759986150880497	0.0318606974913341	0.0199374126663841	397663/397396/100271929/100624193/100158015/595117/100510936/100519857/100514935/595115/106504095/100037305/494015/397308/595125/397636/100514713/100523954/445531/100153972/100156882/100620549/100511575/100627750/100521238/100152996/494017/100517795/100037304/100511312/100156098/100525860/397123/100157002/100511986/404692/397536/100171388/100520792/100125960/100524115/100626046/100627498/10015470…	130
GO:0005814	CC	GO:0005814	centriole	43/7486	45/9127	0.955555555555556	1.16502211535607	2.37011004577367	0.00771150639917641	0.0318606974913341	0.0199374126663841	595117/606742/396917/397251/397447/100156735/100513839/100516187/100511006/100511682/100513812/397517/100155453/100623654/100151840/100157616/100157714/100515110/100519463/100513464/100513209/100516163/100144491/397266/100153548/100144885/100152345/100519012/100518243/100623555/100517044/100521520/100516026/100620380/100521297/100623002/100736934/100518420/100152360/100520097/100621836/100156779/…	43
GO:0042383	CC	GO:0042383	sarcolemma	43/7486	45/9127	0.955555555555556	1.16502211535607	2.37011004577367	0.00771150639917641	0.0318606974913341	0.0199374126663841	396725/397481/100518997/100152077/100521982/397396/396974/100515339/396718/396898/397674/397377/407773/100151746/100126277/100135674/100515546/100511188/397349/100151843/100518009/100049697/100170115/100240725/100240724/100514316/100625500/100153106/100514594/100151910/100620771/100519605/100620614/641358/733677/100515171/100155597/100514486/100513190/100519779/397433/100152101/100157832	43
GO:0030016	CC	GO:0030016	myofibril	79/7486	86/9127	0.918604651162791	1.11997123312354	2.38742076474311	0.00795128132424067	0.0325656826410205	0.0203785699843239	100154254/396690/396725/414906/100049696/100144306/396860/100154056/100156435/606751/100125538/100152267/100622890/100152077/100522926/100157760/100271745/397689/100522395/100519531/396974/100517284/100515339/396718/100627572/396838/100513412/574060/100157406/733663/100623256/414421/100155592/497233/100134958/100522496/100156448/396579/100337687/100626043/100157870/100525832/397556/100511251/7336…	79
GO:1902554	CC	GO:1902554	serine/threonine protein kinase complex	58/7486	62/9127	0.935483870967742	1.14055053303802	2.37167562770264	0.00809095920917659	0.0328520843751911	0.0205577910940966	595110/397091/100523679/100152215/100626293/100525480/100307051/100511661/397211/100144492/100737376/100127355/396665/780426/100516128/397662/100513815/397493/100525504/100101471/100152307/397162/100310801/100157604/100310796/100152121/100157799/100523979/100155110/100310797/100517918/100625057/397548/100310799/100152462/397282/100620966/100154715/100154790/100525560/100739493/100519810/100135668…	58
GO:0000123	CC	GO:0000123	histone acetyltransferase complex	42/7486	44/9127	0.954545454545455	1.16379059092123	2.32600949904522	0.00903369800128226	0.035755224862218	0.0223744842137022	414396/664652/100524842/100156226/100523236/100524896/100152776/100511637/100153061/100517913/100511643/100627675/100518182/100526025/100513723/100513860/100155763/100135663/100157464/100737355/100153859/100516328/100522367/100155476/100156636/100521831/100515933/100152392/100521573/100626784/100511716/100524215/100511913/100155061/100517450/100516658/100523570/100155439/100516143/100512026/10052…	42
GO:0005875	CC	GO:0005875	microtubule associated complex	42/7486	44/9127	0.954545454545455	1.16379059092123	2.32600949904522	0.00903369800128226	0.035755224862218	0.0223744842137022	100519062/100462752/100512860/397482/100626901/100626043/100154566/100620619/100155885/100513839/100157611/100525739/100511592/100513078/100312966/100621798/100522808/100521815/100158053/100153687/100521540/100515193/100157157/100156612/100525320/100157773/100152604/100157444/100623146/100518110/100518818/100624095/397266/606747/100520304/396955/100152640/100511852/100623453/100521577/100520975/1…	42
GO:0031256	CC	GO:0031256	leading edge membrane	42/7486	44/9127	0.954545454545455	1.16379059092123	2.32600949904522	0.00903369800128226	0.035755224862218	0.0223744842137022	445532/397019/396849/780428/100622921/100514935/100155091/100145887/100158033/100738269/397271/397085/100518508/100152184/100624272/100154116/100525921/397492/100157647/100521718/100522873/100154661/100157266/100142626/100624075/100736572/100623956/100462756/100514048/100153460/100516706/100516405/100525536/100622617/100521003/100622712/100154727/397433/100516528/100511263/100520472/100516716	42
GO:0005925	CC	GO:0005925	focal adhesion	57/7486	61/9127	0.934426229508197	1.1392610468503	2.33076006725933	0.00929240231300515	0.0364726790785452	0.0228234442775565	397653/414396/397019/100153175/397689/100522395/396849/396974/100049656/100155091/100623256/100524720/100517353/780425/100153927/397565/100525505/100286859/396943/100125376/100153553/100134977/100517009/100157496/100522629/100137084/100154178/100233191/100157507/100155631/100049678/100134978/100521094/100152646/100522873/100154525/397063/397201/100620791/100174954/100037276/397221/100155439/10003…	57
GO:0005798	CC	GO:0005798	Golgi-associated vesicle	33/7486	34/9127	0.970588235294118	1.183350096651	2.28758826119092	0.0099124608469979	0.03795747202387	0.023752580549075	595120/397663/100271929/100158015/100157296/100622860/100337660/100156765/100514713/100520962/100153972/100156882/100156939/100525632/100517795/100525860/100154707/100514084/100518778/100511006/100517698/100515937/100155219/100154995/100520524/100515648/397159/100524031/100623454/100516855/100623287/100157682/100738284	33
GO:0043197	CC	GO:0043197	dendritic spine	33/7486	34/9127	0.970588235294118	1.183350096651	2.28758826119092	0.0099124608469979	0.03795747202387	0.023752580549075	397663/100627149/396849/780428/100525539/100514935/100626014/100523501/654410/100512131/100155006/100157507/100511006/100155078/100625861/654413/100522555/100049697/100524790/100153645/100519996/100512353/100153460/100521713/100155722/606743/100521003/100524886/100156336/100037946/100620758/100037947/100144487	33
GO:0044309	CC	GO:0044309	neuron spine	33/7486	34/9127	0.970588235294118	1.183350096651	2.28758826119092	0.0099124608469979	0.03795747202387	0.023752580549075	397663/100627149/396849/780428/100525539/100514935/100626014/100523501/654410/100512131/100155006/100157507/100511006/100155078/100625861/654413/100522555/100049697/100524790/100153645/100519996/100512353/100153460/100521713/100155722/606743/100521003/100524886/100156336/100037946/100620758/100037947/100144487	33
GO:0099568	CC	GO:0099568	cytoplasmic region	77/7486	84/9127	0.916666666666667	1.11760842461484	2.31277116085901	0.0101191897237133	0.0384365996763625	0.0240524034179942	397091/493184/100462752/397482/100515580/100626560/100620619/100525860/100049670/396637/100513988/100625100/100736618/100513839/100155078/100157611/100521718/397036/100153862/100049678/100152550/100620849/100513078/100739102/100521421/100621798/396584/100511196/100517762/641309/100627390/100157444/100154680/100049697/100513209/100516163/100513146/100525008/100624255/100518594/100154273/100624095/…	77
GO:0044297	CC	GO:0044297	cell body	96/7486	106/9127	0.905660377358491	1.10418945553713	2.30441244964156	0.0105100591181357	0.0396019027571353	0.0247816130785516	100154254/100125968/397605/397028/100038023/397663/100152267/733615/397523/100157776/100521551/780404/100525539/100519062/397482/396562/100626560/100522090/100127483/780411/100520699/100524413/100157318/396637/100512131/100155006/100153873/100517663/100154052/100144587/100516960/100523465/102160778/100155078/791125/397036/100152635/100621798/100622102/780410/100154240/397003/100517574/100125343/1…	96
GO:0045121	CC	GO:0045121	membrane raft	83/7486	91/9127	0.912087912087912	1.11202596495143	2.29383477040649	0.0107895879871905	0.0400149286769033	0.0250400715823733	397663/397091/397018/100515138/780404/396941/397656/100153927/100048953/100512419/100624668/100623352/397583/100517010/397311/100513556/396943/397372/100156882/100738269/100151746/100127483/397020/780411/494014/100125375/404697/404693/100621690/396665/100520503/397492/100153186/100518854/100144499/100515451/100169652/100187577/100513840/100037938/100621798/780410/397003/100521692/100152155/100125…	83
GO:0098857	CC	GO:0098857	membrane microdomain	83/7486	91/9127	0.912087912087912	1.11202596495143	2.29383477040649	0.0107895879871905	0.0400149286769033	0.0250400715823733	397663/397091/397018/100515138/780404/396941/397656/100153927/100048953/100512419/100624668/100623352/397583/100517010/397311/100513556/396943/397372/100156882/100738269/100151746/100127483/397020/780411/494014/100125375/404697/404693/100621690/396665/100520503/397492/100153186/100518854/100144499/100515451/100169652/100187577/100513840/100037938/100621798/780410/397003/100521692/100152155/100125…	83
GO:0010494	CC	GO:0010494	cytoplasmic stress granule	32/7486	33/9127	0.96969696969697	1.18226345744379	2.24021629779686	0.0117797799281929	0.0433459089545224	0.0271244932557074	397524/100512646/100525306/100515499/100515940/100518449/100316849/100515840/100511455/100515946/100626560/100337681/100152189/100621975/397447/100155472/100525039/100152442/100155078/100519792/100620849/100625586/100157731/100524746/100524144/397504/100628150/100515517/100620940/100523329/100151962/100142662	32
GO:0000781	CC	GO:0000781	chromosome, telomeric region	40/7486	42/9127	0.952380952380952	1.16115160998944	2.23566990741016	0.0123645889550059	0.0442739769754815	0.0277052487498823	100521680/396970/100519426/100519001/100156170/100154832/100515941/100517523/733611/100151888/100152681/100521624/100622500/100144450/100520403/100622317/768099/100516798/100155066/100519056/100517762/100153999/100154321/100514295/100519604/100153408/100155296/100192443/100522033/100517749/100516629/100153880/100620194/100524425/100141309/100511709/100516672/100520449/100516583/100522866	40
GO:0001669	CC	GO:0001669	acrosomal vesicle	40/7486	42/9127	0.952380952380952	1.16115160998944	2.23566990741016	0.0123645889550059	0.0442739769754815	0.0277052487498823	100151822/397129/100153513/396958/100519890/100154691/100154525/396608/100519523/100153434/100520106/397317/100154273/606747/100154368/100286811/100623555/100151892/100302699/100158159/397194/100337663/404696/100626523/397098/100156779/100415935/100736573/100155616/100513386/100359345/100624400/100156797/397074/100620649/100736975/100152488/100415932/100156206/100622134	40
GO:0005637	CC	GO:0005637	nuclear inner membrane	22/7486	22/9127	1	1.21920919048891	2.19857343775743	0.0127018003501879	0.0442739769754815	0.0277052487498823	397590/768108/100520245/100627887/100514510/100521392/100511389/100513342/100524249/751859/100511508/397016/100152698/100525612/397245/100155024/100524658/100739342/100517949/100144454/100134988/100516583	22
GO:0030660	CC	GO:0030660	Golgi-associated vesicle membrane	22/7486	22/9127	1	1.21920919048891	2.19857343775743	0.0127018003501879	0.0442739769754815	0.0277052487498823	595120/100271929/100157296/100622860/100337660/100156765/100514713/100520962/100156939/100525632/100517795/100525860/100518778/100517698/100515937/100155219/100154995/100515648/100623454/100516855/100157682/100738284	22
GO:0045171	CC	GO:0045171	intercellular bridge	22/7486	22/9127	1	1.21920919048891	2.19857343775743	0.0127018003501879	0.0442739769754815	0.0277052487498823	100518997/100624668/100156417/450242/100517678/767625/100620838/100154045/100737320/100515193/100513784/100157373/100625256/100514231/100154549/100510980/100518196/100522031/100155464/100157355/100134983/100520975	22
GO:0071005	CC	GO:0071005	U2-type precatalytic spliceosome	22/7486	22/9127	1	1.21920919048891	2.19857343775743	0.0127018003501879	0.0442739769754815	0.0277052487498823	100522004/100522208/100738153/100621095/100524846/100512288/100157814/100157390/100525867/100511830/100038330/100520703/100524872/100622501/100520592/100144456/100144534/100155820/100624767/100155855/100626622/100518306	22
GO:0030425	CC	GO:0030425	dendrite	148/7486	167/9127	0.88622754491018	1.08049676761892	2.24229901045366	0.0127839933517314	0.0442739769754815	0.0277052487498823	100511890/397605/100038023/397663/397523/445467/100627149/396849/780428/100512646/397088/100525539/100519062/100514935/100155530/100192435/100626014/100516875/100523501/100513929/397345/100626560/397269/100127483/100521758/100514684/780411/494014/100523836/100524413/654410/100127359/100520005/100157318/100512131/100155006/100157507/100517663/100511006/100144587/100155078/100144499/100521718/39703…	148
GO:0097447	CC	GO:0097447	dendritic tree	148/7486	167/9127	0.88622754491018	1.08049676761892	2.24229901045366	0.0127839933517314	0.0442739769754815	0.0277052487498823	100511890/397605/100038023/397663/397523/445467/100627149/396849/780428/100512646/397088/100525539/100519062/100514935/100155530/100192435/100626014/100516875/100523501/100513929/397345/100626560/397269/100127483/100521758/100514684/780411/494014/100523836/100524413/654410/100127359/100520005/100157318/100512131/100155006/100157507/100517663/100511006/100144587/100155078/100144499/100521718/39703…	148
GO:0016772	MF	GO:0016772	transferase activity, transferring phosphorus-containing groups	427/6539	450/7988	0.948888888888889	1.159156513908	7.38271199287733	4.48408120755194e-17	3.1343727640788e-14	2.20900000540453e-14	397264/100158154/407608/100521452/100144531/100518724/100141307/100514516/397202/733601/733683/100286778/100156323/100623256/100126861/733602/100627332/100515528/100153927/100626014/100515770/595128/100155956/397674/397040/100127478/100157143/100141471/100307051/397096/100144875/100525505/100512746/100286859/100521561/100152772/100627123/100155422/100525341/100170145/100624126/100627477/397311/10…	427
GO:0016773	MF	GO:0016773	phosphotransferase activity, alcohol group as acceptor	302/6539	314/7988	0.961783439490446	1.17490841331238	6.71704015964535	5.54310605730192e-15	1.93731556702702e-12	1.36535454464068e-12	100158154/100144531/100518724/100141307/100514516/397202/733601/733683/100286778/100623256/100126861/100515528/100153927/100626014/100515770/397674/100127478/100157143/100141471/100307051/397096/100144875/100525505/100512746/100286859/100152772/100627123/100155422/397311/397601/396810/100513811/100511107/100144462/100625594/397070/100156630/100521238/100524544/100169932/100127483/100514684/100625…	302
GO:0016301	MF	GO:0016301	kinase activity	354/6539	373/7988	0.949061662198391	1.1593675726626	6.69626663328143	2.41486174471591e-14	5.62662786518807e-12	3.96545718079665e-12	397264/100158154/407608/100144531/100518724/100141307/100514516/397202/733601/733683/100286778/100623256/100126861/733602/100627332/100515528/100153927/100626014/100515770/397674/100127478/100157143/100141471/100307051/397096/100144875/100525505/100512746/100286859/100521561/100152772/100627123/100155422/100624126/397311/100521423/397601/396810/100513811/100511107/100144462/100625594/397070/10015…	354
GO:0004672	MF	GO:0004672	protein kinase activity	249/6539	260/7988	0.957692307692308	1.16991071323538	5.91680420839173	8.28349543250336e-12	1.44754082682996e-09	1.02017785852936e-09	100144531/100518724/100141307/100514516/397202/733683/100286778/100623256/100126861/100515528/100153927/100626014/100515770/397674/100127478/100141471/100307051/397096/100144875/100525505/100286859/100152772/100627123/100155422/397311/397601/396810/100513811/100511107/100144462/100625594/397070/100156630/100521238/100524544/100169932/100127483/100514684/100625739/100126852/397251/397363/100514180…	249
GO:0008092	MF	GO:0008092	cytoskeletal protein binding	335/6539	357/7988	0.938375350140056	1.14631324314402	6.00814404517492	1.5485185354935e-11	2.16482891261991e-09	1.52569826233886e-09	396823/100037999/733606/396690/100037998/396693/406192/397021/414906/100049696/100144306/396860/100154056/100156435/606751/100518997/445516/100125538/494458/100152267/100622890/445532/100152205/100524227/100049693/100153175/100522926/100519172/100621359/100512494/100271745/396959/397689/100523778/100522395/396849/100519531/396738/396911/396974/100517284/448964/595117/100174962/396838/100513412/57…	335
GO:0019900	MF	GO:0019900	kinase binding	222/6539	232/7988	0.956896551724138	1.16893862290448	5.54711743430389	1.58672731044147e-10	1.84853731666431e-08	1.30278663383615e-08	414396/397605/100038023/100736789/100154056/100518718/397019/100522926/100154143/100627149/396849/780428/397091/396838/100144503/733648/780404/100518636/100520019/100625110/100316849/100170851/397360/100525480/100514278/100307051/100517010/100525170/100286859/100522496/100152772/100141402/100525363/100192436/100513556/100515264/100271903/396943/100337681/100625944/100522090/100192444/100156630/10…	222
GO:0060090	MF	GO:0060090	molecular adaptor activity	328/6539	352/7988	0.931818181818182	1.13830304883983	5.63745961980365	3.43762323263616e-10	3.02582368167242e-08	2.13249828028415e-08	397605/100518718/397657/100271745/100626761/396911/100517284/100624193/100510936/100156911/100512646/574060/396898/780404/100515940/100523875/100621037/733643/100233201/100620246/100192448/100462726/780425/100286741/100519426/100170851/100522185/100521149/100516343/100516546/100523501/397592/100579143/100156184/100525278/397011/100521622/100153168/100525505/100187579/396741/100156226/100157328/10…	328
GO:0016788	MF	GO:0016788	hydrolase activity, acting on ester bonds	335/6539	360/7988	0.930555555555556	1.13676063278449	5.64053538369999	3.57971031494635e-10	3.02582368167242e-08	2.13249828028415e-08	397561/399538/100625391/397537/100624883/397378/100522469/100142668/733685/100462718/397656/733612/396976/100170851/100522049/100517533/100156925/100512419/100233193/100520896/397583/100521910/397127/100187579/100049704/100154612/503658/100533540/100153256/100152076/100157292/100170845/100512983/768107/100156104/100517201/100739845/396603/100462755/100522442/100524666/733611/100157496/100522629/1…	335
GO:0015291	MF	GO:0015291	secondary active transmembrane transporter activity	123/6539	124/7988	0.991935483870968	1.21174195521659	5.04788354733563	3.89591031974989e-10	3.02582368167242e-08	2.13249828028415e-08	403155/100302698/100517196/100525644/100523389/641347/100156458/100524730/641348/100158185/100522014/100302506/100626641/100516688/397549/100192440/100153794/503546/503660/396992/100124377/100152468/100516960/106504129/100191010/100519240/100514030/396764/100516047/100620378/100144510/397113/100621561/100512396/100511895/100524044/100192449/100623262/497236/100524695/397003/100514772/100624458/10…	123
GO:0017111	MF	GO:0017111	ribonucleoside triphosphate phosphatase activity	273/6539	291/7988	0.938144329896907	1.14603103031297	5.3906882742318	1.42477604249596e-09	9.82959833334107e-08	6.92756873729933e-08	100624328/397028/397481/733686/397191/396742/100301914/733594/397524/397523/448813/100521183/396875/100627149/396849/780428/595108/595117/100510936/100157776/100144503/100627652/100521551/100154317/100322871/100515940/100523875/100623886/595116/100513370/100621037/100520019/100151822/100512454/595115/100526104/780425/397043/397128/100625022/100523501/100188903/100152555/100144421/100521264/100739…	273
GO:0030674	MF	GO:0030674	protein-macromolecule adaptor activity	295/6539	316/7988	0.933544303797468	1.14041166825725	5.41010584300122	1.54686096805081e-09	9.82959833334107e-08	6.92756873729933e-08	397605/100518718/397657/100271745/100626761/396911/100517284/100624193/100156911/100512646/574060/396898/780404/100515940/733643/100233201/100620246/100192448/100462726/780425/100286741/100519426/100170851/100522185/100521149/100516343/100516546/397592/100579143/100156184/397011/100521622/100153168/100525505/100187579/396741/100156226/100157328/100514713/100523014/100153709/100525363/100192436/10…	295
GO:0015631	MF	GO:0015631	tubulin binding	125/6539	127/7988	0.984251968503937	1.20235582266546	4.88305916022823	3.19198991954207e-09	1.79035461819495e-07	1.26178143410171e-07	396823/100152205/100519172/595117/100515940/100519062/100462752/100518636/100145887/606742/100521516/397128/100516003/397482/100156417/100144536/100519266/100462754/100521665/396893/733687/494463/100517932/494014/100511173/100519720/100322893/100158143/100157976/100155885/100144410/100515021/100523675/100188978/100155631/100623824/100513194/100516187/100515768/100153921/100514622/100515590/100153…	125
GO:0019901	MF	GO:0019901	protein kinase binding	203/6539	213/7988	0.953051643192488	1.16424170757327	5.16102987058758	3.32970100665728e-09	1.79035461819495e-07	1.26178143410171e-07	414396/397605/100038023/100736789/100154056/100518718/397019/100522926/100154143/100627149/396849/780428/397091/396838/100144503/733648/100518636/100520019/100625110/100316849/100170851/100525480/100514278/100307051/100517010/100525170/100286859/100152772/100141402/100525363/100192436/100513556/100515264/100271903/396943/100337681/100625944/100522090/100192444/100156630/100156321/100521783/100524…	203
GO:0016817	MF	GO:0016817	hydrolase activity, acting on acid anhydrides	306/6539	330/7988	0.927272727272727	1.13275035104061	5.23176568827404	6.67666701212471e-09	3.33356445819655e-07	2.34938358020629e-07	100624328/397028/397481/733686/397191/396742/100301914/733594/397524/397523/448813/100521183/396875/100627149/396849/780428/595108/595117/100510936/100157776/100144503/100627652/100521551/100154317/100322871/100515940/100523875/100623886/595116/100513370/100621037/100520019/100151822/100512454/595115/100526104/780425/397043/397128/100625022/100523501/100188903/100518898/100152555/100144421/100521…	306
GO:0016818	MF	GO:0016818	hydrolase activity, acting on acid anhydrides, in phosphorus-containing anhydrides	304/6539	328/7988	0.926829268292683	1.13220862442605	5.19392461320393	8.69202843353021e-09	4.05048525002508e-07	2.85464512764361e-07	100624328/397028/397481/733686/397191/396742/100301914/733594/397524/397523/448813/100521183/396875/100627149/396849/780428/595108/595117/100510936/100157776/100144503/100627652/100521551/100154317/100322871/100515940/100523875/100623886/595116/100513370/100621037/100520019/100151822/100512454/595115/100526104/780425/397043/397128/100625022/100523501/100188903/100152555/100144421/100521264/100739…	304
GO:0016462	MF	GO:0016462	pyrophosphatase activity	301/6539	325/7988	0.926153846153846	1.1313835331208	5.13684572163219	1.28862493190402e-08	5.6296801712557e-07	3.96760834296765e-07	100624328/397028/397481/733686/397191/396742/100301914/733594/397524/397523/448813/100521183/396875/100627149/396849/780428/595108/595117/100510936/100157776/100144503/100627652/100521551/100154317/100322871/100515940/100523875/100623886/595116/100513370/100621037/100520019/100151822/100512454/595115/100526104/780425/397043/397128/100625022/100523501/100188903/100152555/100144421/100521264/100739…	301
GO:0140657	MF	GO:0140657	ATP-dependent activity	226/6539	241/7988	0.937759336099585	1.14556072438652	4.87415425773764	4.44031736523805e-08	1.82575402253023e-06	1.28672973803802e-06	100511890/397028/100144306/396807/396860/100101928/397481/100125538/397191/396742/492279/407060/100101929/397524/448813/100521183/396875/100157776/100627652/100622921/396898/100521551/448980/100154317/100322871/100515499/100515940/100623886/100513370/100156319/100512454/448982/100524853/106504095/397043/100188903/100153111/100525048/100523938/100514865/397636/100154379/100151864/100157931/1002331…	226
GO:0008017	MF	GO:0008017	microtubule binding	96/6539	97/7988	0.989690721649485	1.20899976824225	4.39925329641971	7.40840527944601e-08	2.87693071685154e-06	2.02756355016417e-06	396823/100152205/100519172/595117/100519062/100462752/100145887/606742/100521516/397128/100516003/397482/100462754/396893/733687/100517932/494014/100511173/100519720/100322893/100158143/100157976/100155885/100515021/100155631/100623824/100513194/100516187/100515768/100153921/100515590/100153306/100525739/100511592/100516798/100513707/100621798/396584/100522808/100622102/100154146/654414/100153687…	96
GO:0019904	MF	GO:0019904	protein domain specific binding	160/6539	168/7988	0.952380952380952	1.16342239602677	4.5475361083833	1.97611710422242e-07	7.27003082027092e-06	5.12367204862102e-06	396823/397605/397028/397663/100518718/396742/397648/100271745/396849/100271929/492277/397091/100620097/100515499/100518449/100233201/100462718/100516343/100624668/100523520/100518189/768108/100152028/100514873/100049658/100513929/100525505/100620511/100270820/397636/100144536/100519266/397345/100153709/100192436/100152734/100153900/397344/100513162/100154117/100524544/397130/100512789/100513621/7…	160
GO:0022804	MF	GO:0022804	active transmembrane transporter activity	182/6539	193/7988	0.94300518134715	1.15196901492599	4.53982342306307	2.8974673144848e-07	1.01266482641244e-05	7.1369194904152e-06	808507/808504/808513/808510/808511/808502/808501/808512/808508/403155/808509/397481/100302698/100517196/396875/100525644/396898/100523389/106504095/641347/100156458/100524730/641348/100522783/100144591/100516402/100525048/397636/100154379/100157931/445531/100158185/100152112/396828/100037991/100522014/100521945/100302506/100626641/100516688/100156681/733649/397549/100519155/100192440/100153794/50…	182
GO:0140640	MF	GO:0140640	catalytic activity, acting on a nucleic acid	269/6539	292/7988	0.921232876712329	1.12537210875946	4.63631724238879	3.17568874643401e-07	1.05705068274161e-05	7.44973600667227e-06	733671/100101928/606746/100521452/100101929/448813/100515499/100515940/100513328/100156319/396976/100155956/100188903/100153111/100520896/100512260/100151864/100153560/100627477/100626833/100524908/100156733/102167672/396917/100521086/414410/100517201/100515390/100623333/100739845/100518405/100522629/100154442/100101926/100156869/100620510/100270813/100154728/100518521/100513274/100499509/1007369…	269
GO:0042803	MF	GO:0042803	protein homodimerization activity	184/6539	196/7988	0.938775510204082	1.14680207608353	4.42027286518872	6.70784328520476e-07	2.13126475289006e-05	1.50204337678269e-05	100037999/492313/397605/100157582/397691/397648/396946/100127150/445512/100624347/100517284/100515138/396655/493184/733648/780404/100525539/100519789/100153250/100155595/100155338/100626014/100316852/100627467/100514873/100512746/100522496/100144536/100519266/397421/100152675/100512730/396978/100337681/100515549/397480/396917/100153321/100519863/414385/100154191/397549/100153243/100155309/1005112…	184
GO:0016746	MF	GO:0016746	acyltransferase activity	283/6539	310/7988	0.912903225806452	1.11519666122372	4.39450540718229	1.50003303288816e-06	4.55879604342967e-05	3.2128853976735e-05	396944/397561/780418/399538/397645/100517442/397519/100524223/100521697/100125957/100127351/397044/100156737/100513438/100519842/100514278/100515577/100626793/100156226/100152836/397690/100736575/100522589/100512595/100521142/100519814/100519625/414917/100521783/100524765/399527/100154191/100233172/654326/692189/100628163/613128/100511251/100512591/100037300/100144769/100154259/100312969/397054/1…	283
GO:0046873	MF	GO:0046873	metal ion transmembrane transporter activity	184/6539	197/7988	0.934010152284264	1.14098074574808	4.25607852961312	1.93614468284884e-06	5.63902138879725e-05	3.97419171742657e-05	406192/397481/396875/396718/100525644/100155306/396898/641347/100156458/397377/407773/100737517/397636/100157931/100151809/396828/100522014/100302506/100626641/100169932/780411/397186/100155600/100192440/100153794/503546/100171388/503660/396992/100153098/100158119/100152468/100155015/100516960/100523637/106504129/100519683/100526017/396764/100156498/100516047/733595/100154155/100620378/397113/100…	184
GO:0015293	MF	GO:0015293	symporter activity	65/6539	65/7988	1	1.22159351582811	3.81050219934335	2.11131604556871e-06	5.90323966341011e-05	4.16040382874171e-05	100302698/100525644/641347/641348/100522014/100302506/503546/396992/100152468/100516960/106504129/100519240/100514030/100516047/397113/100524044/100192449/100623262/100524695/397003/100514772/100620628/100622635/100519011/100513135/100620697/100514926/100153302/100627068/110255177/100158241/100626235/100048951/100155991/733703/100512716/100155542/100512737/100517381/396578/100154291/641346/100513…	65
GO:0004674	MF	GO:0004674	protein serine/threonine kinase activity	166/6539	177/7988	0.937853107344633	1.14567527473145	4.16324988039016	2.9283441447703e-06	7.872740604594e-05	5.54844153745952e-05	100141307/100514516/100623256/100126861/100515528/100153927/100626014/100515770/397674/100127478/100141471/100307051/397096/100525505/100152772/100155422/397601/100513811/100511107/100156630/100521238/100169932/100127483/100514684/100625739/100126852/397251/397447/397512/100522174/100521742/396833/100521986/100523244/100127359/100157312/100525079/100156449/100127158/100144492/100154766/100519998/…	166
GO:0022890	MF	GO:0022890	inorganic cation transmembrane transporter activity	248/6539	271/7988	0.915129151291513	1.11791583736299	4.19513414855155	4.10139568669751e-06	0.00010618057722228	7.48324827046563e-05	808507/808506/808504/808513/808510/808511/808502/808501/808512/808508/406192/808509/100157880/397481/808505/100517196/396875/100513629/396718/100525644/100155306/396898/733678/100154817/100037988/106504095/396956/100523423/641347/100156458/574054/397377/100522783/407773/100516402/100525048/100737517/397636/100154379/100157931/445531/100151809/100158185/396950/396828/100037991/100522014/100521945/…	248
GO:0042578	MF	GO:0042578	phosphoric ester hydrolase activity	161/6539	172/7988	0.936046511627907	1.14346834911817	4.0405582045749	5.92116707118845e-06	0.000147817706527169	0.000104176924410383	100625391/100624883/397378/100522469/100462718/397656/733612/100170851/100522049/100156925/100512419/100521910/100187579/100154612/503658/100153256/100152076/100157292/100170845/100512983/396603/100522442/733611/100157496/414425/100739632/100738389/100153609/100518140/100156181/100737301/100154728/100627099/100329127/397038/100233232/100514374/100153442/100622968/100737701/396667/100144587/100511…	161
GO:0030234	MF	GO:0030234	enzyme regulator activity	423/6539	475/7988	0.890526315789474	1.08786117304272	4.19421245739954	6.41603449075179e-06	0.000154648555483983	0.000108991075922753	396823/102164135/100170119/492313/397576/397605/397072/733688/397028/406192/100736789/396945/414398/100154056/406187/100154920/733672/396942/397663/100144304/397691/396775/100515283/397034/100522926/595110/396862/397593/100154143/100522387/100522100/445467/100529116/414427/397091/100523679/396838/396963/692192/100627568/396926/574060/397585/397088/100152215/100519144/780404/396969/100515940/10051…	423
GO:0016887	MF	GO:0016887	ATP hydrolysis activity	112/6539	117/7988	0.957264957264957	1.16938866472434	3.92080855727423	6.67448450685896e-06	0.000155515489009814	0.000109602061375789	397028/397481/397191/396742/397524/448813/100521183/396875/100157776/100627652/100521551/100154317/100322871/100515940/100623886/100513370/100512454/397043/100188903/100523938/100514865/397636/100154379/100151864/100157931/445531/100152112/396828/100156733/733649/100155274/100154148/100152361/100517523/100101926/100156869/100627841/100153485/100144452/100155885/100156116/100157471/100520362/39690…	112
GO:0015075	MF	GO:0015075	monoatomic ion transmembrane transporter activity	306/6539	339/7988	0.902654867256637	1.10267733287139	4.10379271125627	8.18447607978349e-06	0.000183735017005461	0.000129490231094881	808507/808506/808504/808513/808510/808511/808502/808501/808512/808508/406192/808509/100157880/397481/808505/100517196/397284/396875/397659/100513629/396718/100525644/100155306/396898/733678/100154817/100037988/100518636/106504095/396956/100523423/397651/641347/100156458/574054/397377/100522783/407773/100516402/100525048/100516429/100737517/397636/100154379/100157931/445531/100151809/100158185/396…	306
GO:0008270	MF	GO:0008270	zinc ion binding	324/6539	360/7988	0.9	1.0994341642453	4.10104801619378	8.67064308362482e-06	0.000183735017005461	0.000129490231094881	606746/100518718/414391/397391/494016/100521716/397520/397371/397471/100523886/100625110/733628/100625359/100048933/414413/100518189/100158181/100520726/100170772/100737442/503658/100156226/100037965/100523014/497061/100513555/397080/100157724/654416/397553/100514910/100522090/100521783/100152996/100125376/100523179/100155038/100524765/100037304/768107/100736886/100154219/100155342/396740/654326/…	324
GO:0004713	MF	GO:0004713	protein tyrosine kinase activity	58/6539	58/7988	1	1.22159351582811	3.5978890727392	8.67418535218915e-06	0.000183735017005461	0.000129490231094881	397202/100515770/100141471/100144875/100286859/100627123/397311/396810/100144462/397070/100524544/100514684/397363/100513310/100154110/397350/100519998/100157507/100155631/654328/100154503/100521252/100155149/791125/100048934/100152646/100522873/100515870/100520100/100517028/396762/100127133/100518649/397201/100627019/100154199/100155768/100521487/100125540/100337659/100233188/100188979/404277/11…	58
GO:0008324	MF	GO:0008324	monoatomic cation transmembrane transporter activity	258/6539	284/7988	0.908450704225352	1.10975748973117	4.00081543314335	1.23235402088774e-05	0.000253357488411921	0.000178557796215314	808507/808506/808504/808513/808510/808511/808502/808501/808512/808508/406192/808509/100157880/397481/808505/100517196/396875/100513629/396718/100525644/100155306/396898/733678/100154817/100037988/106504095/396956/100523423/641347/100156458/574054/397377/100522783/407773/100516402/100525048/100516429/100737517/397636/100154379/100157931/445531/100151809/100158185/396950/396828/100037991/100522014/…	258
GO:0015318	MF	GO:0015318	inorganic molecular entity transmembrane transporter activity	295/6539	327/7988	0.902140672782875	1.10204919623637	4.00270931400275	1.35129359261507e-05	0.000269872634639411	0.000190197113186122	808507/808506/808504/808513/808510/808511/808502/808501/808512/808508/406192/808509/100157880/397481/808505/100302698/100517196/397284/396875/100513629/396718/100525644/100155306/396898/733678/100154817/100037988/100523389/106504095/396956/100523423/641347/100156458/574054/397377/100522783/407773/100516402/100525048/100737517/397636/100154379/100157931/445531/100151809/100126235/100158185/396950/…	295
GO:0008047	MF	GO:0008047	enzyme activator activity	169/6539	182/7988	0.928571428571429	1.1343368361261	3.89430403254611	1.46883983793345e-05	0.000285199735198746	0.000200999135717209	100170119/397576/397605/100154056/397691/100515283/100522926/100522387/100522100/414427/396838/692192/396926/100519144/780404/396969/100515940/448812/100623607/100157517/100158237/100525480/100525505/100286859/397572/100627524/100157672/100152734/397569/100519805/595113/100101925/100151896/100512224/100523324/100625944/100515942/100623707/100154978/100511661/414381/100520645/100523962/100153243/1…	169
GO:0004842	MF	GO:0004842	ubiquitin-protein transferase activity	161/6539	173/7988	0.930635838150289	1.13685870548165	3.86584383572289	1.63035167252021e-05	0.000308004275430169	0.000217071005046787	780418/100517442/100521697/100519842/100514278/100736575/100522589/100519814/100519625/414917/100521783/100524765/100154191/654326/692189/100628163/100511251/100512591/100037300/100144769/100154259/100157340/100157336/100125959/100513527/100621829/100157972/100621544/100621690/100157435/100156613/100511385/100516964/100155006/100517289/100157283/100519890/100152442/106505847/100512310/100157569/1…	161
GO:0030695	MF	GO:0030695	GTPase regulator activity	130/6539	138/7988	0.942028985507246	1.15077650041778	3.79534877689412	1.86524444622227e-05	0.00033405144224884	0.000235428168018157	100154920/100529116/414427/100516825/100145887/100623607/100286859/100192436/100154193/100155466/100152734/100156861/100519805/100151896/100523324/100515942/100151794/100523962/100505408/100519155/100154195/100157148/100523757/100625238/100513395/100145888/100524115/100515847/100240721/100623239/100520503/100520777/100517856/100511744/448965/733670/100157246/100627579/100511004/100519431/10062817…	130
GO:0060589	MF	GO:0060589	nucleoside-triphosphatase regulator activity	130/6539	138/7988	0.942028985507246	1.15077650041778	3.79534877689412	1.86524444622227e-05	0.00033405144224884	0.000235428168018157	100154920/100529116/414427/100516825/100145887/100623607/100286859/100192436/100154193/100155466/100152734/100156861/100519805/100151896/100523324/100515942/100151794/100523962/100505408/100519155/100154195/100157148/100523757/100625238/100513395/100145888/100524115/100515847/100240721/100623239/100520503/100520777/100517856/100511744/448965/733670/100157246/100627579/100511004/100519431/10062817…	130
GO:0003924	MF	GO:0003924	GTPase activity	167/6539	180/7988	0.927777777777778	1.13336731746274	3.84440456508288	1.91159623604487e-05	0.00033405144224884	0.000235428168018157	100624328/733686/100301914/733594/397523/100627149/396849/780428/595108/595117/100510936/100144503/100515940/100523875/595116/100513370/100621037/100520019/100151822/595115/100526104/780425/397128/100625022/100523501/100152555/100144421/100521264/100739349/100522824/100522208/100523862/100515580/100144502/100151938/100523954/100512265/100155466/100516050/595113/100153972/100513782/100153199/10062…	167
GO:0015081	MF	GO:0015081	sodium ion transmembrane transporter activity	65/6539	66/7988	0.984848484848485	1.20308452316405	3.51920604112282	2.7209675474054e-05	0.000463891784301554	0.00032693525344948	397481/100525644/396898/641347/396828/100522014/100302506/100626641/503546/100516960/106504129/100516047/397113/100621561/100524044/396608/397003/641309/100620628/397458/100329126/100153302/100627068/110255177/100628130/100627971/100156432/733703/100627516/100512716/100512737/100522244/100514594/396578/100154291/100513574/100511715/100518612/497235/100515171/397376/399542/100154950/100522048/1001…	65
GO:0015294	MF	GO:0015294	solute:monoatomic cation symporter activity	52/6539	52/7988	1	1.22159351582811	3.40542412612652	2.9091004461564e-05	0.00048415743139603	0.00034121779669203	100525644/641347/100522014/100302506/503546/396992/100152468/100516960/106504129/100514030/100516047/397113/100524044/100623262/100524695/397003/100620628/100620697/100514926/100153302/100627068/110255177/100626235/100155991/733703/100512716/100155542/100512737/396578/100154291/100513574/100154055/100518612/497235/397376/399542/100154950/100522048/100517716/397624/100523814/100522231/100126275/39…	52
GO:0044877	MF	GO:0044877	protein-containing complex binding	365/6539	410/7988	0.890243902439024	1.08751617872502	3.86470449766263	3.05539707047361e-05	0.000496679663316523	0.000350043042590367	397620/100624328/100037999/100170119/595124/492313/396693/397605/397021/100144306/396860/100739316/100518997/445516/100125538/100518125/397033/445532/100524500/397019/100736981/100049693/100153175/100037275/100521680/397523/100518613/397689/100152141/100523778/397087/100522395/396970/100519531/396738/397460/396911/396974/397018/100517284/100174962/396925/100037996/397192/494460/100513412/10003803…	365
GO:0019787	MF	GO:0019787	ubiquitin-like protein transferase activity	170/6539	184/7988	0.923913043478261	1.12864618310206	3.7502524603057	3.22929962145145e-05	0.000513018280771491	0.000361557948047674	780418/100517442/100521697/397044/100519842/100514278/100736575/100522589/100519814/100519625/414917/100521783/100524765/100154191/654326/692189/100628163/100511251/100512591/100037300/100144769/100154259/100157340/100157336/100125959/100513527/100621829/100157972/100621544/100621690/100157435/100156613/100511385/100516964/100155006/100517289/100157190/100157283/100519890/100152442/106505847/1001…	170
GO:0016755	MF	GO:0016755	aminoacyltransferase activity	175/6539	190/7988	0.921052631578947	1.12515192247326	3.70882232465015	4.1103376266341e-05	0.000638472444670497	0.000449973803336786	780418/100517442/100521697/397044/100519842/100514278/100736575/100522589/100519814/100519625/414917/100521783/100524765/100154191/654326/692189/100628163/100511251/100512591/100037300/100144769/100154259/100157340/100157336/100125959/100513527/100621829/100157972/100621544/100621690/100157435/100156613/100511385/100516964/100155006/100517289/100157190/100157283/100519890/100152442/106505847/1001…	175
GO:0140993	MF	GO:0140993	histone modifying activity	82/6539	85/7988	0.964705882352941	1.17847845056359	3.51408754808707	4.85899164374776e-05	0.000738355469343409	0.000520367983815549	100517442/100513438/100626704/100286877/100156226/100157328/100037295/100156170/100154798/100514684/100622482/100518394/100515941/100294703/100125964/100154259/100623735/100521358/100152552/100517522/100101922/397662/100294711/100337667/100294712/100526025/100626002/100124382/100515632/100511372/100127157/100622317/100157920/100621798/100522367/100155974/100156636/100153890/574068/100515933/10015…	82
GO:0015297	MF	GO:0015297	antiporter activity	49/6539	49/7988	1	1.22159351582811	3.30510685808685	5.32547906286778e-05	0.000792023375520123	0.000558191310508874	403155/100517196/100523389/100156458/100524730/641348/100158185/100626641/100516688/397549/100192440/503546/503660/100124377/396764/100620378/100621561/100512396/100511895/100524044/100152375/100517983/100620628/733680/397458/100170644/100169931/397229/100627516/100624317/407774/397263/100525483/100302700/100154950/100155211/100514312/100101921/100515832/100522336/100156914/100152101/100158095/10…	49
GO:0004518	MF	GO:0004518	nuclease activity	90/6539	94/7988	0.957446808510638	1.16961081302691	3.51384192182377	5.67392913829337e-05	0.000820109476716187	0.000577985445528463	396976/503658/100517201/100522629/100154442/100620510/100154728/100499509/100621518/100520179/733639/100505387/100153107/100525449/100157469/100520431/100622181/654408/100156734/100626539/100525087/100158093/397398/100153212/100511264/100156036/100523200/100522657/100516073/100516270/100642182/100627239/100155245/100153145/100153005/100516183/100142626/100157573/100523908/100519604/100525727/1005…	90
GO:0003713	MF	GO:0003713	transcription coactivator activity	81/6539	84/7988	0.964285714285714	1.1779651759771	3.48308861559482	5.74897916439101e-05	0.000820109476716187	0.000577985445528463	397657/100517284/780404/100521149/397592/100156184/100187579/100156226/100153709/100515846/100135659/100514684/100625970/100170845/100513621/100154191/100523834/100515941/100522573/100154259/404697/100511531/100623735/100192440/100152552/100135658/100625905/100520327/100515423/100625631/100157464/100511975/100513990/100518514/100518956/100155378/100520231/100154735/100153859/100514768/654297/1001…	81
GO:0008134	MF	GO:0008134	transcription factor binding	144/6539	155/7988	0.929032258064516	1.13489978244676	3.60268551368978	6.01212572265572e-05	0.000840495176027269	0.000592352597516395	414398/397657/396959/100518545/100517284/780404/100127139/100513345/100620648/100519426/397043/100516343/397592/100514873/100307051/100153168/100156226/100037273/100525363/100621221/406188/100156170/397553/100156630/397130/100135659/100515549/100513621/100519863/100136900/100515941/100512591/100523236/100513628/100127359/100154442/397142/100514123/100192440/100517522/100135658/100156549/100155894…	144
GO:0005525	MF	GO:0005525	GTP binding	195/6539	214/7988	0.911214953271028	1.1131342784415	3.56362623912006	9.12081705629719e-05	0.00125008845536309	0.000881020099555642	100624328/733686/100301914/733594/397523/100157162/100144531/100135051/100627149/396849/780428/595108/595117/100510936/100144503/100523875/595116/100513370/100621037/100520019/100151822/595115/100526104/780425/397128/100625022/100624668/100523501/100152555/100144421/100521264/100739349/100522824/100522208/100514098/100523862/100515580/100144502/100151938/100523954/100512265/100048943/100516050/59…	195
GO:0140098	MF	GO:0140098	catalytic activity, acting on RNA	181/6539	198/7988	0.914141414141414	1.11670922406509	3.53250159116581	0.00010112019942817	0.00135928883462097	0.000957980836687923	100101928/100521452/100101929/448813/100515499/100515940/100513328/396976/100153111/100520896/100512260/100153560/100627477/100626833/100524908/100521086/414410/100517201/100515390/100623333/100739845/100518405/100522629/100154442/100101926/100620510/100270813/100518521/100513274/100499509/100621140/100517791/733658/100512336/733639/100518989/100505387/100620737/100516785/100525688/100153107/1006…	181
GO:0019001	MF	GO:0019001	guanyl nucleotide binding	200/6539	220/7988	0.909090909090909	1.11053955984373	3.53173233070528	0.000107655273795281	0.00139353771079448	0.000982118287255199	100624328/733686/100301914/733594/397523/100157162/100144531/100135051/100627149/396849/780428/595108/595117/100510936/100144503/100523875/595116/100513370/100621037/100520019/100151822/595115/100526104/780425/397128/100625022/100624668/100523501/100152555/100144421/100521264/100739349/100522824/100522208/100514098/100523862/100515580/100144502/100151938/100523954/100512265/100048943/100516050/59…	200
GO:0032561	MF	GO:0032561	guanyl ribonucleotide binding	200/6539	220/7988	0.909090909090909	1.11053955984373	3.53173233070528	0.000107655273795281	0.00139353771079448	0.000982118287255199	100624328/733686/100301914/733594/397523/100157162/100144531/100135051/100627149/396849/780428/595108/595117/100510936/100144503/100523875/595116/100513370/100621037/100520019/100151822/595115/100526104/780425/397128/100625022/100624668/100523501/100152555/100144421/100521264/100739349/100522824/100522208/100514098/100523862/100515580/100144502/100151938/100523954/100512265/100048943/100516050/59…	200
GO:0022853	MF	GO:0022853	active monoatomic ion transmembrane transporter activity	109/6539	116/7988	0.939655172413793	1.14787666573503	3.40799869484662	0.00012736228298064	0.00161865883279032	0.00114077604660171	808507/808504/808513/808510/808511/808502/808501/808512/808508/808509/397481/396875/100525644/396898/106504095/641347/100156458/100522783/100516402/100525048/397636/100154379/100157931/445531/396828/100037991/100522014/100521945/100302506/100626641/100156681/503546/396992/100523971/100152468/397472/100516960/100521769/100518811/106504129/100523018/100514030/396764/100516047/100620378/397113/10062…	109
GO:0035091	MF	GO:0035091	phosphatidylinositol binding	91/6539	96/7988	0.947916666666667	1.15796885354539	3.30770570771804	0.000179642001843964	0.00224231713015948	0.00158030933952961	406192/100519857/664652/100626970/100519653/100156417/100154775/100156638/100157274/100627455/100518326/100462757/100524333/100525720/100513172/100620316/396564/100525288/100462759/100516009/100623388/100188978/100154116/100624923/100154877/100155631/100155015/100155023/100462717/100462760/100511744/100462716/100515860/100623170/100462758/100154908/100152515/100156373/100520876/100157042/10037963…	91
GO:0051020	MF	GO:0051020	GTPase binding	73/6539	76/7988	0.960526315789474	1.17337271915068	3.22595077113343	0.000217355304922854	0.00266546242352763	0.00187852784310057	100518449/100627484/100145887/100515528/100516546/100158033/100522899/100155084/100155466/100519805/100153199/397447/100523052/100518364/100519078/100156313/100153229/100524333/100521443/100519155/100154195/100154766/100158062/100152494/100517117/100511694/100622743/100523674/733576/100525839/100627579/100523594/100520585/100522734/100155371/100516668/100157703/100737417/100510902/100518011/10015…	73
GO:0016741	MF	GO:0016741	transferase activity, transferring one-carbon groups	119/6539	128/7988	0.9296875	1.13570022174644	3.28766522000803	0.000247445040180003	0.00298213936354866	0.00210171104907879	606746/397371/100155530/100626704/100153676/100286877/403334/100625146/100518394/100502562/100514410/397300/100518405/100521358/100152552/100513274/100628086/397438/100525688/100170854/100294711/100511253/100627558/100294712/397444/100626002/100124382/100515632/100153448/100157920/100512997/100516080/100154061/100126844/100520885/100627423/100431100/100526101/397517/100512190/100518712/100154701/…	119
GO:0003712	MF	GO:0003712	transcription coregulator activity	160/6539	175/7988	0.914285714285714	1.1168855001857	3.32111619186718	0.000252026799683717	0.00298388619284443	0.00210294215533649	397657/100517284/100156911/780404/733643/100462726/100522185/100521149/397592/100579143/100156184/100153168/100187579/396741/100156226/100157328/100523014/100153709/100621221/100515846/100522831/100135659/100514684/100625970/100170845/100513621/100154191/100523834/780436/100515941/100522573/100157848/100294703/100154259/100154442/404697/100511531/100623735/100157450/100192440/100152552/100517522/…	160
GO:0140030	MF	GO:0140030	modification-dependent protein binding	72/6539	75/7988	0.96	1.17272977519498	3.1925710765617	0.000256127570201239	0.00298388619284443	0.00210294215533649	100518718/397524/100624193/100141307/100519426/100153950/397011/100153668/100523014/100533540/100337684/100156733/100155656/100152258/100155309/100523236/100513580/100127355/100513379/100171389/100154153/100155662/100294712/100511643/100526025/100155078/100515632/100520403/100524483/100624450/100152569/100518511/100526035/100157747/100621798/100519020/733583/100145895/100622156/100622432/10052406…	72
GO:0004879	MF	GO:0004879	nuclear receptor activity	41/6539	41/7988	1	1.22159351582811	3.0217650104687	0.000266740022348209	0.00300727863905481	0.00211942836093314	397553/396740/397387/100322868/100525290/733636/100523688/396709/100153983/396654/397297/100621341/397671/100156801/396776/100153434/100513111/100156637/100516014/445465/100157120/397479/397228/100622477/396628/396559/100153960/397239/396558/100620970/397435/100038028/397368/396805/100521003/397582/100155153/100151940/654317/100738625/396697	41
GO:0098531	MF	GO:0098531	ligand-activated transcription factor activity	41/6539	41/7988	1	1.22159351582811	3.0217650104687	0.000266740022348209	0.00300727863905481	0.00211942836093314	397553/396740/397387/100322868/100525290/733636/100523688/396709/100153983/396654/397297/100621341/397671/100156801/396776/100153434/100513111/100156637/100516014/445465/100157120/397479/397228/100622477/396628/396559/100153960/397239/396558/100620970/397435/100038028/397368/396805/100521003/397582/100155153/100151940/654317/100738625/396697	41
GO:0061659	MF	GO:0061659	ubiquitin-like protein ligase activity	132/6539	143/7988	0.923076923076923	1.12762478384133	3.27129630016996	0.000284919041610738	0.00316124460453819	0.00222793837048998	100517442/100514278/100736575/100522589/100519814/414917/100521783/100524765/100154191/654326/692189/100628163/100511251/100512591/100037300/100144769/100154259/100157340/100157336/100125959/100621829/100157972/100621544/100621690/100157435/100156613/100511385/100516964/100155006/100517289/100157190/100157283/100152442/106505847/100153617/100512310/100157569/100518854/100141423/100155795/10073943…	132
GO:0004527	MF	GO:0004527	exonuclease activity	40/6539	40/7988	1	1.22159351582811	2.9844989656708	0.000326211678354142	0.00356284317452414	0.00251097147154175	503658/100517201/100522629/100154442/100154728/100520179/100153107/100525449/100157469/100622181/100156734/100525087/100511264/100523200/100522657/100516073/100642182/100153005/100516183/100142626/100157573/100525727/100511388/100626933/100525752/100157651/100155300/100517749/100512330/100519003/100524095/387596/100513318/100512301/100625102/100516672/100516945/448855/100621441/100152694	40
GO:0016791	MF	GO:0016791	phosphatase activity	123/6539	133/7988	0.924812030075188	1.12974437929968	3.20519603384246	0.000370173559440575	0.00398078950844557	0.0028055259241812	100625391/100624883/397378/100522469/100462718/397656/733612/100170851/100522049/100156925/100512419/100521910/100187579/100154612/100153256/100152076/100157292/100170845/100512983/396603/100522442/733611/100157496/414425/100739632/100738389/100153609/100518140/100156181/100737301/100329127/397038/100233232/100514374/100622968/396667/100144587/100171389/100512501/100621319/100134959/100152687/100…	123
GO:0015370	MF	GO:0015370	solute:sodium symporter activity	39/6539	39/7988	1	1.22159351582811	2.94677123138702	0.000398931789421089	0.00422505031523244	0.00297767268658803	100525644/641347/100522014/100302506/503546/100516960/106504129/100516047/397113/100524044/397003/100620628/100153302/100627068/110255177/733703/100512716/100512737/396578/100154291/100513574/100518612/497235/397376/399542/100154950/100522048/100517716/100522231/100126275/397200/100520976/431671/100518296/100512044/100524807/100625109/100520624/100513014	39
GO:0008237	MF	GO:0008237	metallopeptidase activity	93/6539	99/7988	0.939393939393939	1.14755754517186	3.13820535354926	0.00042399530642755	0.00429525679989648	0.00302715184451706	397391/397284/100522801/397520/397471/733628/414413/100158127/100524613/397345/613133/497061/100514358/397080/100517095/397344/100514906/100155038/100037304/100154219/100125954/100155309/100156327/100511084/100153483/100152688/100514576/100125955/100626953/100521528/100153171/100511536/100144530/100153503/100125826/100517917/397320/100520218/100519350/100513747/100511141/100624519/397646/10015527…	93
GO:0061629	MF	GO:0061629	RNA polymerase II-specific DNA-binding transcription factor binding	93/6539	99/7988	0.939393939393939	1.14755754517186	3.13820535354926	0.00042399530642755	0.00429525679989648	0.00302715184451706	397657/396959/100517284/780404/100513345/100516343/397592/100514873/100153168/100525363/100621221/406188/100156170/397553/100156630/100135659/100513621/100519863/100136900/100515941/100512591/100523236/397142/100192440/100517522/100135658/100155894/100518262/733636/100152741/396709/397600/100520327/397307/100519270/100157464/100152722/100152333/100154735/100240743/100157226/100155974/100524615/10…	93
GO:0140097	MF	GO:0140097	catalytic activity, acting on DNA	93/6539	99/7988	0.939393939393939	1.14755754517186	3.13820535354926	0.00042399530642755	0.00429525679989648	0.00302715184451706	733671/606746/100515940/100156319/100155956/100188903/100151864/100156733/102167672/396917/100522629/100156869/100154728/100736957/100156116/100152287/100505387/100511271/100511637/100153061/100154153/100520979/100157469/102162755/100188905/654408/100624450/100156734/100516798/397398/100517762/100626052/100517567/100522657/100516073/100337661/100515330/100154824/100157860/100156166/100127165/1001…	93
GO:0008168	MF	GO:0008168	methyltransferase activity	114/6539	123/7988	0.926829268292683	1.13220862442605	3.13889144955253	0.000478775705099451	0.00478091739806452	0.00336942902235403	606746/397371/100155530/100626704/100153676/100286877/403334/100625146/100518394/100502562/100514410/397300/100518405/100521358/100152552/100513274/100628086/100525688/100294711/100511253/100627558/100294712/397444/100626002/100124382/100515632/100153448/100157920/100512997/100516080/100154061/100520885/100627423/100431100/100526101/100512190/100518712/100154701/100512243/100513294/100157055/1006…	114
GO:0019887	MF	GO:0019887	protein kinase regulator activity	84/6539	89/7988	0.943820224719101	1.15296466662428	3.08257313456878	0.000513281120261841	0.00505328877553559	0.0035613871650488	100170119/397605/100154056/100522926/595110/397091/100523679/396838/100152215/100515940/100626293/397408/100525480/100525505/100621371/100141402/100515264/100625944/100511661/100520645/397123/100153597/404697/397211/100737376/780426/100621675/100516128/397661/100519575/100517015/397662/100520763/100517856/397493/397584/397162/414426/100519715/100620969/100511108/100512576/100157604/100310796/1005…	84
GO:0031267	MF	GO:0031267	small GTPase binding	67/6539	70/7988	0.957142857142857	1.1692395080069	3.02103908189733	0.000577439111816566	0.00560597137721916	0.00395089918611335	100518449/100627484/100145887/100515528/100158033/100522899/100155084/100155466/100519805/100153199/397447/100523052/100518364/100519078/100156313/100153229/100524333/100521443/100519155/100154195/100154766/100158062/100152494/100517117/100511694/100622743/100525839/100523594/100520585/100155371/100516668/100157703/100737417/100510902/100518011/100157936/100521840/100154060/100522374/100049674/10…	67
GO:0019207	MF	GO:0019207	kinase regulator activity	98/6539	105/7988	0.933333333333333	1.14015394810623	3.07091319627032	0.000597582423482583	0.00569414987348349	0.00401304441049661	100170119/397605/100154056/100522926/595110/397091/100523679/396838/100152215/100515940/100626293/397408/100525480/100525505/100621371/100141402/100515264/100625944/100623707/100511661/100520645/397123/100153597/404697/397211/100737376/780426/100155147/100621675/100516128/397661/100519575/100517015/397662/100520763/100517856/397493/397584/100302367/397162/414426/100519715/100620969/493186/1005111…	98
GO:0061630	MF	GO:0061630	ubiquitin protein ligase activity	126/6539	137/7988	0.91970802919708	1.1235093649222	3.0974977648861	0.000602814149696392	0.00569414987348349	0.00401304441049661	100517442/100514278/100736575/100522589/100519814/414917/100521783/100524765/100154191/654326/692189/100628163/100511251/100512591/100037300/100144769/100154259/100157340/100157336/100125959/100621829/100157972/100621544/100621690/100157435/100156613/100511385/100516964/100155006/100517289/100157283/100152442/106505847/100512310/100157569/100518854/100141423/100155795/100739432/100519988/10051118…	126
GO:0008514	MF	GO:0008514	organic anion transmembrane transporter activity	119/6539	129/7988	0.922480620155039	1.12689634405849	3.08655229091462	0.000615896453499593	0.00574015494661621	0.00404546723140786	403155/399533/100517196/100525644/100523389/100518636/641348/100144589/100158185/100302506/100516688/100518780/397549/100623009/100037298/503546/100124377/100517713/100154777/100626343/100152468/100049699/100157556/106504129/100286742/100156347/100519240/100524162/100514030/100156039/100516047/100144510/100625667/100512396/100516827/100511895/100524044/100518769/100623262/497236/100517000/1005246…	119
GO:0008238	MF	GO:0008238	exopeptidase activity	48/6539	49/7988	0.979591836734694	1.19666303591325	2.93326429837082	0.000635775725681327	0.00584746358225326	0.00412109473156318	100522387/397520/396969/100141405/733628/414413/100623352/100158127/613133/397080/100517095/100155038/100037304/100154219/100511084/100155833/100152688/100515678/397492/100153171/100144530/100125826/100157591/100519350/100513747/100511141/100153890/100155278/397677/100144303/100513510/397196/445538/100621778/100512144/100736572/100524024/100519333/100518857/100514389/100522284/100516053/100153257…	48
GO:0140297	MF	GO:0140297	DNA-binding transcription factor binding	125/6539	136/7988	0.919117647058823	1.12278815793025	3.06795588871104	0.000681647333233188	0.00618794137571426	0.00436105197475232	397657/396959/100518545/100517284/780404/100513345/100519426/397043/100516343/397592/100514873/100153168/100156226/100037273/100525363/100621221/406188/100156170/397553/100156630/100135659/100515549/100513621/100519863/100136900/100515941/100512591/100523236/100154442/397142/100514123/100192440/100517522/100135658/100156549/100155894/100518262/733636/100514624/100152741/396709/397600/100520327/39…	125
GO:0019199	MF	GO:0019199	transmembrane receptor protein kinase activity	36/6539	36/7988	1	1.22159351582811	2.83063212347465	0.000729496165342039	0.0065374079432575	0.00460734420216025	397096/100144875/100286859/100627123/397311/396810/100144462/397070/100127483/397512/397350/396665/654328/100169652/100152307/100522873/100515870/100517028/396762/100127133/100154199/396691/100152462/397282/100337659/100188979/100519989/100156756/100154208/397511/100154222/100337658/448845/100515445/100154297/100154471	36
GO:0016491	MF	GO:0016491	oxidoreductase activity	358/6539	409/7988	0.875305623471883	1.06926767400113	3.05491846107889	0.000944456384701461	0.0083566457329914	0.0058894815195241	808507/808504/808513/808510/808511/396823/808502/808501/808512/808508/396780/407245/808509/397561/397568/396670/397132/403329/397403/399538/100154143/100157162/445512/100512521/100624347/396894/100113422/100519138/100152950/397012/780404/100524254/399537/100134962/397567/102166364/397687/100628197/100499564/397590/100153250/396816/100037299/733685/100038009/397574/100048954/397604/100192435/10062…	358
GO:0005543	MF	GO:0005543	phospholipid binding	148/6539	163/7988	0.907975460122699	1.10917693461693	2.99154709104354	0.000991709865090061	0.00866506494622441	0.00610684495871248	492313/397576/406192/406187/396942/397691/100521982/100522100/397659/100519857/664652/100626970/100462752/100037305/100153513/100623352/100156481/100519653/100312960/100517010/100156417/100462754/100154775/100156638/100157274/100627455/100156773/100518326/100152057/396677/100512194/100153243/100462757/100322893/100524333/100512824/100525720/100513172/100518024/100620316/396564/100525288/100462759…	148
GO:1901505	MF	GO:1901505	carbohydrate derivative transmembrane transporter activity	34/6539	34/7988	1	1.22159351582811	2.75053408696322	0.00109071616321217	0.00935841359462458	0.00659549365602636	403155/100517196/100523389/100158185/100516688/100518780/100517713/396631/100157556/553107/100156347/397113/100518769/100623262/100516086/100517983/733680/100513135/396994/100516051/397229/100157111/100624317/100738603/100516761/100518612/100514312/100515832/100153166/100525844/100522231/100518596/397200/100518564	34
GO:0031072	MF	GO:0031072	heat shock protein binding	45/6539	46/7988	0.978260869565217	1.19503713504924	2.81802344191887	0.00109783964915481	0.00935841359462458	0.00659549365602636	100521183/100624451/100518449/100623923/100316849/100155956/403216/397594/396741/100141402/100626607/100521133/100153243/100511251/100739665/396906/100151986/100516960/100624182/397613/100522168/100511321/100156234/100134956/100621798/100514221/100514533/100739807/100511282/100510924/100522234/100518583/396633/100621548/100513360/100522554/100623653/100144518/100515143/100157194/100621588/1005232…	45
GO:0005509	MF	GO:0005509	calcium ion binding	242/6539	273/7988	0.886446886446886	1.08287776860953	2.95981608598337	0.00125671708446508	0.0105836776149529	0.0074590183326526	397664/595124/396690/492313/406192/396807/414905/474162/397666/100154056/100156435/396942/100381266/100152205/100515755/100049693/100521982/100522926/100157760/397274/100127150/100522325/100037275/396875/100519531/397206/100517284/100515138/396838/414836/397301/397328/100513412/445534/100157406/397393/733608/100519144/396801/100156254/100155091/100158187/606742/100512538/100048953/100520743/10062…	242
GO:0015932	MF	GO:0015932	nucleobase-containing compound transmembrane transporter activity	33/6539	33/7988	1	1.22159351582811	2.7096128561728	0.00133363773107175	0.0109672091061077	0.00772931836707841	403155/100517196/100513238/100158185/100518780/100523197/100517713/396631/100157556/553107/100156347/100625667/100518769/100516086/100517983/733680/396994/397229/100157111/100624317/100517764/100738603/100516761/100514312/100515832/100153166/100525844/100625203/100522231/100518596/397200/100514813/100518564	33
GO:0016538	MF	GO:0016538	cyclin-dependent protein serine/threonine kinase regulator activity	33/6539	33/7988	1	1.22159351582811	2.7096128561728	0.00133363773107175	0.0109672091061077	0.00772931836707841	595110/100523679/100152215/100626293/100525480/100520645/100737376/780426/397662/100520763/397584/397162/100157604/100310796/100157799/100523979/100155110/100310799/100515210/397227/100154790/100525560/100135668/100518243/100524519/100520599/100520933/100515638/100415929/100512048/100156017/100113467/100517790	33
GO:0003729	MF	GO:0003729	mRNA binding	145/6539	160/7988	0.90625	1.10706912371922	2.90611067205671	0.00137950736397187	0.011212507528097	0.00790219640561613	100736789/100153958/100627662/397598/100037997/100517165/100518125/100521642/397665/449528/100518613/100622191/448813/492277/100624279/100156570/100513591/397461/100512646/100514153/780404/100525539/100158002/100515499/100515940/100511501/100621044/100523886/654327/100316849/100518189/100153111/100520896/768108/100522309/100153064/768100/100515840/100156761/100511455/100515946/100628006/100624126…	145
GO:0008757	MF	GO:0008757	S-adenosylmethionine-dependent methyltransferase activity	77/6539	82/7988	0.939024390243902	1.14710610632639	2.84428125991587	0.0014239711606686	0.011440871739165	0.00806313978454816	606746/100155530/100626704/100153676/100286877/100625146/100518394/100502562/100514410/100518405/100521358/100152552/100628086/100525688/100294711/100627558/397444/100626002/100124382/100157920/100512997/100516080/100154061/100526101/100512190/100518712/100512243/100513294/100294706/100431099/100525761/100294702/664651/100518583/100519406/100157730/100153919/100157715/100517369/100625497/10062467…	77
GO:0004620	MF	GO:0004620	phospholipase activity	43/6539	44/7988	0.977272727272727	1.19383002683202	2.73867876586027	0.00157686231558546	0.0123845703212836	0.00872822665516259	399538/397537/503658/100156104/100462755/100524423/100627099/100512584/100153442/100155979/100154266/100155736/100152725/100624000/100155493/100520687/100516581/100518289/100515411/396613/100152155/100621493/100521111/100519446/100517106/100524684/100514711/414374/100154368/100623940/100152927/100233189/100737731/100152597/100518128/100627163/397119/100514366/100514726/100511161/397632/100513737/…	43
GO:0043130	MF	GO:0043130	ubiquitin binding	43/6539	44/7988	0.977272727272727	1.19383002683202	2.73867876586027	0.00157686231558546	0.0123845703212836	0.00872822665516259	100518718/100625110/100153668/100625123/100156053/396917/100518629/100513186/100738499/100524333/100623735/100125959/100154859/396637/100513172/100621544/100127355/100125839/100514294/100302092/100520431/100511955/100523721/100524483/100152338/100152247/100135663/100511733/100157042/100621798/100522609/100622156/100155281/100155110/100157982/100515330/100153408/100153716/100737405/100515478/10052…	43
GO:0042826	MF	GO:0042826	histone deacetylase binding	32/6539	32/7988	1	1.22159351582811	2.66807459885103	0.00163061653425648	0.0126644550827253	0.00892547997698281	100519426/397360/100037273/100156170/100515941/100511531/100153179/100622658/396610/100621798/100152786/100522223/396575/100515035/100518786/100524215/100518234/100516292/100516014/100738193/100520380/100512330/100515129/100156007/100152404/100620451/100513818/100521731/100516456/733673/100155153/100738625	32
GO:0031625	MF	GO:0031625	ubiquitin protein ligase binding	83/6539	89/7988	0.932584269662921	1.13923889678352	2.80596880301852	0.00172484339416136	0.0132490717859208	0.00933749807365549	100125968/733688/100514637/397025/414398/397418/780418/100518718/399538/397665/397602/100521183/100170118/397091/100624193/100157776/100127139/100462752/396966/100462751/100516343/397044/100519266/100462754/100158185/406188/100624229/100520765/100153321/100151782/100511251/100322893/100517523/100154259/100517912/100513454/100125959/100513527/396637/100520196/100520086/100737227/100620922/10052570…	83
GO:0043021	MF	GO:0043021	ribonucleoprotein complex binding	60/6539	63/7988	0.952380952380952	1.16342239602677	2.76627614162246	0.0017588336478764	0.0133633121724522	0.00941801083759902	100624328/100170119/397605/100739316/100518125/100736981/100518613/100037996/100155306/100515940/100513370/100519426/100153950/100627807/100627301/100516003/100049658/100156761/100624126/100151809/100521758/100155472/100739290/100127359/100623735/100125959/100144452/100517886/100154361/100517270/100156579/106505847/106507058/100462674/100155078/414417/100625226/100512929/100517415/100620849/10015…	60
GO:0019838	MF	GO:0019838	growth factor binding	51/6539	53/7988	0.962264150943396	1.17549564730629	2.72297802718284	0.00193884406608197	0.0145726021741	0.0102702775656634	492313/397182/397064/100622584/100144490/100037294/397214/100302573/448812/100153791/100525965/100286859/100627123/397311/397285/100156882/396810/397070/100156321/397512/100522628/100521058/404697/397350/396665/100155478/100525557/100101923/397488/100152307/100522873/399522/396762/100127133/397270/102158247/100519764/100522452/397400/100620479/100156756/397511/100154222/448845/100153130/396814/10…	51
GO:0008013	MF	GO:0008013	beta-catenin binding	31/6539	31/7988	1	1.22159351582811	2.62589002939218	0.0019936717521633	0.0146692268922331	0.0103383754017997	100523778/396974/100518636/100233201/100525170/414737/100515846/100156733/100517932/100126852/780411/100141411/100157450/100525579/100512827/733705/100155378/100621798/100157834/396840/100512031/100519899/100521305/100154087/100156315/100579172/397582/733673/100518408/100521345/100523408	31
GO:0015605	MF	GO:0015605	organophosphate ester transmembrane transporter activity	31/6539	31/7988	1	1.22159351582811	2.62589002939218	0.0019936717521633	0.0146692268922331	0.0103383754017997	403155/100517196/100523389/100513238/100158185/100516688/100518780/100124377/100517713/100157556/553107/100156347/100625667/100512396/100518769/100516086/100517983/733680/396994/397229/100157111/100517764/100738603/100516761/100518612/100302700/100514312/100515832/100525844/100514813/100518564	31
GO:1901681	MF	GO:1901681	sulfur compound binding	80/6539	86/7988	0.930232558139535	1.13636606123545	2.70084914648765	0.00259297617468426	0.0188801077719198	0.0133060619490377	397620/492313/397576/397663/100127150/397047/100522100/100152141/397157/397537/414836/397192/399654/397212/100125972/100152401/100511032/100520636/100153791/654407/100512746/100620511/100286859/100627524/100156638/641359/100156882/100359358/100153940/397512/397142/100623656/100521358/102166778/100517436/100621622/100514676/733639/100628166/100523720/100155736/396880/397444/100156529/100152393/100…	80
GO:0003779	MF	GO:0003779	actin binding	151/6539	168/7988	0.898809523809524	1.09797988625026	2.72647495968286	0.00270914024258547	0.0193527402136852	0.0136391573224978	100037999/733606/396690/100037998/396693/397021/100049696/100144306/396860/606751/100518997/445516/100125538/494458/445532/100152205/100524227/100049693/100153175/100621359/100512494/396959/397689/100523778/100522395/100519531/396738/396911/396974/100517284/448964/100174962/100513412/574060/100157406/100622921/100174965/100049656/100519062/733663/100174964/494457/100037957/100156254/100158187/100…	151
GO:0005096	MF	GO:0005096	GTPase activator activity	65/6539	69/7988	0.942028985507246	1.15077650041778	2.67199936746613	0.0027132597152234	0.0193527402136852	0.0136391573224978	414427/100623607/100286859/100152734/100519805/100151896/100523324/100515942/100523962/100505408/100519155/100154195/100625238/100513395/100145888/100524115/100623239/100520777/100511744/733670/100157246/100627579/100519431/100628179/100520047/100519683/100157762/100628007/654405/100514401/100522734/100521564/100525524/100152771/100517807/100524443/100152912/397453/100520557/100519944/100152606/1…	65
GO:0004386	MF	GO:0004386	helicase activity	57/6539	60/7988	0.95	1.1605138400367	2.65106030697744	0.00280697885076372	0.0198189718856953	0.0139677416497333	100101928/100101929/448813/100515499/100515940/100153111/100153560/100626833/100156733/100521086/100101926/100156869/100518521/100156116/100518989/100505387/100511637/100515361/100154153/100520979/396723/102162755/100519272/100517118/100514880/100124376/100152786/100517567/100515780/100154824/100101927/100144456/100519874/100517918/100524746/100524144/100157342/100526038/100519111/100623826/10650…	57
GO:0003725	MF	GO:0003725	double-stranded RNA binding	29/6539	29/7988	1	1.22159351582811	2.53945261126322	0.00298003136382289	0.0204219796403157	0.0143927211379682	100144306/100525306/595128/100153111/100154734/100511455/100626560/100337681/100523197/397588/100518989/100152442/100616094/396723/100519792/100153145/100101927/397570/100621573/100524520/100518071/397384/100519894/100155653/387596/100512523/100624194/100625203/595119	29
GO:0019003	MF	GO:0019003	GDP binding	29/6539	29/7988	1	1.22159351582811	2.53945261126322	0.00298003136382289	0.0204219796403157	0.0143927211379682	396849/100144503/780425/100152555/100144421/100739349/100516050/100153199/100620478/100624229/100516558/100518251/100155905/100736618/100154361/100144499/100511975/100513057/606749/595114/404772/595112/100513958/733668/780430/100144507/100525816/100621986/100525674	29
GO:0019210	MF	GO:0019210	kinase inhibitor activity	29/6539	29/7988	1	1.22159351582811	2.53945261126322	0.00298003136382289	0.0204219796403157	0.0143927211379682	397605/397091/100152215/397408/100621371/100515264/100153597/404697/397661/100517015/100520763/100517856/397493/397584/100519715/100512576/100524547/100515110/100154584/100516143/100621573/100515210/397227/100525560/100519894/100524519/100153198/100627130/100307052	29
GO:0019902	MF	GO:0019902	phosphatase binding	48/6539	50/7988	0.96	1.17272977519498	2.60261531374625	0.00318568976207756	0.0216193897445846	0.0152366153158129	397605/397657/100233201/397592/100517282/100513929/414737/100153518/100192436/100156630/100157292/100156677/100623707/100518588/397361/396603/641349/397077/100151743/654328/100521624/100141423/100144450/100155918/100516955/100520418/397036/100515931/397584/100517493/396610/100513840/100512576/100524371/100518649/100157063/100513464/100152087/100134969/100520380/100519210/100521997/100153460/10015…	48
GO:0004721	MF	GO:0004721	phosphoprotein phosphatase activity	63/6539	67/7988	0.940298507462687	1.14866255965927	2.59574675069102	0.00363350397097002	0.0240246748022434	0.0169317789435282	100625391/100624883/397378/100522469/397656/733612/100170851/100522049/100521910/100153256/100152076/100157292/100512983/396603/733611/100157496/100739632/100738389/100153609/100156181/100737301/100329127/100514374/100622968/396667/100171389/100621319/100152687/100518585/397241/100153785/100524901/100513481/100517493/100519748/100157347/100153002/100522902/100157144/100627178/100158082/100525894/…	63
GO:0004860	MF	GO:0004860	protein kinase inhibitor activity	28/6539	28/7988	1	1.22159351582811	2.49512810483038	0.0036432267940455	0.0240246748022434	0.0169317789435282	397605/397091/100152215/397408/100621371/100515264/100153597/404697/397661/100517015/100520763/100517856/397493/397584/100519715/100512576/100524547/100515110/100154584/100516143/100621573/100515210/397227/100525560/100519894/100524519/100153198/100627130	28
GO:0031593	MF	GO:0031593	polyubiquitin modification-dependent protein binding	28/6539	28/7988	1	1.22159351582811	2.49512810483038	0.0036432267940455	0.0240246748022434	0.0169317789435282	100518718/397524/100153950/397011/100153668/100155656/100127355/100155662/100524483/100152569/100157747/100621798/100519020/733583/100145895/100622156/100158023/100153890/100157982/100737620/100037949/100516948/100524132/100415805/100217383/100518977/100517175/100524450	28
GO:0003697	MF	GO:0003697	single-stranded DNA binding	38/6539	39/7988	0.974358974358974	1.19027060516585	2.53023624534325	0.00386671126211377	0.0252601044132479	0.0178024679849409	397665/100626322/100511501/397130/100152361/100517523/100519802/100525428/100521624/100516798/100155066/100620235/100517762/100515956/100628241/397276/100154824/100157860/100154321/100514251/100514295/100157339/100519111/100626933/100192443/100151862/100286808/100514342/100217383/100620194/100156631/387596/100141309/100141308/100515253/100153247/100520449/100522866	38
GO:0005085	MF	GO:0005085	guanyl-nucleotide exchange factor activity	62/6539	66/7988	0.939393939393939	1.14755754517186	2.55699152398037	0.00419976469093793	0.026932435953813	0.01898107074224	100154920/100516825/100145887/100154193/100156861/100523324/100151794/100157148/100523757/100515847/100240721/100520503/100517856/448965/100511004/100515216/100524146/100151931/100517519/100514997/100522734/100337671/100156749/100155371/100516668/100524814/100517400/100524547/100153143/100157652/100522721/100512141/100154060/100049674/100626093/100521873/100511035/100621543/100520557/100049672/10…	62
GO:0016779	MF	GO:0016779	nucleotidyltransferase activity	62/6539	66/7988	0.939393939393939	1.14755754517186	2.55699152398037	0.00419976469093793	0.026932435953813	0.01898107074224	100521452/100156323/595128/100155956/397040/100525341/100170145/100627477/100156649/100512194/100623333/100154520/100736957/100152287/100512336/100620737/100520022/100620838/100157469/100156873/100518066/100737214/396688/100516798/100517762/100626052/100523547/100642182/100517151/100628241/100156229/397570/414403/100153896/414414/100623908/100153104/100518917/100524560/733582/100525752/100124378/…	62
GO:0019783	MF	GO:0019783	ubiquitin-like protein peptidase activity	46/6539	48/7988	0.958333333333333	1.17069378600194	2.51965683971153	0.00442059704300785	0.0275510510570953	0.0194170497623983	100190899/100518898/100154798/100155342/100623735/396637/100524085/100037270/100520958/100155662/100144472/100302092/100512072/100152458/100125955/100152569/100152991/100621970/100622156/768115/100153890/100520041/100157831/100525772/100516948/100155158/100627842/100626376/100152455/100153782/396777/100520400/100516729/100625525/100519060/100623734/100156556/100516911/100157986/100151873/10051544…	46
GO:0046983	MF	GO:0046983	protein dimerization activity	304/6539	349/7988	0.871060171919771	1.06408145791331	2.60040001829808	0.00444276907131767	0.0275510510570953	0.0194170497623983	100037999/492313/397605/100157582/397691/100037272/397019/397648/396946/100127150/100521680/445512/100624451/396970/100624347/100517284/100515138/396655/493184/733648/780404/100525539/100519789/100513328/100153250/397656/100155595/396696/100155338/100626014/100626978/397308/100141311/100316852/497618/397482/100627467/100514873/100512746/100512769/100522496/100144536/100519266/100037273/397421/100…	304
GO:0008408	MF	GO:0008408	3'-5' exonuclease activity	27/6539	27/7988	1	1.22159351582811	2.45001326859804	0.00445388951280654	0.0275510510570953	0.0194170497623983	100522629/100154442/100154728/100520179/100153107/100157469/100525087/100511264/100523200/100516073/100642182/100153005/100516183/100142626/100157573/100626933/100525752/100157651/100155300/100512330/100519003/100513318/100625102/100516945/448855/100621441/100152694	27
GO:0017124	MF	GO:0017124	SH3 domain binding	27/6539	27/7988	1	1.22159351582811	2.45001326859804	0.00445388951280654	0.0275510510570953	0.0194170497623983	492277/100620097/100462718/397345/100192436/397344/100513162/100524544/100512789/100621690/100154116/100171389/100518854/100517856/100519354/100524547/396933/100626548/100522492/100620055/613129/100518913/100517699/100512330/100153460/100158092/100511697	27
GO:0044389	MF	GO:0044389	ubiquitin-like protein ligase binding	89/6539	97/7988	0.917525773195876	1.12084353514125	2.54364550158243	0.00475568435616421	0.0291598540785858	0.0205508797662498	100125968/733688/100514637/397025/414398/397418/780418/100518718/399538/397665/397602/100521183/100170118/397091/100624193/100157776/100127139/100462752/396966/100462751/397360/100516343/397044/100519266/396923/100462754/100158185/406188/100624229/100520765/100153321/100151782/100511251/100322893/100517523/100154259/100517912/100513454/100125959/100513527/396637/100155894/100520196/100520086/1007…	89
GO:0016796	MF	GO:0016796	exonuclease activity, active with either ribo- or deoxyribonucleic acids and producing 5'-phosphomonoesters	26/6539	26/7988	1	1.22159351582811	2.40406360442149	0.00544478248133973	0.032809508228073	0.0231230326793738	100517201/100522629/100154442/100154728/100153107/100157469/100622181/100156734/100525087/100511264/100523200/100642182/100153005/100516183/100157573/100511388/100525752/100157651/100519003/100524095/387596/100512301/100625102/100516672/448855/100152694	26
GO:0051117	MF	GO:0051117	ATPase binding	26/6539	26/7988	1	1.22159351582811	2.40406360442149	0.00544478248133973	0.032809508228073	0.0231230326793738	397481/396898/100154884/100512621/396741/100154379/100624229/780411/100156098/100521769/100038002/100626002/100523018/100520876/100525465/100517945/100154525/641309/100515933/100037967/100524643/100518583/100520257/397582/100625679/100522819	26
GO:0015079	MF	GO:0015079	potassium ion transmembrane transporter activity	67/6539	72/7988	0.930555555555556	1.13676063278449	2.47621172228457	0.00575848283765351	0.0344032436198274	0.0242462435269622	397481/396898/407773/396828/396992/100516960/100523637/100620378/100621561/641309/397458/100329126/100620697/100514966/397434/100154866/100155991/100156432/397293/100737895/100271876/100153669/100521222/100158240/100125830/100514594/100154291/100523060/733666/100621502/100154391/397168/397448/100627780/397045/100514651/100101921/100152071/100156914/100521707/397433/397081/100155464/100134965/4741…	67
GO:0008234	MF	GO:0008234	cysteine-type peptidase activity	80/6539	87/7988	0.919540229885057	1.12330438237067	2.45646412385606	0.00633928946840089	0.0375522316814595	0.0264655439001928	100154477/100522387/396926/397393/100037961/396969/100141405/100190899/100517950/100518898/100520004/397027/397569/397587/100154798/414381/100155342/100623735/396637/100621622/100524085/100037270/397244/100520958/100155662/100144472/100302092/100512072/100154232/100152458/100524513/100152569/397349/100152991/100515919/100621970/100037936/100622156/768115/100521118/100153890/100520041/100462747/10…	80
GO:0008081	MF	GO:0008081	phosphoric diester hydrolase activity	35/6539	36/7988	0.972222222222222	1.18766036261066	2.39717055223174	0.00658027076080669	0.038450438884763	0.027098569984292	503658/100154728/100627099/100153442/100737701/100511587/100152725/100624000/100037941/396555/100516581/396613/100152155/100157860/100037967/100521111/100519446/100525727/396825/100521662/414374/100519003/100623940/100737731/100518128/100627163/100522405/100135678/397119/100153247/100518335/100516309/100623694/100514726/397632	35
GO:0004715	MF	GO:0004715	non-membrane spanning protein tyrosine kinase activity	25/6539	25/7988	1	1.22159351582811	2.35723028823962	0.00665594149507343	0.038450438884763	0.027098569984292	397202/100524544/100514684/397363/100513310/100154110/100519998/100157507/100155631/100154503/791125/100048934/100152646/100518649/397201/100627019/100521487/100125540/100233188/404277/110255242/100157810/100516528/444993/100623761	25
GO:1901682	MF	GO:1901682	sulfur compound transmembrane transporter activity	25/6539	25/7988	1	1.22159351582811	2.35723028823962	0.00665594149507343	0.038450438884763	0.027098569984292	100518636/397549/100623009/100124377/100517713/106504129/100191010/100519240/100625667/497236/397003/100516086/100513826/100170644/397073/100515235/100157111/100155620/100624317/396936/100513574/100037973/100622822/100302700/100190993	25
GO:0008233	MF	GO:0008233	peptidase activity	271/6539	311/7988	0.871382636655949	1.06447537874411	2.4637216752086	0.00675852651687979	0.0387230330762211	0.0272906851587553	494568/397274/100154477/397391/100522387/397284/100522801/396877/733660/397520/396926/397393/100037961/780404/396969/100124383/100141405/397471/100515628/733628/397043/414413/100190899/100623352/100517950/100518898/100158127/100520004/100524613/100144442/100739125/397345/613133/397027/100516674/497061/396985/397569/100514358/397080/100156882/100517095/397587/397344/100514906/100154798/100516921/3…	271
GO:0008289	MF	GO:0008289	lipid binding	281/6539	323/7988	0.869969040247678	1.06274853853777	2.44546873586116	0.00715214949783101	0.0405029234045258	0.0285450917149583	396960/492313/397576/406192/406187/396597/396942/397691/399533/399532/100521982/397124/396946/100626761/397524/397410/100522100/780427/397659/100113422/397018/448964/100513629/100519857/100113426/664652/397212/100626970/100037988/100462752/397052/100037305/494015/100153513/574054/100623352/100520636/100316852/100156481/100153923/733651/574074/100627467/100519653/100312960/100517010/397639/397456/…	281
GO:0051087	MF	GO:0051087	protein-folding chaperone binding	43/6539	45/7988	0.955555555555556	1.16730047068019	2.39069655967727	0.00718506795731215	0.0405029234045258	0.0285450917149583	492279/100624451/494560/397575/100155956/403216/396741/100141402/100626607/100513225/100521133/100738269/406870/100511251/100525703/100739665/100516960/100521593/397613/100522168/397036/100736854/397584/100156234/100514533/100511282/100521124/100522234/100152995/100622635/100525553/100518583/396633/100513360/100522554/100522033/100515143/100499566/100621588/100523220/733673/100516946/100622973	43
GO:0004540	MF	GO:0004540	RNA nuclease activity	50/6539	53/7988	0.943396226415094	1.15244671304539	2.36535239654315	0.00813143025475938	0.0447816181056056	0.0315605711519064	396976/100517201/100522629/100154442/100620510/100499509/733639/100505387/100153107/100520431/100622181/100626539/100525087/100158093/100153212/100511264/100156036/100523200/100516270/100642182/100627239/100155245/100153145/100153005/100516183/100157573/100523908/100523170/100511889/100157651/100048946/100517749/110255215/100523065/100525362/100151786/100739449/100312980/100524839/100499508/10015…	50
GO:0032182	MF	GO:0032182	ubiquitin-like protein binding	50/6539	53/7988	0.943396226415094	1.15244671304539	2.36535239654315	0.00813143025475938	0.0447816181056056	0.0315605711519064	100518718/100518613/100625110/100153668/100625123/100156053/396917/100518629/100513186/692189/100738499/100524333/100521504/100623735/100125959/100154859/396637/100513172/100621544/100127355/100125839/100514294/100302092/100520431/100511955/100523721/100524483/100152338/100152247/100135663/100511733/100157042/100621798/100522609/100622156/100155281/100155110/100157982/100515330/100153408/10051158…	50
GO:0004714	MF	GO:0004714	transmembrane receptor protein tyrosine kinase activity	24/6539	24/7988	1	1.22159351582811	2.3094595576183	0.00813628826811432	0.0447816181056056	0.0315605711519064	100144875/100286859/100627123/397311/396810/100144462/397070/397350/654328/100522873/100515870/100517028/396762/100127133/100154199/100337659/100188979/100519989/100154208/397511/100154222/100337658/100515445/100154471	24
GO:0004896	MF	GO:0004896	cytokine receptor activity	57/6539	61/7988	0.934426229508197	1.14148902298692	2.35638665364619	0.00855387124811392	0.0467121562689971	0.0329211492114911	396660/100037294/397615/100515346/396677/396658/100126864/100152238/397614/397488/396659/100525654/100511742/399522/100524166/100533555/397156/100737352/414374/396657/100037292/414371/100524518/396663/404704/100517153/100156014/100127134/396836/397179/414375/110255240/100271930/100622126/100522044/396814/397554/100628318/100515679/100522599/414370/397178/100620875/100271900/414377/414376/414916/4…	57
